# Supplementary material for: Comparative genomics of Burkholderia multivorans, a ubiquitous pathogen with a highly conserved genomic structure
Source: PLoS One. 2017 Apr 21;12(4):e0176191. doi: 10.1371/journal.pone.0176191 (PMC5400248; doi:10.1371/journal.pone.0176191)
Supplement: S5 Table — Ortholog, orthologous CDS; Unique, non-orthologous CDS. C1, chromosome 1; C2, chromosome 2; C3, chromosome 3. TL4B, translocation from C1 to C2 in the ST650-CF isolate. COG categories: J, translation, ribosomal structure and biogenesis; K, transcription; L, replication, recombination and repair; B, chromatin structure and dynamics; D, cell cycle control, cell division, chromosome partitioning; V, defense mechanisms; T, signal transduction mechanisms; M, cell wall/membrane/envelope biogenesis; N, cell motility; W, extracellular structures; U, intracellular trafficking, secretion, and vesicular transport; O, posttranslational modification, protein turnover, chaperones; X, mobilome: prophages, transposons; C, energy production and conversion; G, carbohydrate transport and metabolism; E, amino acid transport and metabolism; F, nucleotide transport and metabolism; H, coenzyme transport and metabolism; I, lipid transport and metabolism; P, inorganic ion transport and metabolism; Q, secondary metabolites biosynthesis, transport and catabolism; R, general function prediction only; S, function unknown. (XLSX) [file pone.0176191.s005.xlsx]

## Sheet: Rtable_cds_spec_chrom_cog
locus	isolate	source	ST	species	genomovar	shared	map_cds	map	map_TL4B	cog	cog_name	cog_cat	cog_cat_name
Bmul_0001	ATCC	ATCC	ST-21	B. multivorans	II	ortholog	C1	C1	NA	COG0593	Chromosomal replication initiation ATPase DnaA	L	Replication, recombination and repair
Bmul_0002	ATCC	ATCC	ST-21	B. multivorans	II	ortholog	C1	C1	NA	COG0592	DNA polymerase III sliding clamp (beta) subunit, PCNA homolog	L	Replication, recombination and repair
Bmul_0003	ATCC	ATCC	ST-21	B. multivorans	II	ortholog	C1	C1	NA	COG0187	DNA gyrase/topoisomerase IV, subunit B	L	Replication, recombination and repair
Bmul_0004	ATCC	ATCC	ST-21	B. multivorans	II	ortholog	C1	C1	NA	COG4127	Predicted restriction endonuclease, Mrr-cat superfamily	R	General function prediction only
Bmul_0005	ATCC	ATCC	ST-21	B. multivorans	II	ortholog	C1	C1	NA	COG3038	Cytochrome b561	C	Energy production and conversion
Bmul_0006	ATCC	ATCC	ST-21	B. multivorans	II	ortholog	C1	C1	NA	COG0753	Catalase	P	Inorganic ion transport and metabolism
Bmul_0007	ATCC	ATCC	ST-21	B. multivorans	II	ortholog	C1	C1	NA	COG1595	DNA-directed RNA polymerase specialized sigma subunit, sigma24 family	K	Transcription
Bmul_0008	ATCC	ATCC	ST-21	B. multivorans	II	ortholog	C1	C1	NA	COG5662	Transmembrane transcriptional regulator (anti-sigma factor RsiW)	K	Transcription
Bmul_0009	ATCC	ATCC	ST-21	B. multivorans	II	unique	C1	C1	NA	no_cog	no_cog	no_cog	no_cog
Bmul_0010	ATCC	ATCC	ST-21	B. multivorans	II	ortholog	C1	C1	NA	no_cog	no_cog	no_cog	no_cog
Bmul_0011	ATCC	ATCC	ST-21	B. multivorans	II	unique	C1	C1	NA	no_cog	no_cog	no_cog	no_cog
Bmul_0012	ATCC	ATCC	ST-21	B. multivorans	II	unique	C1	C1	NA	no_cog	no_cog	no_cog	no_cog
Bmul_0013	ATCC	ATCC	ST-21	B. multivorans	II	ortholog	C1	C1	NA	no_cog	no_cog	no_cog	no_cog
Bmul_0014	ATCC	ATCC	ST-21	B. multivorans	II	unique	C1	C1	NA	COG4253	Uncharacterized conserved protein, DUF2345 family	S	Function unknown
Bmul_0015	ATCC	ATCC	ST-21	B. multivorans	II	unique	C1	C1	NA	COG1484	DNA replication protein DnaC	L	Replication, recombination and repair
Bmul_0016	ATCC	ATCC	ST-21	B. multivorans	II	unique	C1	C1	NA	COG3547	Transposase	X	Mobilome: prophages, transposons
Bmul_0017	ATCC	ATCC	ST-21	B. multivorans	II	unique	C1	C1	NA	COG1484	DNA replication protein DnaC	L	Replication, recombination and repair
Bmul_0018	ATCC	ATCC	ST-21	B. multivorans	II	unique	C1	C1	NA	COG4584	Transposase	X	Mobilome: prophages, transposons
Bmul_0019	ATCC	ATCC	ST-21	B. multivorans	II	unique	C1	C1	NA	COG3501	Uncharacterized conserved protein, implicated in type VI secretion and phage assembly	UXR	mix
Bmul_0020	ATCC	ATCC	ST-21	B. multivorans	II	ortholog	C1	C1	NA	COG1595	DNA-directed RNA polymerase specialized sigma subunit, sigma24 family	K	Transcription
Bmul_0021	ATCC	ATCC	ST-21	B. multivorans	II	ortholog	C1	C1	NA	COG2128	Alkylhydroperoxidase family enzyme, contains CxxC motif	P	Inorganic ion transport and metabolism
Bmul_0022	ATCC	ATCC	ST-21	B. multivorans	II	unique	C1	C1	NA	no_cog	no_cog	no_cog	no_cog
Bmul_0023	ATCC	ATCC	ST-21	B. multivorans	II	ortholog	C1	C1	NA	COG1262	Formylglycine-generating enzyme, required for sulfatase activity, contains SUMF1/FGE domain	O	Posttranslational modification, protein turnover, chaperones
Bmul_0024	ATCC	ATCC	ST-21	B. multivorans	II	ortholog	C1	C1	NA	COG4301	Uncharacterized conserved protein, contains predicted SAM-dependent methyltransferase domain	R	General function prediction only
Bmul_0025	ATCC	ATCC	ST-21	B. multivorans	II	ortholog	C1	C1	NA	no_cog	no_cog	no_cog	no_cog
Bmul_0026	ATCC	ATCC	ST-21	B. multivorans	II	ortholog	C1	C1	NA	no_cog	no_cog	no_cog	no_cog
Bmul_0027	ATCC	ATCC	ST-21	B. multivorans	II	ortholog	C1	C1	NA	no_cog	no_cog	no_cog	no_cog
Bmul_0028	ATCC	ATCC	ST-21	B. multivorans	II	ortholog	C1	C1	NA	COG3587	Restriction endonuclease	V	Defense mechanisms
Bmul_0029	ATCC	ATCC	ST-21	B. multivorans	II	ortholog	C1	C1	NA	COG2189	Adenine specific DNA methylase Mod	L	Replication, recombination and repair
Bmul_0030	ATCC	ATCC	ST-21	B. multivorans	II	unique	C1	C1	NA	COG2197	DNA-binding response regulator, NarL/FixJ family, contains REC and HTH domains	TK	mix
Bmul_0031	ATCC	ATCC	ST-21	B. multivorans	II	ortholog	C1	C1	NA	COG3203	Outer membrane protein (porin)	M	Cell wall/membrane/envelope biogenesis
Bmul_0032	ATCC	ATCC	ST-21	B. multivorans	II	ortholog	C1	C1	NA	COG0745	DNA-binding response regulator, OmpR family, contains REC and winged-helix (wHTH) domain	TK	mix
Bmul_0033	ATCC	ATCC	ST-21	B. multivorans	II	ortholog	C1	C1	NA	COG0642	Signal transduction histidine kinase	T	Signal transduction mechanisms
Bmul_0034	ATCC	ATCC	ST-21	B. multivorans	II	ortholog	C1	C1	NA	COG0600	ABC-type nitrate/sulfonate/bicarbonate transport system, permease component	P	Inorganic ion transport and metabolism
Bmul_0035	ATCC	ATCC	ST-21	B. multivorans	II	ortholog	C1	C1	NA	COG1116	ABC-type nitrate/sulfonate/bicarbonate transport system, ATPase component	P	Inorganic ion transport and metabolism
Bmul_0036	ATCC	ATCC	ST-21	B. multivorans	II	ortholog	C1	C1	NA	COG0715	ABC-type nitrate/sulfonate/bicarbonate transport system, periplasmic component	P	Inorganic ion transport and metabolism
Bmul_0037	ATCC	ATCC	ST-21	B. multivorans	II	unique	C1	C1	NA	no_cog	no_cog	no_cog	no_cog
Bmul_0038	ATCC	ATCC	ST-21	B. multivorans	II	ortholog	C1	C1	NA	COG1684	Flagellar biosynthesis protein FliR	N	Cell motility
Bmul_0039	ATCC	ATCC	ST-21	B. multivorans	II	ortholog	C1	C1	NA	COG1987	Flagellar biosynthesis protein FliQ	N	Cell motility
Bmul_0040	ATCC	ATCC	ST-21	B. multivorans	II	ortholog	C1	C1	NA	COG1338	Flagellar biosynthetic protein FliP	N	Cell motility
Bmul_0041	ATCC	ATCC	ST-21	B. multivorans	II	ortholog	C1	C1	NA	COG3190	Flagellar biogenesis protein FliO	N	Cell motility
Bmul_0042	ATCC	ATCC	ST-21	B. multivorans	II	ortholog	C1	C1	NA	COG1886	Flagellar motor switch/type III secretory pathway protein FliN	NU	mix
Bmul_0043	ATCC	ATCC	ST-21	B. multivorans	II	ortholog	C1	C1	NA	COG1868	Flagellar motor switch protein FliM	N	Cell motility
Bmul_0044	ATCC	ATCC	ST-21	B. multivorans	II	ortholog	C1	C1	NA	COG1580	Flagellar basal body-associated protein FliL	N	Cell motility
Bmul_0045	ATCC	ATCC	ST-21	B. multivorans	II	ortholog	C1	C1	NA	COG1346	Putative effector of murein hydrolase	M	Cell wall/membrane/envelope biogenesis
Bmul_0046	ATCC	ATCC	ST-21	B. multivorans	II	ortholog	C1	C1	NA	COG1380	Putative effector of murein hydrolase LrgA, UPF0299 family	R	General function prediction only
Bmul_0047	ATCC	ATCC	ST-21	B. multivorans	II	ortholog	C1	C1	NA	COG0583	DNA-binding transcriptional regulator, LysR family	K	Transcription
Bmul_0048	ATCC	ATCC	ST-21	B. multivorans	II	ortholog	C1	C1	NA	COG2814	Predicted arabinose efflux permease, MFS family	G	Carbohydrate transport and metabolism
Bmul_0049	ATCC	ATCC	ST-21	B. multivorans	II	ortholog	C1	C1	NA	COG1846	DNA-binding transcriptional regulator, MarR family	K	Transcription
Bmul_0050	ATCC	ATCC	ST-21	B. multivorans	II	ortholog	C1	C1	NA	no_cog	no_cog	no_cog	no_cog
Bmul_0051	ATCC	ATCC	ST-21	B. multivorans	II	ortholog	C1	C1	NA	COG1538	Outer membrane protein TolC	M	Cell wall/membrane/envelope biogenesis
Bmul_0052	ATCC	ATCC	ST-21	B. multivorans	II	ortholog	C1	C1	NA	no_cog	no_cog	no_cog	no_cog
Bmul_0053	ATCC	ATCC	ST-21	B. multivorans	II	ortholog	C1	C1	NA	COG3149	Type II secretory pathway, component PulM	U	Intracellular trafficking, secretion, and vesicular transport
Bmul_0054	ATCC	ATCC	ST-21	B. multivorans	II	ortholog	C1	C1	NA	COG3297	Type II secretory pathway, component PulL	U	Intracellular trafficking, secretion, and vesicular transport
Bmul_0055	ATCC	ATCC	ST-21	B. multivorans	II	ortholog	C1	C1	NA	COG3156	Type II secretory pathway, component PulK	U	Intracellular trafficking, secretion, and vesicular transport
Bmul_0056	ATCC	ATCC	ST-21	B. multivorans	II	ortholog	C1	C1	NA	no_cog	no_cog	no_cog	no_cog
Bmul_0057	ATCC	ATCC	ST-21	B. multivorans	II	ortholog	C1	C1	NA	no_cog	no_cog	no_cog	no_cog
Bmul_0058	ATCC	ATCC	ST-21	B. multivorans	II	unique	C1	C1	NA	no_cog	no_cog	no_cog	no_cog
Bmul_0059	ATCC	ATCC	ST-21	B. multivorans	II	ortholog	C1	C1	NA	COG2165	Type II secretory pathway, pseudopilin PulG	NUW	mix
Bmul_0060	ATCC	ATCC	ST-21	B. multivorans	II	ortholog	C1	C1	NA	no_cog	no_cog	no_cog	no_cog
Bmul_0061	ATCC	ATCC	ST-21	B. multivorans	II	ortholog	C1	C1	NA	COG1459	Type II secretory pathway, component PulF	NUW	mix
Bmul_0062	ATCC	ATCC	ST-21	B. multivorans	II	ortholog	C1	C1	NA	COG2804	Type II secretory pathway ATPase GspE/PulE or T4P pilus assembly pathway ATPase PilB	NUW	mix
Bmul_0063	ATCC	ATCC	ST-21	B. multivorans	II	ortholog	C1	C1	NA	COG1450	Type II secretory pathway component GspD/PulD (secretin)	U	Intracellular trafficking, secretion, and vesicular transport
Bmul_0064	ATCC	ATCC	ST-21	B. multivorans	II	ortholog	C1	C1	NA	COG0741	Soluble lytic murein transglycosylase and related regulatory proteins (some contain LysM/invasin domains)	M	Cell wall/membrane/envelope biogenesis
Bmul_0065	ATCC	ATCC	ST-21	B. multivorans	II	ortholog	C1	C1	NA	COG0523	GTPase, G3E family	R	General function prediction only
Bmul_0066	ATCC	ATCC	ST-21	B. multivorans	II	ortholog	C1	C1	NA	COG0776	Bacterial nucleoid DNA-binding protein	L	Replication, recombination and repair
Bmul_0067	ATCC	ATCC	ST-21	B. multivorans	II	ortholog	C1	C1	NA	COG4121	tRNA U34 5-methylaminomethyl-2-thiouridine-forming methyltransferase MnmC	J	Translation, ribosomal structure and biogenesis
Bmul_0068	ATCC	ATCC	ST-21	B. multivorans	II	ortholog	C1	C1	NA	no_cog	no_cog	no_cog	no_cog
Bmul_0069	ATCC	ATCC	ST-21	B. multivorans	II	ortholog	C1	C1	NA	COG2170	Gamma-glutamyl:cysteine ligase YbdK, ATP-grasp superfamily	O	Posttranslational modification, protein turnover, chaperones
Bmul_0070	ATCC	ATCC	ST-21	B. multivorans	II	ortholog	C1	C1	NA	COG1846	DNA-binding transcriptional regulator, MarR family	K	Transcription
Bmul_0071	ATCC	ATCC	ST-21	B. multivorans	II	ortholog	C1	C1	NA	COG0518	GMP synthase - Glutamine amidotransferase domain	F	Nucleotide transport and metabolism
Bmul_0072	ATCC	ATCC	ST-21	B. multivorans	II	ortholog	C1	C1	NA	COG1902	2,4-dienoyl-CoA reductase or related NADH-dependent reductase, Old Yellow Enzyme (OYE) family	C	Energy production and conversion
Bmul_0073	ATCC	ATCC	ST-21	B. multivorans	II	ortholog	C1	C1	NA	COG2940	SET domain-containing protein (function unknown)	R	General function prediction only
Bmul_0074	ATCC	ATCC	ST-21	B. multivorans	II	ortholog	C1	C1	NA	COG0642	Signal transduction histidine kinase	T	Signal transduction mechanisms
Bmul_0075	ATCC	ATCC	ST-21	B. multivorans	II	ortholog	C1	C1	NA	COG0745	DNA-binding response regulator, OmpR family, contains REC and winged-helix (wHTH) domain	TK	mix
Bmul_0076	ATCC	ATCC	ST-21	B. multivorans	II	ortholog	C1	C1	NA	no_cog	no_cog	no_cog	no_cog
Bmul_0077	ATCC	ATCC	ST-21	B. multivorans	II	ortholog	C1	C1	NA	COG2154	Pterin-4a-carbinolamine dehydratase	H	Coenzyme transport and metabolism
Bmul_0078	ATCC	ATCC	ST-21	B. multivorans	II	ortholog	C1	C1	NA	COG3186	Phenylalanine-4-hydroxylase	E	Amino acid transport and metabolism
Bmul_0079	ATCC	ATCC	ST-21	B. multivorans	II	ortholog	C1	C1	NA	COG1522	DNA-binding transcriptional regulator, Lrp family	K	Transcription
Bmul_0080	ATCC	ATCC	ST-21	B. multivorans	II	ortholog	C1	C1	NA	COG1437	Adenylate cyclase class IV, CYTH domain (includes archaeal enzymes of unknown function)	TR	mix
Bmul_0081	ATCC	ATCC	ST-21	B. multivorans	II	ortholog	C1	C1	NA	COG0583	DNA-binding transcriptional regulator, LysR family	K	Transcription
Bmul_0082	ATCC	ATCC	ST-21	B. multivorans	II	ortholog	C1	C1	NA	COG2303	Choline dehydrogenase or related flavoprotein	IR	mix
Bmul_0083	ATCC	ATCC	ST-21	B. multivorans	II	ortholog	C1	C1	NA	COG0411	ABC-type branched-chain amino acid transport system, ATPase component	E	Amino acid transport and metabolism
Bmul_0084	ATCC	ATCC	ST-21	B. multivorans	II	ortholog	C1	C1	NA	COG0410	ABC-type branched-chain amino acid transport system, ATPase component	E	Amino acid transport and metabolism
Bmul_0085	ATCC	ATCC	ST-21	B. multivorans	II	ortholog	C1	C1	NA	COG0683	ABC-type branched-chain amino acid transport system, periplasmic component	E	Amino acid transport and metabolism
Bmul_0086	ATCC	ATCC	ST-21	B. multivorans	II	ortholog	C1	C1	NA	COG0559	Branched-chain amino acid ABC-type transport system, permease component	E	Amino acid transport and metabolism
Bmul_0087	ATCC	ATCC	ST-21	B. multivorans	II	ortholog	C1	C1	NA	COG4177	ABC-type branched-chain amino acid transport system, permease component	E	Amino acid transport and metabolism
Bmul_0088	ATCC	ATCC	ST-21	B. multivorans	II	unique	C1	C1	NA	no_cog	no_cog	no_cog	no_cog
Bmul_0089	ATCC	ATCC	ST-21	B. multivorans	II	ortholog	C1	C1	NA	COG0683	ABC-type branched-chain amino acid transport system, periplasmic component	E	Amino acid transport and metabolism
Bmul_0090	ATCC	ATCC	ST-21	B. multivorans	II	ortholog	C1	C1	NA	COG0559	Branched-chain amino acid ABC-type transport system, permease component	E	Amino acid transport and metabolism
Bmul_0091	ATCC	ATCC	ST-21	B. multivorans	II	ortholog	C1	C1	NA	COG0411	ABC-type branched-chain amino acid transport system, ATPase component	E	Amino acid transport and metabolism
Bmul_0092	ATCC	ATCC	ST-21	B. multivorans	II	ortholog	C1	C1	NA	COG0410	ABC-type branched-chain amino acid transport system, ATPase component	E	Amino acid transport and metabolism
Bmul_0093	ATCC	ATCC	ST-21	B. multivorans	II	ortholog	C1	C1	NA	COG0445	tRNA U34 5-carboxymethylaminomethyl modifying enzyme MnmG/GidA	J	Translation, ribosomal structure and biogenesis
Bmul_0094	ATCC	ATCC	ST-21	B. multivorans	II	ortholog	C1	C1	NA	COG0357	16S rRNA G527 N7-methylase RsmG (former glucose-inhibited division protein B)	J	Translation, ribosomal structure and biogenesis
Bmul_0095	ATCC	ATCC	ST-21	B. multivorans	II	ortholog	C1	C1	NA	COG1192	Cellulose biosynthesis protein BcsQ	N	Cell motility
Bmul_0096	ATCC	ATCC	ST-21	B. multivorans	II	ortholog	C1	C1	NA	COG1475	Chromosome segregation protein Spo0J, contains ParB-like nuclease domain	D	Cell cycle control, cell division, chromosome partitioning
Bmul_0097	ATCC	ATCC	ST-21	B. multivorans	II	ortholog	C1	C1	NA	COG1055	Na+/H+ antiporter NhaD or related arsenite permease	P	Inorganic ion transport and metabolism
Bmul_0098	ATCC	ATCC	ST-21	B. multivorans	II	unique	C1	C1	NA	no_cog	no_cog	no_cog	no_cog
Bmul_0099	ATCC	ATCC	ST-21	B. multivorans	II	ortholog	C1	C1	NA	COG3312	FoF1-type ATP synthase assembly protein I	C	Energy production and conversion
Bmul_0100	ATCC	ATCC	ST-21	B. multivorans	II	ortholog	C1	C1	NA	COG0356	FoF1-type ATP synthase, membrane subunit a	C	Energy production and conversion
Bmul_0101	ATCC	ATCC	ST-21	B. multivorans	II	ortholog	C1	C1	NA	COG0636	FoF1-type ATP synthase, membrane subunit c/Archaeal/vacuolar-type H+-ATPase, subunit K	C	Energy production and conversion
Bmul_0102	ATCC	ATCC	ST-21	B. multivorans	II	ortholog	C1	C1	NA	COG0711	FoF1-type ATP synthase, membrane subunit b or b	C	Energy production and conversion
Bmul_0103	ATCC	ATCC	ST-21	B. multivorans	II	ortholog	C1	C1	NA	COG0712	FoF1-type ATP synthase, delta subunit	C	Energy production and conversion
Bmul_0104	ATCC	ATCC	ST-21	B. multivorans	II	ortholog	C1	C1	NA	COG0056	FoF1-type ATP synthase, alpha subunit	C	Energy production and conversion
Bmul_0105	ATCC	ATCC	ST-21	B. multivorans	II	ortholog	C1	C1	NA	COG0224	FoF1-type ATP synthase, gamma subunit	C	Energy production and conversion
Bmul_0106	ATCC	ATCC	ST-21	B. multivorans	II	ortholog	C1	C1	NA	COG0055	FoF1-type ATP synthase, beta subunit	C	Energy production and conversion
Bmul_0107	ATCC	ATCC	ST-21	B. multivorans	II	ortholog	C1	C1	NA	COG0355	FoF1-type ATP synthase, epsilon subunit	C	Energy production and conversion
Bmul_0108	ATCC	ATCC	ST-21	B. multivorans	II	ortholog	C1	C1	NA	COG0318	Acyl-CoA synthetase (AMP-forming)/AMP-acid ligase II	IQ	mix
Bmul_0109	ATCC	ATCC	ST-21	B. multivorans	II	unique	C1	C1	NA	no_cog	no_cog	no_cog	no_cog
Bmul_0110	ATCC	ATCC	ST-21	B. multivorans	II	unique	C1	C1	NA	no_cog	no_cog	no_cog	no_cog
Bmul_0111	ATCC	ATCC	ST-21	B. multivorans	II	ortholog	C1	C1	NA	COG0834	ABC-type amino acid transport/signal transduction system, periplasmic component/domain	ET	mix
Bmul_0112	ATCC	ATCC	ST-21	B. multivorans	II	ortholog	C1	C1	NA	COG0407	Uroporphyrinogen-III decarboxylase	H	Coenzyme transport and metabolism
Bmul_0113	ATCC	ATCC	ST-21	B. multivorans	II	ortholog	C1	C1	NA	COG1198	Primosomal protein N (replication factor Y) - superfamily II helicase	L	Replication, recombination and repair
Bmul_0114	ATCC	ATCC	ST-21	B. multivorans	II	ortholog	C1	C1	NA	COG4230	Delta 1-pyrroline-5-carboxylate dehydrogenase	E	Amino acid transport and metabolism
Bmul_0115	ATCC	ATCC	ST-21	B. multivorans	II	ortholog	C1	C1	NA	COG0683	ABC-type branched-chain amino acid transport system, periplasmic component	E	Amino acid transport and metabolism
Bmul_0116	ATCC	ATCC	ST-21	B. multivorans	II	ortholog	C1	C1	NA	COG1960	Acyl-CoA dehydrogenase related to the alkylation response protein AidB	I	Lipid transport and metabolism
Bmul_0117	ATCC	ATCC	ST-21	B. multivorans	II	ortholog	C1	C1	NA	COG1309	DNA-binding transcriptional regulator, AcrR family	K	Transcription
Bmul_0118	ATCC	ATCC	ST-21	B. multivorans	II	ortholog	C1	C1	NA	COG0436	Aspartate/methionine/tyrosine aminotransferase	E	Amino acid transport and metabolism
Bmul_0119	ATCC	ATCC	ST-21	B. multivorans	II	ortholog	C1	C1	NA	COG0834	ABC-type amino acid transport/signal transduction system, periplasmic component/domain	ET	mix
Bmul_0120	ATCC	ATCC	ST-21	B. multivorans	II	ortholog	C1	C1	NA	COG0277	FAD/FMN-containing dehydrogenase	C	Energy production and conversion
Bmul_0121	ATCC	ATCC	ST-21	B. multivorans	II	ortholog	C1	C1	NA	COG1695	DNA-binding transcriptional regulator, PadR family	K	Transcription
Bmul_0122	ATCC	ATCC	ST-21	B. multivorans	II	ortholog	C1	C1	NA	COG0789	DNA-binding transcriptional regulator, MerR family	K	Transcription
Bmul_0123	ATCC	ATCC	ST-21	B. multivorans	II	ortholog	C1	C1	NA	COG2217	Cation transport ATPase	P	Inorganic ion transport and metabolism
Bmul_0124	ATCC	ATCC	ST-21	B. multivorans	II	ortholog	C1	C1	NA	COG3449	DNA gyrase inhibitor GyrI	L	Replication, recombination and repair
Bmul_0125	ATCC	ATCC	ST-21	B. multivorans	II	ortholog	C1	C1	NA	no_cog	no_cog	no_cog	no_cog
Bmul_0126	ATCC	ATCC	ST-21	B. multivorans	II	ortholog	C1	C1	NA	COG0531	Amino acid transporter	E	Amino acid transport and metabolism
Bmul_0127	ATCC	ATCC	ST-21	B. multivorans	II	ortholog	C1	C1	NA	COG4303	Ethanolamine ammonia-lyase, large subunit	E	Amino acid transport and metabolism
Bmul_0128	ATCC	ATCC	ST-21	B. multivorans	II	ortholog	C1	C1	NA	COG4302	Ethanolamine ammonia-lyase, small subunit	E	Amino acid transport and metabolism
Bmul_0129	ATCC	ATCC	ST-21	B. multivorans	II	ortholog	C1	C1	NA	COG0583	DNA-binding transcriptional regulator, LysR family	K	Transcription
Bmul_0130	ATCC	ATCC	ST-21	B. multivorans	II	ortholog	C1	C1	NA	COG2271	Sugar phosphate permease	G	Carbohydrate transport and metabolism
Bmul_0131	ATCC	ATCC	ST-21	B. multivorans	II	unique	C1	C1	NA	COG3576	Predicted flavin-nucleotide-binding protein, pyridoxine 5-phosphate oxidase superfamily	R	General function prediction only
Bmul_0132	ATCC	ATCC	ST-21	B. multivorans	II	ortholog	C1	C1	NA	COG1012	Acyl-CoA reductase or other NAD-dependent aldehyde dehydrogenase	C	Energy production and conversion
Bmul_0133	ATCC	ATCC	ST-21	B. multivorans	II	ortholog	C1	C1	NA	COG3576	Predicted flavin-nucleotide-binding protein, pyridoxine 5-phosphate oxidase superfamily	R	General function prediction only
Bmul_0134	ATCC	ATCC	ST-21	B. multivorans	II	ortholog	C1	C1	NA	COG2207	AraC-type DNA-binding domain and AraC-containing proteins	K	Transcription
Bmul_0135	ATCC	ATCC	ST-21	B. multivorans	II	ortholog	C1	C1	NA	COG0859	ADP-heptose:LPS heptosyltransferase	M	Cell wall/membrane/envelope biogenesis
Bmul_0136	ATCC	ATCC	ST-21	B. multivorans	II	ortholog	C1	C1	NA	COG0028	Acetolactate synthase large subunit or other thiamine pyrophosphate-requiring enzyme	EH	mix
Bmul_0137	ATCC	ATCC	ST-21	B. multivorans	II	ortholog	C1	C1	NA	no_cog	no_cog	no_cog	no_cog
Bmul_0138	ATCC	ATCC	ST-21	B. multivorans	II	ortholog	C1	C1	NA	COG1487	Predicted nucleic acid-binding protein, contains PIN domain	R	General function prediction only
Bmul_0139	ATCC	ATCC	ST-21	B. multivorans	II	ortholog	C1	C1	NA	COG1760	L-serine deaminase	E	Amino acid transport and metabolism
Bmul_0140	ATCC	ATCC	ST-21	B. multivorans	II	ortholog	C1	C1	NA	no_cog	no_cog	no_cog	no_cog
Bmul_0141	ATCC	ATCC	ST-21	B. multivorans	II	ortholog	C1	C1	NA	COG1003	Glycine cleavage system protein P (pyridoxal-binding), C-terminal domain	E	Amino acid transport and metabolism
Bmul_0142	ATCC	ATCC	ST-21	B. multivorans	II	ortholog	C1	C1	NA	COG0509	Glycine cleavage system H protein (lipoate-binding)	E	Amino acid transport and metabolism
Bmul_0143	ATCC	ATCC	ST-21	B. multivorans	II	ortholog	C1	C1	NA	COG0404	Glycine cleavage system T protein (aminomethyltransferase)	E	Amino acid transport and metabolism
Bmul_0144	ATCC	ATCC	ST-21	B. multivorans	II	ortholog	C1	C1	NA	no_cog	no_cog	no_cog	no_cog
Bmul_0145	ATCC	ATCC	ST-21	B. multivorans	II	ortholog	C1	C1	NA	COG0673	Predicted dehydrogenase	R	General function prediction only
Bmul_0146	ATCC	ATCC	ST-21	B. multivorans	II	ortholog	C1	C1	NA	COG0210	Superfamily I DNA or RNA helicase	L	Replication, recombination and repair
Bmul_0147	ATCC	ATCC	ST-21	B. multivorans	II	ortholog	C1	C1	NA	COG3245	Cytochrome c5	C	Energy production and conversion
Bmul_0148	ATCC	ATCC	ST-21	B. multivorans	II	ortholog	C1	C1	NA	COG4278	Uncharacterized protein	S	Function unknown
Bmul_0149	ATCC	ATCC	ST-21	B. multivorans	II	unique	C1	C1	NA	no_cog	no_cog	no_cog	no_cog
Bmul_0150	ATCC	ATCC	ST-21	B. multivorans	II	unique	C1	C1	NA	COG1345	Flagellar capping protein FliD	N	Cell motility
Bmul_0151	ATCC	ATCC	ST-21	B. multivorans	II	unique	C1	C1	NA	COG1344	Flagellin and related hook-associated protein FlgL	N	Cell motility
Bmul_0152	ATCC	ATCC	ST-21	B. multivorans	II	unique	C1	C1	NA	COG0828	Ribosomal protein S21	J	Translation, ribosomal structure and biogenesis
Bmul_0153	ATCC	ATCC	ST-21	B. multivorans	II	ortholog	C1	C1	NA	COG3182	Uncharacterized iron-regulated membrane protein	S	Function unknown
Bmul_0154	ATCC	ATCC	ST-21	B. multivorans	II	ortholog	C1	C1	NA	COG2818	3-methyladenine DNA glycosylase Tag	L	Replication, recombination and repair
Bmul_0155	ATCC	ATCC	ST-21	B. multivorans	II	ortholog	C1	C1	NA	COG2971	BadF-type ATPase, related to human N-acetylglucosamine kinase	G	Carbohydrate transport and metabolism
Bmul_0156	ATCC	ATCC	ST-21	B. multivorans	II	ortholog	C1	C1	NA	COG0561	Hydroxymethylpyrimidine pyrophosphatase and other HAD family phosphatases	HR	mix
Bmul_0157	ATCC	ATCC	ST-21	B. multivorans	II	ortholog	C1	C1	NA	COG0580	Glycerol uptake facilitator and related aquaporins (Major Intrinsic Protein Family)	G	Carbohydrate transport and metabolism
Bmul_0158	ATCC	ATCC	ST-21	B. multivorans	II	ortholog	C1	C1	NA	COG2916	DNA-binding protein H-NS	K	Transcription
Bmul_0159	ATCC	ATCC	ST-21	B. multivorans	II	unique	C1	C1	NA	COG0438	Glycosyltransferase involved in cell wall bisynthesis	M	Cell wall/membrane/envelope biogenesis
Bmul_0160	ATCC	ATCC	ST-21	B. multivorans	II	ortholog	C1	C1	NA	no_cog	no_cog	no_cog	no_cog
Bmul_0161	ATCC	ATCC	ST-21	B. multivorans	II	ortholog	C1	C1	NA	no_cog	no_cog	no_cog	no_cog
Bmul_0162	ATCC	ATCC	ST-21	B. multivorans	II	ortholog	C1	C1	NA	COG1291	Flagellar motor component MotA	N	Cell motility
Bmul_0163	ATCC	ATCC	ST-21	B. multivorans	II	ortholog	C1	C1	NA	COG1360	Flagellar motor protein MotB	N	Cell motility
Bmul_0164	ATCC	ATCC	ST-21	B. multivorans	II	ortholog	C1	C1	NA	COG0745	DNA-binding response regulator, OmpR family, contains REC and winged-helix (wHTH) domain	TK	mix
Bmul_0165	ATCC	ATCC	ST-21	B. multivorans	II	ortholog	C1	C1	NA	COG0643	Chemotaxis protein histidine kinase CheA	NT	mix
Bmul_0166	ATCC	ATCC	ST-21	B. multivorans	II	ortholog	C1	C1	NA	COG0835	Chemotaxis signal transduction protein	NT	mix
Bmul_0167	ATCC	ATCC	ST-21	B. multivorans	II	ortholog	C1	C1	NA	COG0840	Methyl-accepting chemotaxis protein	NT	mix
Bmul_0168	ATCC	ATCC	ST-21	B. multivorans	II	ortholog	C1	C1	NA	COG1352	Methylase of chemotaxis methyl-accepting proteins	NT	mix
Bmul_0169	ATCC	ATCC	ST-21	B. multivorans	II	ortholog	C1	C1	NA	COG1871	Chemotaxis receptor (MCP) glutamine deamidase CheD	NT	mix
Bmul_0170	ATCC	ATCC	ST-21	B. multivorans	II	ortholog	C1	C1	NA	COG2201	Chemotaxis response regulator CheB, contains REC and protein-glutamate methylesterase domains	NT	mix
Bmul_0171	ATCC	ATCC	ST-21	B. multivorans	II	ortholog	C1	C1	NA	COG0784	CheY chemotaxis protein or a CheY-like REC (receiver) domain	T	Signal transduction mechanisms
Bmul_0172	ATCC	ATCC	ST-21	B. multivorans	II	ortholog	C1	C1	NA	COG3143	Chemotaxis regulator CheZ, phosphatase of CheY~P	NT	mix
Bmul_0173	ATCC	ATCC	ST-21	B. multivorans	II	ortholog	C1	C1	NA	no_cog	no_cog	no_cog	no_cog
Bmul_0174	ATCC	ATCC	ST-21	B. multivorans	II	ortholog	C1	C1	NA	no_cog	no_cog	no_cog	no_cog
Bmul_0175	ATCC	ATCC	ST-21	B. multivorans	II	ortholog	C1	C1	NA	COG1377	Flagellar biosynthesis protein FlhB	N	Cell motility
Bmul_0176	ATCC	ATCC	ST-21	B. multivorans	II	ortholog	C1	C1	NA	COG1298	Flagellar biosynthesis pathway, component FlhA	N	Cell motility
Bmul_0177	ATCC	ATCC	ST-21	B. multivorans	II	ortholog	C1	C1	NA	COG1419	Flagellar biosynthesis GTPase FlhF	N	Cell motility
Bmul_0178	ATCC	ATCC	ST-21	B. multivorans	II	ortholog	C1	C1	NA	COG0455	MinD-like ATPase involved in chromosome partitioning or flagellar assembly	DN	mix
Bmul_0179	ATCC	ATCC	ST-21	B. multivorans	II	ortholog	C1	C1	NA	COG1191	DNA-directed RNA polymerase specialized sigma subunit	K	Transcription
Bmul_0180	ATCC	ATCC	ST-21	B. multivorans	II	ortholog	C1	C1	NA	COG0499	S-adenosylhomocysteine hydrolase	H	Coenzyme transport and metabolism
Bmul_0181	ATCC	ATCC	ST-21	B. multivorans	II	ortholog	C1	C1	NA	COG1950	Uncharacterized membrane protein YvlD, DUF360 family	S	Function unknown
Bmul_0182	ATCC	ATCC	ST-21	B. multivorans	II	ortholog	C1	C1	NA	COG0685	5,10-methylenetetrahydrofolate reductase	E	Amino acid transport and metabolism
Bmul_0183	ATCC	ATCC	ST-21	B. multivorans	II	ortholog	C1	C1	NA	COG0154	Asp-tRNAAsn/Glu-tRNAGln amidotransferase A subunit or related amidase	J	Translation, ribosomal structure and biogenesis
Bmul_0184	ATCC	ATCC	ST-21	B. multivorans	II	ortholog	C1	C1	NA	COG0412	Dienelactone hydrolase	Q	Secondary metabolites biosynthesis, transport and catabolism
Bmul_0185	ATCC	ATCC	ST-21	B. multivorans	II	ortholog	C1	C1	NA	COG2070	NAD(P)H-dependent flavin oxidoreductase YrpB, nitropropane dioxygenase family	R	General function prediction only
Bmul_0186	ATCC	ATCC	ST-21	B. multivorans	II	unique	C1	C1	NA	COG0683	ABC-type branched-chain amino acid transport system, periplasmic component	E	Amino acid transport and metabolism
Bmul_0187	ATCC	ATCC	ST-21	B. multivorans	II	ortholog	C1	C1	NA	no_cog	no_cog	no_cog	no_cog
Bmul_0188	ATCC	ATCC	ST-21	B. multivorans	II	ortholog	C1	C1	NA	COG0748	Putative heme iron utilization protein	P	Inorganic ion transport and metabolism
Bmul_0189	ATCC	ATCC	ST-21	B. multivorans	II	unique	C1	C1	NA	COG3328	Transposase (or an inactivated derivative)	X	Mobilome: prophages, transposons
Bmul_0190	ATCC	ATCC	ST-21	B. multivorans	II	ortholog	C1	C1	NA	COG2916	DNA-binding protein H-NS	K	Transcription
Bmul_0191	ATCC	ATCC	ST-21	B. multivorans	II	ortholog	C1	C1	NA	COG0053	Divalent metal cation (Fe/Co/Zn/Cd) transporter	P	Inorganic ion transport and metabolism
Bmul_0192	ATCC	ATCC	ST-21	B. multivorans	II	ortholog	C1	C1	NA	COG1522	DNA-binding transcriptional regulator, Lrp family	K	Transcription
Bmul_0193	ATCC	ATCC	ST-21	B. multivorans	II	ortholog	C1	C1	NA	no_cog	no_cog	no_cog	no_cog
Bmul_0194	ATCC	ATCC	ST-21	B. multivorans	II	ortholog	C1	C1	NA	COG0491	Glyoxylase or a related metal-dependent hydrolase, beta-lactamase superfamily II	R	General function prediction only
Bmul_0195	ATCC	ATCC	ST-21	B. multivorans	II	ortholog	C1	C1	NA	COG0797	Rare lipoprotein A, peptidoglycan hydrolase digesting naked glycans, contains C-terminal SPOR domain	M	Cell wall/membrane/envelope biogenesis
Bmul_0196	ATCC	ATCC	ST-21	B. multivorans	II	ortholog	C1	C1	NA	COG0313	16S rRNA C1402 (ribose-2-O) methylase RsmI	J	Translation, ribosomal structure and biogenesis
Bmul_0197	ATCC	ATCC	ST-21	B. multivorans	II	ortholog	C1	C1	NA	COG0792	Predicted endonuclease distantly related to archaeal Holliday junction resolvase	L	Replication, recombination and repair
Bmul_0198	ATCC	ATCC	ST-21	B. multivorans	II	ortholog	C1	C1	NA	COG0279	Phosphoheptose isomerase	G	Carbohydrate transport and metabolism
Bmul_0199	ATCC	ATCC	ST-21	B. multivorans	II	ortholog	C1	C1	NA	COG2823	Osmotically-inducible protein OsmY, contains BON domain	S	Function unknown
Bmul_0200	ATCC	ATCC	ST-21	B. multivorans	II	ortholog	C1	C1	NA	COG4654	Cytochrome c551/c552	C	Energy production and conversion
Bmul_0201	ATCC	ATCC	ST-21	B. multivorans	II	ortholog	C1	C1	NA	COG4948	L-alanine-DL-glutamate epimerase or related enzyme of enolase superfamily	MR	mix
Bmul_0202	ATCC	ATCC	ST-21	B. multivorans	II	ortholog	C1	C1	NA	COG2271	Sugar phosphate permease	G	Carbohydrate transport and metabolism
Bmul_0203	ATCC	ATCC	ST-21	B. multivorans	II	ortholog	C1	C1	NA	COG3644	Uncharacterized protein	S	Function unknown
Bmul_0204	ATCC	ATCC	ST-21	B. multivorans	II	ortholog	C1	C1	NA	COG4591	ABC-type transport system, involved in lipoprotein release, permease component	M	Cell wall/membrane/envelope biogenesis
Bmul_0205	ATCC	ATCC	ST-21	B. multivorans	II	ortholog	C1	C1	NA	no_cog	no_cog	no_cog	no_cog
Bmul_0206	ATCC	ATCC	ST-21	B. multivorans	II	ortholog	C1	C1	NA	COG1136	ABC-type lipoprotein export system, ATPase component	M	Cell wall/membrane/envelope biogenesis
Bmul_0207	ATCC	ATCC	ST-21	B. multivorans	II	ortholog	C1	C1	NA	COG0845	Multidrug efflux pump subunit AcrA (membrane-fusion protein)	MV	mix
Bmul_0208	ATCC	ATCC	ST-21	B. multivorans	II	ortholog	C1	C1	NA	no_cog	no_cog	no_cog	no_cog
Bmul_0209	ATCC	ATCC	ST-21	B. multivorans	II	ortholog	C1	C1	NA	COG1656	Uncharacterized conserved protein, contains PIN domain	S	Function unknown
Bmul_0210	ATCC	ATCC	ST-21	B. multivorans	II	ortholog	C1	C1	NA	COG2084	3-hydroxyisobutyrate dehydrogenase or related beta-hydroxyacid dehydrogenase	I	Lipid transport and metabolism
Bmul_0211	ATCC	ATCC	ST-21	B. multivorans	II	ortholog	C1	C1	NA	COG1280	Threonine/homoserine/homoserine lactone efflux protein	E	Amino acid transport and metabolism
Bmul_0212	ATCC	ATCC	ST-21	B. multivorans	II	ortholog	C1	C1	NA	COG2814	Predicted arabinose efflux permease, MFS family	G	Carbohydrate transport and metabolism
Bmul_0213	ATCC	ATCC	ST-21	B. multivorans	II	ortholog	C1	C1	NA	COG0583	DNA-binding transcriptional regulator, LysR family	K	Transcription
Bmul_0214	ATCC	ATCC	ST-21	B. multivorans	II	ortholog	C1	C1	NA	COG3047	Outer membrane protein W	M	Cell wall/membrane/envelope biogenesis
Bmul_0215	ATCC	ATCC	ST-21	B. multivorans	II	ortholog	C1	C1	NA	no_cog	no_cog	no_cog	no_cog
Bmul_0216	ATCC	ATCC	ST-21	B. multivorans	II	ortholog	C1	C1	NA	no_cog	no_cog	no_cog	no_cog
Bmul_0217	ATCC	ATCC	ST-21	B. multivorans	II	ortholog	C1	C1	NA	COG0002	N-acetyl-gamma-glutamylphosphate reductase	E	Amino acid transport and metabolism
Bmul_0218	ATCC	ATCC	ST-21	B. multivorans	II	ortholog	C1	C1	NA	COG1881	Uncharacterized conserved protein, phosphatidylethanolamine-binding protein (PEBP) family	R	General function prediction only
Bmul_0219	ATCC	ATCC	ST-21	B. multivorans	II	ortholog	C1	C1	NA	COG0461	Orotate phosphoribosyltransferase	F	Nucleotide transport and metabolism
Bmul_0220	ATCC	ATCC	ST-21	B. multivorans	II	ortholog	C1	C1	NA	COG0281	Malic enzyme	C	Energy production and conversion
Bmul_0221	ATCC	ATCC	ST-21	B. multivorans	II	ortholog	C1	C1	NA	COG4231	TPP-dependent indolepyruvate ferredoxin oxidoreductase, alpha subunit	C	Energy production and conversion
Bmul_0222	ATCC	ATCC	ST-21	B. multivorans	II	ortholog	C1	C1	NA	no_cog	no_cog	no_cog	no_cog
Bmul_0223	ATCC	ATCC	ST-21	B. multivorans	II	ortholog	C1	C1	NA	COG3185	4-hydroxyphenylpyruvate dioxygenase and related hemolysins	ER	mix
Bmul_0224	ATCC	ATCC	ST-21	B. multivorans	II	ortholog	C1	C1	NA	COG1522	DNA-binding transcriptional regulator, Lrp family	K	Transcription
Bmul_0225	ATCC	ATCC	ST-21	B. multivorans	II	ortholog	C1	C1	NA	COG1670	Protein N-acetyltransferase, RimJ/RimL family	JO	mix
Bmul_0226	ATCC	ATCC	ST-21	B. multivorans	II	ortholog	C1	C1	NA	COG1309	DNA-binding transcriptional regulator, AcrR family	K	Transcription
Bmul_0227	ATCC	ATCC	ST-21	B. multivorans	II	ortholog	C1	C1	NA	no_cog	no_cog	no_cog	no_cog
Bmul_0228	ATCC	ATCC	ST-21	B. multivorans	II	ortholog	C1	C1	NA	COG1018	Ferredoxin-NADP reductase	C	Energy production and conversion
Bmul_0229	ATCC	ATCC	ST-21	B. multivorans	II	ortholog	C1	C1	NA	COG2151	Metal-sulfur cluster biosynthetic enzyme	O	Posttranslational modification, protein turnover, chaperones
Bmul_0230	ATCC	ATCC	ST-21	B. multivorans	II	ortholog	C1	C1	NA	COG3396	1,2-phenylacetyl-CoA epoxidase, catalytic subunit	Q	Secondary metabolites biosynthesis, transport and catabolism
Bmul_0231	ATCC	ATCC	ST-21	B. multivorans	II	ortholog	C1	C1	NA	COG3460	1,2-phenylacetyl-CoA epoxidase, PaaB subunit	Q	Secondary metabolites biosynthesis, transport and catabolism
Bmul_0232	ATCC	ATCC	ST-21	B. multivorans	II	ortholog	C1	C1	NA	COG3396	1,2-phenylacetyl-CoA epoxidase, catalytic subunit	Q	Secondary metabolites biosynthesis, transport and catabolism
Bmul_0233	ATCC	ATCC	ST-21	B. multivorans	II	ortholog	C1	C1	NA	COG2755	Lysophospholipase L1 or related esterase	E	Amino acid transport and metabolism
Bmul_0234	ATCC	ATCC	ST-21	B. multivorans	II	unique	C1	C1	NA	COG0050	Translation elongation factor EF-Tu, a GTPase	J	Translation, ribosomal structure and biogenesis
Bmul_0235	ATCC	ATCC	ST-21	B. multivorans	II	ortholog	C1	C1	NA	COG0690	Preprotein translocase subunit SecE	U	Intracellular trafficking, secretion, and vesicular transport
Bmul_0236	ATCC	ATCC	ST-21	B. multivorans	II	ortholog	C1	C1	NA	COG0250	Transcription antitermination factor NusG	K	Transcription
Bmul_0237	ATCC	ATCC	ST-21	B. multivorans	II	ortholog	C1	C1	NA	COG0080	Ribosomal protein L11	J	Translation, ribosomal structure and biogenesis
Bmul_0238	ATCC	ATCC	ST-21	B. multivorans	II	ortholog	C1	C1	NA	COG0081	Ribosomal protein L1	J	Translation, ribosomal structure and biogenesis
Bmul_0239	ATCC	ATCC	ST-21	B. multivorans	II	ortholog	C1	C1	NA	COG0244	Ribosomal protein L10	J	Translation, ribosomal structure and biogenesis
Bmul_0240	ATCC	ATCC	ST-21	B. multivorans	II	ortholog	C1	C1	NA	COG0222	Ribosomal protein L7/L12	J	Translation, ribosomal structure and biogenesis
Bmul_0241	ATCC	ATCC	ST-21	B. multivorans	II	ortholog	C1	C1	NA	COG0085	DNA-directed RNA polymerase, beta subunit/140 kD subunit	K	Transcription
Bmul_0242	ATCC	ATCC	ST-21	B. multivorans	II	ortholog	C1	C1	NA	COG0086	DNA-directed RNA polymerase, beta subunit/160 kD subunit	K	Transcription
Bmul_0243	ATCC	ATCC	ST-21	B. multivorans	II	ortholog	C1	C1	NA	COG0514	Superfamily II DNA helicase RecQ	L	Replication, recombination and repair
Bmul_0244	ATCC	ATCC	ST-21	B. multivorans	II	ortholog	C1	C1	NA	COG0048	Ribosomal protein S12	J	Translation, ribosomal structure and biogenesis
Bmul_0245	ATCC	ATCC	ST-21	B. multivorans	II	ortholog	C1	C1	NA	COG0049	Ribosomal protein S7	J	Translation, ribosomal structure and biogenesis
Bmul_0246	ATCC	ATCC	ST-21	B. multivorans	II	unique	C1	C1	NA	COG0480	Translation elongation factor EF-G, a GTPase	J	Translation, ribosomal structure and biogenesis
Bmul_0247	ATCC	ATCC	ST-21	B. multivorans	II	unique	C1	C1	NA	COG0050	Translation elongation factor EF-Tu, a GTPase	J	Translation, ribosomal structure and biogenesis
Bmul_0248	ATCC	ATCC	ST-21	B. multivorans	II	ortholog	C1	C1	NA	COG0051	Ribosomal protein S10	J	Translation, ribosomal structure and biogenesis
Bmul_0249	ATCC	ATCC	ST-21	B. multivorans	II	ortholog	C1	C1	NA	COG0087	Ribosomal protein L3	J	Translation, ribosomal structure and biogenesis
Bmul_0250	ATCC	ATCC	ST-21	B. multivorans	II	ortholog	C1	C1	NA	COG0088	Ribosomal protein L4	J	Translation, ribosomal structure and biogenesis
Bmul_0251	ATCC	ATCC	ST-21	B. multivorans	II	ortholog	C1	C1	NA	COG0089	Ribosomal protein L23	J	Translation, ribosomal structure and biogenesis
Bmul_0252	ATCC	ATCC	ST-21	B. multivorans	II	ortholog	C1	C1	NA	COG0090	Ribosomal protein L2	J	Translation, ribosomal structure and biogenesis
Bmul_0253	ATCC	ATCC	ST-21	B. multivorans	II	ortholog	C1	C1	NA	COG0185	Ribosomal protein S19	J	Translation, ribosomal structure and biogenesis
Bmul_0254	ATCC	ATCC	ST-21	B. multivorans	II	ortholog	C1	C1	NA	COG0091	Ribosomal protein L22	J	Translation, ribosomal structure and biogenesis
Bmul_0255	ATCC	ATCC	ST-21	B. multivorans	II	ortholog	C1	C1	NA	COG0092	Ribosomal protein S3	J	Translation, ribosomal structure and biogenesis
Bmul_0256	ATCC	ATCC	ST-21	B. multivorans	II	ortholog	C1	C1	NA	COG0197	Ribosomal protein L16/L10AE	J	Translation, ribosomal structure and biogenesis
Bmul_0257	ATCC	ATCC	ST-21	B. multivorans	II	ortholog	C1	C1	NA	COG0255	Ribosomal protein L29	J	Translation, ribosomal structure and biogenesis
Bmul_0258	ATCC	ATCC	ST-21	B. multivorans	II	ortholog	C1	C1	NA	COG0186	Ribosomal protein S17	J	Translation, ribosomal structure and biogenesis
Bmul_0259	ATCC	ATCC	ST-21	B. multivorans	II	ortholog	C1	C1	NA	COG0093	Ribosomal protein L14	J	Translation, ribosomal structure and biogenesis
Bmul_0260	ATCC	ATCC	ST-21	B. multivorans	II	ortholog	C1	C1	NA	COG0198	Ribosomal protein L24	J	Translation, ribosomal structure and biogenesis
Bmul_0261	ATCC	ATCC	ST-21	B. multivorans	II	ortholog	C1	C1	NA	COG0094	Ribosomal protein L5	J	Translation, ribosomal structure and biogenesis
Bmul_0262	ATCC	ATCC	ST-21	B. multivorans	II	ortholog	C1	C1	NA	COG0199	Ribosomal protein S14	J	Translation, ribosomal structure and biogenesis
Bmul_0263	ATCC	ATCC	ST-21	B. multivorans	II	ortholog	C1	C1	NA	COG0096	Ribosomal protein S8	J	Translation, ribosomal structure and biogenesis
Bmul_0264	ATCC	ATCC	ST-21	B. multivorans	II	ortholog	C1	C1	NA	COG0097	Ribosomal protein L6P/L9E	J	Translation, ribosomal structure and biogenesis
Bmul_0265	ATCC	ATCC	ST-21	B. multivorans	II	ortholog	C1	C1	NA	COG0256	Ribosomal protein L18	J	Translation, ribosomal structure and biogenesis
Bmul_0266	ATCC	ATCC	ST-21	B. multivorans	II	ortholog	C1	C1	NA	COG0098	Ribosomal protein S5	J	Translation, ribosomal structure and biogenesis
Bmul_0267	ATCC	ATCC	ST-21	B. multivorans	II	ortholog	C1	C1	NA	COG1841	Ribosomal protein L30/L7E	J	Translation, ribosomal structure and biogenesis
Bmul_0268	ATCC	ATCC	ST-21	B. multivorans	II	ortholog	C1	C1	NA	COG0200	Ribosomal protein L15	J	Translation, ribosomal structure and biogenesis
Bmul_0269	ATCC	ATCC	ST-21	B. multivorans	II	ortholog	C1	C1	NA	COG0201	Preprotein translocase subunit SecY	U	Intracellular trafficking, secretion, and vesicular transport
Bmul_0270	ATCC	ATCC	ST-21	B. multivorans	II	ortholog	C1	C1	NA	COG0361	Translation initiation factor IF-1	J	Translation, ribosomal structure and biogenesis
Bmul_0271	ATCC	ATCC	ST-21	B. multivorans	II	ortholog	C1	C1	NA	COG0257	Ribosomal protein L36	J	Translation, ribosomal structure and biogenesis
Bmul_0272	ATCC	ATCC	ST-21	B. multivorans	II	ortholog	C1	C1	NA	COG0099	Ribosomal protein S13	J	Translation, ribosomal structure and biogenesis
Bmul_0273	ATCC	ATCC	ST-21	B. multivorans	II	ortholog	C1	C1	NA	COG0100	Ribosomal protein S11	J	Translation, ribosomal structure and biogenesis
Bmul_0274	ATCC	ATCC	ST-21	B. multivorans	II	ortholog	C1	C1	NA	COG0522	Ribosomal protein S4 or related protein	J	Translation, ribosomal structure and biogenesis
Bmul_0275	ATCC	ATCC	ST-21	B. multivorans	II	ortholog	C1	C1	NA	COG0202	DNA-directed RNA polymerase, alpha subunit/40 kD subunit	K	Transcription
Bmul_0276	ATCC	ATCC	ST-21	B. multivorans	II	ortholog	C1	C1	NA	COG0203	Ribosomal protein L17	J	Translation, ribosomal structure and biogenesis
Bmul_0277	ATCC	ATCC	ST-21	B. multivorans	II	ortholog	C1	C1	NA	COG1324	Uncharacterized protein involved in tolerance to divalent cations	P	Inorganic ion transport and metabolism
Bmul_0278	ATCC	ATCC	ST-21	B. multivorans	II	ortholog	C1	C1	NA	COG4232	Thiol:disulfide interchange protein	O	Posttranslational modification, protein turnover, chaperones
Bmul_0279	ATCC	ATCC	ST-21	B. multivorans	II	ortholog	C1	C1	NA	COG0113	Delta-aminolevulinic acid dehydratase, porphobilinogen synthase	H	Coenzyme transport and metabolism
Bmul_0280	ATCC	ATCC	ST-21	B. multivorans	II	ortholog	C1	C1	NA	COG0218	GTP-binding protein EngB required for normal cell division	D	Cell cycle control, cell division, chromosome partitioning
Bmul_0281	ATCC	ATCC	ST-21	B. multivorans	II	ortholog	C1	C1	NA	COG2863	Cytochrome c553	C	Energy production and conversion
Bmul_0282	ATCC	ATCC	ST-21	B. multivorans	II	ortholog	C1	C1	NA	COG1333	Cytochrome c biogenesis protein ResB	CO	mix
Bmul_0283	ATCC	ATCC	ST-21	B. multivorans	II	ortholog	C1	C1	NA	COG0755	ABC-type transport system involved in cytochrome c biogenesis, permease component	O	Posttranslational modification, protein turnover, chaperones
Bmul_0284	ATCC	ATCC	ST-21	B. multivorans	II	ortholog	C1	C1	NA	COG2041	Periplasmic DMSO/TMAO reductase YedYZ, molybdopterin-dependent catalytic subunit	C	Energy production and conversion
Bmul_0285	ATCC	ATCC	ST-21	B. multivorans	II	ortholog	C1	C1	NA	COG2717	Periplasmic DMSO/TMAO reductase YedYZ, heme-binding membrane subunit	C	Energy production and conversion
Bmul_0286	ATCC	ATCC	ST-21	B. multivorans	II	ortholog	C1	C1	NA	COG5567	Predicted small periplasmic lipoprotein YifL (function unknown0	S	Function unknown
Bmul_0287	ATCC	ATCC	ST-21	B. multivorans	II	ortholog	C1	C1	NA	COG1965	Iron-binding protein CyaY, frataxin homolog	P	Inorganic ion transport and metabolism
Bmul_0288	ATCC	ATCC	ST-21	B. multivorans	II	unique	C1	C1	NA	COG2801	Transposase InsO and inactivated derivatives	X	Mobilome: prophages, transposons
Bmul_0289	ATCC	ATCC	ST-21	B. multivorans	II	unique	C1	C1	NA	COG2963	Transposase and inactivated derivatives	X	Mobilome: prophages, transposons
Bmul_0290	ATCC	ATCC	ST-21	B. multivorans	II	ortholog	C1	C1	NA	COG5009	Membrane carboxypeptidase/penicillin-binding protein	M	Cell wall/membrane/envelope biogenesis
Bmul_0291	ATCC	ATCC	ST-21	B. multivorans	II	ortholog	C1	C1	NA	no_cog	no_cog	no_cog	no_cog
Bmul_0292	ATCC	ATCC	ST-21	B. multivorans	II	ortholog	C1	C1	NA	no_cog	no_cog	no_cog	no_cog
Bmul_0293	ATCC	ATCC	ST-21	B. multivorans	II	ortholog	C1	C1	NA	no_cog	no_cog	no_cog	no_cog
Bmul_0294	ATCC	ATCC	ST-21	B. multivorans	II	ortholog	C1	C1	NA	COG4796	Type II secretory pathway, component HofQ	U	Intracellular trafficking, secretion, and vesicular transport
Bmul_0295	ATCC	ATCC	ST-21	B. multivorans	II	ortholog	C1	C1	NA	COG0703	Shikimate kinase	E	Amino acid transport and metabolism
Bmul_0296	ATCC	ATCC	ST-21	B. multivorans	II	ortholog	C1	C1	NA	COG0337	3-dehydroquinate synthetase	E	Amino acid transport and metabolism
Bmul_0297	ATCC	ATCC	ST-21	B. multivorans	II	ortholog	C1	C1	NA	COG0232	dGTP triphosphohydrolase	F	Nucleotide transport and metabolism
Bmul_0298	ATCC	ATCC	ST-21	B. multivorans	II	ortholog	C1	C1	NA	COG1653	ABC-type glycerol-3-phosphate transport system, periplasmic component	G	Carbohydrate transport and metabolism
Bmul_0299	ATCC	ATCC	ST-21	B. multivorans	II	ortholog	C1	C1	NA	COG1175	ABC-type sugar transport system, permease component	G	Carbohydrate transport and metabolism
Bmul_0300	ATCC	ATCC	ST-21	B. multivorans	II	ortholog	C1	C1	NA	COG0395	ABC-type glycerol-3-phosphate transport system, permease component	G	Carbohydrate transport and metabolism
Bmul_0301	ATCC	ATCC	ST-21	B. multivorans	II	ortholog	C1	C1	NA	COG3839	ABC-type sugar transport system, ATPase component	G	Carbohydrate transport and metabolism
Bmul_0302	ATCC	ATCC	ST-21	B. multivorans	II	ortholog	C1	C1	NA	COG0584	Glycerophosphoryl diester phosphodiesterase	I	Lipid transport and metabolism
Bmul_0303	ATCC	ATCC	ST-21	B. multivorans	II	ortholog	C1	C1	NA	COG3047	Outer membrane protein W	M	Cell wall/membrane/envelope biogenesis
Bmul_0304	ATCC	ATCC	ST-21	B. multivorans	II	ortholog	C1	C1	NA	COG1943	REP element-mobilizing transposase RayT	X	Mobilome: prophages, transposons
Bmul_0305	ATCC	ATCC	ST-21	B. multivorans	II	ortholog	C1	C1	NA	COG0069	Glutamate synthase domain 2	E	Amino acid transport and metabolism
Bmul_0306	ATCC	ATCC	ST-21	B. multivorans	II	ortholog	C1	C1	NA	COG0493	NADPH-dependent glutamate synthase beta chain or related oxidoreductase	ER	mix
Bmul_0307	ATCC	ATCC	ST-21	B. multivorans	II	ortholog	C1	C1	NA	COG1115	Na+/alanine symporter	E	Amino acid transport and metabolism
Bmul_0308	ATCC	ATCC	ST-21	B. multivorans	II	ortholog	C1	C1	NA	COG1514	2-5 RNA ligase	J	Translation, ribosomal structure and biogenesis
Bmul_0309	ATCC	ATCC	ST-21	B. multivorans	II	ortholog	C1	C1	NA	COG0665	Glycine/D-amino acid oxidase (deaminating)	E	Amino acid transport and metabolism
Bmul_0310	ATCC	ATCC	ST-21	B. multivorans	II	ortholog	C1	C1	NA	COG2814	Predicted arabinose efflux permease, MFS family	G	Carbohydrate transport and metabolism
Bmul_0311	ATCC	ATCC	ST-21	B. multivorans	II	ortholog	C1	C1	NA	COG1028	NAD(P)-dependent dehydrogenase, short-chain alcohol dehydrogenase family	IQR	mix
Bmul_0312	ATCC	ATCC	ST-21	B. multivorans	II	ortholog	C1	C1	NA	COG4178	ABC-type uncharacterized transport system, permease and ATPase components	R	General function prediction only
Bmul_0313	ATCC	ATCC	ST-21	B. multivorans	II	ortholog	C1	C1	NA	COG0665	Glycine/D-amino acid oxidase (deaminating)	E	Amino acid transport and metabolism
Bmul_0314	ATCC	ATCC	ST-21	B. multivorans	II	ortholog	C1	C1	NA	COG2104	Sulfur carrier protein ThiS (thiamine biosynthesis)	H	Coenzyme transport and metabolism
Bmul_0315	ATCC	ATCC	ST-21	B. multivorans	II	ortholog	C1	C1	NA	COG2022	Thiamin biosynthesis thiazole synthase ThiGH, ThiG subunit	H	Coenzyme transport and metabolism
Bmul_0316	ATCC	ATCC	ST-21	B. multivorans	II	ortholog	C1	C1	NA	COG0352	Thiamine monophosphate synthase	H	Coenzyme transport and metabolism
Bmul_0317	ATCC	ATCC	ST-21	B. multivorans	II	ortholog	C1	C1	NA	COG1127	ABC-type transporter Mla maintaining outer membrane lipid asymmetry, ATPase component MlaF	M	Cell wall/membrane/envelope biogenesis
Bmul_0318	ATCC	ATCC	ST-21	B. multivorans	II	ortholog	C1	C1	NA	COG0767	ABC-type transporter Mla maintaining outer membrane lipid asymmetry, permease component MlaE	M	Cell wall/membrane/envelope biogenesis
Bmul_0319	ATCC	ATCC	ST-21	B. multivorans	II	ortholog	C1	C1	NA	COG1463	ABC-type transporter Mla maintaining outer membrane lipid asymmetry, periplasmic component MlaD	M	Cell wall/membrane/envelope biogenesis
Bmul_0320	ATCC	ATCC	ST-21	B. multivorans	II	ortholog	C1	C1	NA	COG2853	ABC-type transporter Mla maintaining outer membrane lipid asymmetry, lipoprotein component MlaA	M	Cell wall/membrane/envelope biogenesis
Bmul_0321	ATCC	ATCC	ST-21	B. multivorans	II	ortholog	C1	C1	NA	COG2854	ABC-type transporter Mla maintaining outer membrane lipid asymmetry, periplasmic MlaC component	I	Lipid transport and metabolism
Bmul_0322	ATCC	ATCC	ST-21	B. multivorans	II	ortholog	C1	C1	NA	COG3113	ABC-type transporter Mla maintaining outer membrane lipid asymmetry, MlaB component, contains STAS domain	M	Cell wall/membrane/envelope biogenesis
Bmul_0323	ATCC	ATCC	ST-21	B. multivorans	II	ortholog	C1	C1	NA	COG1131	ABC-type multidrug transport system, ATPase component	V	Defense mechanisms
Bmul_0324	ATCC	ATCC	ST-21	B. multivorans	II	ortholog	C1	C1	NA	COG0842	ABC-type multidrug transport system, permease component	V	Defense mechanisms
Bmul_0325	ATCC	ATCC	ST-21	B. multivorans	II	ortholog	C1	C1	NA	COG5007	Acid stress-induced BolA-like protein IbaG/YrbA, predicted regulator of iron metabolism	T	Signal transduction mechanisms
Bmul_0326	ATCC	ATCC	ST-21	B. multivorans	II	ortholog	C1	C1	NA	COG0766	UDP-N-acetylglucosamine enolpyruvyl transferase	M	Cell wall/membrane/envelope biogenesis
Bmul_0327	ATCC	ATCC	ST-21	B. multivorans	II	ortholog	C1	C1	NA	COG0040	ATP phosphoribosyltransferase	E	Amino acid transport and metabolism
Bmul_0328	ATCC	ATCC	ST-21	B. multivorans	II	ortholog	C1	C1	NA	COG0141	Histidinol dehydrogenase	E	Amino acid transport and metabolism
Bmul_0329	ATCC	ATCC	ST-21	B. multivorans	II	ortholog	C1	C1	NA	COG0079	Histidinol-phosphate/aromatic aminotransferase or cobyric acid decarboxylase	E	Amino acid transport and metabolism
Bmul_0330	ATCC	ATCC	ST-21	B. multivorans	II	ortholog	C1	C1	NA	COG0131	Imidazoleglycerol phosphate dehydratase HisB	E	Amino acid transport and metabolism
Bmul_0331	ATCC	ATCC	ST-21	B. multivorans	II	ortholog	C1	C1	NA	COG2095	Small neutral amino acid transporter SnatA, MarC family	E	Amino acid transport and metabolism
Bmul_0332	ATCC	ATCC	ST-21	B. multivorans	II	ortholog	C1	C1	NA	COG0118	Imidazoleglycerol phosphate synthase glutamine amidotransferase subunit HisH	E	Amino acid transport and metabolism
Bmul_0333	ATCC	ATCC	ST-21	B. multivorans	II	ortholog	C1	C1	NA	COG0106	Phosphoribosylformimino-5-aminoimidazole carboxamide ribonucleotide (ProFAR) isomerase	E	Amino acid transport and metabolism
Bmul_0334	ATCC	ATCC	ST-21	B. multivorans	II	ortholog	C1	C1	NA	COG0107	Imidazole glycerol phosphate synthase subunit HisF	E	Amino acid transport and metabolism
Bmul_0335	ATCC	ATCC	ST-21	B. multivorans	II	ortholog	C1	C1	NA	COG0139	Phosphoribosyl-AMP cyclohydrolase	E	Amino acid transport and metabolism
Bmul_0336	ATCC	ATCC	ST-21	B. multivorans	II	ortholog	C1	C1	NA	COG0140	Phosphoribosyl-ATP pyrophosphohydrolase	E	Amino acid transport and metabolism
Bmul_0337	ATCC	ATCC	ST-21	B. multivorans	II	ortholog	C1	C1	NA	COG3671	Uncharacterized membrane protein	S	Function unknown
Bmul_0338	ATCC	ATCC	ST-21	B. multivorans	II	ortholog	C1	C1	NA	COG0537	Diadenosine tetraphosphate (Ap4A) hydrolase or other HIT family hydrolase	FGR	mix
Bmul_0339	ATCC	ATCC	ST-21	B. multivorans	II	ortholog	C1	C1	NA	COG1826	Sec-independent protein translocase protein TatA	U	Intracellular trafficking, secretion, and vesicular transport
Bmul_0340	ATCC	ATCC	ST-21	B. multivorans	II	ortholog	C1	C1	NA	COG1826	Sec-independent protein translocase protein TatA	U	Intracellular trafficking, secretion, and vesicular transport
Bmul_0341	ATCC	ATCC	ST-21	B. multivorans	II	ortholog	C1	C1	NA	COG0805	Sec-independent protein secretion pathway component TatC	U	Intracellular trafficking, secretion, and vesicular transport
Bmul_0342	ATCC	ATCC	ST-21	B. multivorans	II	ortholog	C1	C1	NA	COG0265	Periplasmic serine protease, S1-C subfamily, contain C-terminal PDZ domain	O	Posttranslational modification, protein turnover, chaperones
Bmul_0343	ATCC	ATCC	ST-21	B. multivorans	II	ortholog	C1	C1	NA	COG0327	Putative GTP cyclohydrolase 1 type 2, NIF3 family	H	Coenzyme transport and metabolism
Bmul_0344	ATCC	ATCC	ST-21	B. multivorans	II	ortholog	C1	C1	NA	COG0723	Rieske Fe-S protein	C	Energy production and conversion
Bmul_0345	ATCC	ATCC	ST-21	B. multivorans	II	ortholog	C1	C1	NA	COG1290	Cytochrome b subunit of the bc complex	C	Energy production and conversion
Bmul_0346	ATCC	ATCC	ST-21	B. multivorans	II	ortholog	C1	C1	NA	COG2857	Cytochrome c1	C	Energy production and conversion
Bmul_0347	ATCC	ATCC	ST-21	B. multivorans	II	ortholog	C1	C1	NA	COG0625	Glutathione S-transferase	O	Posttranslational modification, protein turnover, chaperones
Bmul_0348	ATCC	ATCC	ST-21	B. multivorans	II	ortholog	C1	C1	NA	COG2969	Stringent starvation protein B	R	General function prediction only
Bmul_0349	ATCC	ATCC	ST-21	B. multivorans	II	unique	C1	C1	NA	no_cog	no_cog	no_cog	no_cog
Bmul_0350	ATCC	ATCC	ST-21	B. multivorans	II	ortholog	C1	C1	NA	no_cog	no_cog	no_cog	no_cog
Bmul_0351	ATCC	ATCC	ST-21	B. multivorans	II	ortholog	C1	C1	NA	COG0834	ABC-type amino acid transport/signal transduction system, periplasmic component/domain	ET	mix
Bmul_0352	ATCC	ATCC	ST-21	B. multivorans	II	unique	C1	C1	NA	COG3501	Uncharacterized conserved protein, implicated in type VI secretion and phage assembly	UXR	mix
Bmul_0353	ATCC	ATCC	ST-21	B. multivorans	II	ortholog	C1	C1	NA	COG3209	Uncharacterized conserved protein RhaS, contains 28 RHS repeats	R	General function prediction only
Bmul_0354	ATCC	ATCC	ST-21	B. multivorans	II	unique	C1	C1	NA	no_cog	no_cog	no_cog	no_cog
Bmul_0355	ATCC	ATCC	ST-21	B. multivorans	II	unique	C1	C1	NA	COG3209	Uncharacterized conserved protein RhaS, contains 28 RHS repeats	R	General function prediction only
Bmul_0356	ATCC	ATCC	ST-21	B. multivorans	II	unique	C1	C1	NA	COG3328	Transposase (or an inactivated derivative)	X	Mobilome: prophages, transposons
Bmul_0357	ATCC	ATCC	ST-21	B. multivorans	II	ortholog	C1	C1	NA	COG4231	TPP-dependent indolepyruvate ferredoxin oxidoreductase, alpha subunit	C	Energy production and conversion
Bmul_0358	ATCC	ATCC	ST-21	B. multivorans	II	ortholog	C1	C1	NA	COG0025	NhaP-type Na+/H+ or K+/H+ antiporter	P	Inorganic ion transport and metabolism
Bmul_0359	ATCC	ATCC	ST-21	B. multivorans	II	ortholog	C1	C1	NA	COG2200	EAL domain, c-di-GMP-specific phosphodiesterase class I (or its enzymatically inactive variant)	T	Signal transduction mechanisms
Bmul_0360	ATCC	ATCC	ST-21	B. multivorans	II	ortholog	C1	C1	NA	COG3142	Copper homeostasis protein CutC	P	Inorganic ion transport and metabolism
Bmul_0361	ATCC	ATCC	ST-21	B. multivorans	II	ortholog	C1	C1	NA	no_cog	no_cog	no_cog	no_cog
Bmul_0362	ATCC	ATCC	ST-21	B. multivorans	II	ortholog	C1	C1	NA	COG0502	Biotin synthase or related enzyme	H	Coenzyme transport and metabolism
Bmul_0363	ATCC	ATCC	ST-21	B. multivorans	II	unique	C1	C1	NA	no_cog	no_cog	no_cog	no_cog
Bmul_0364	ATCC	ATCC	ST-21	B. multivorans	II	ortholog	C1	C1	NA	no_cog	no_cog	no_cog	no_cog
Bmul_0365	ATCC	ATCC	ST-21	B. multivorans	II	ortholog	C1	C1	NA	COG1984	Allophanate hydrolase subunit 2	E	Amino acid transport and metabolism
Bmul_0366	ATCC	ATCC	ST-21	B. multivorans	II	ortholog	C1	C1	NA	COG2049	Allophanate hydrolase subunit 1	E	Amino acid transport and metabolism
Bmul_0367	ATCC	ATCC	ST-21	B. multivorans	II	ortholog	C1	C1	NA	COG4770	Acetyl/propionyl-CoA carboxylase, alpha subunit	I	Lipid transport and metabolism
Bmul_0368	ATCC	ATCC	ST-21	B. multivorans	II	ortholog	C1	C1	NA	COG0511	Biotin carboxyl carrier protein	HI	mix
Bmul_0369	ATCC	ATCC	ST-21	B. multivorans	II	ortholog	C1	C1	NA	COG1540	Lactam utilization protein B (function unknown)	R	General function prediction only
Bmul_0370	ATCC	ATCC	ST-21	B. multivorans	II	ortholog	C1	C1	NA	COG0583	DNA-binding transcriptional regulator, LysR family	K	Transcription
Bmul_0371	ATCC	ATCC	ST-21	B. multivorans	II	ortholog	C1	C1	NA	COG0502	Biotin synthase or related enzyme	H	Coenzyme transport and metabolism
Bmul_0372	ATCC	ATCC	ST-21	B. multivorans	II	ortholog	C1	C1	NA	COG0132	Dethiobiotin synthetase	H	Coenzyme transport and metabolism
Bmul_0373	ATCC	ATCC	ST-21	B. multivorans	II	ortholog	C1	C1	NA	COG0156	7-keto-8-aminopelargonate synthetase or related enzyme	H	Coenzyme transport and metabolism
Bmul_0374	ATCC	ATCC	ST-21	B. multivorans	II	ortholog	C1	C1	NA	COG0161	Adenosylmethionine-8-amino-7-oxononanoate aminotransferase	H	Coenzyme transport and metabolism
Bmul_0375	ATCC	ATCC	ST-21	B. multivorans	II	ortholog	C1	C1	NA	COG0412	Dienelactone hydrolase	Q	Secondary metabolites biosynthesis, transport and catabolism
Bmul_0376	ATCC	ATCC	ST-21	B. multivorans	II	ortholog	C1	C1	NA	COG3012	Uncharacterized conserved protein YchJ, contains N- and C-terminal SEC-C domains	S	Function unknown
Bmul_0377	ATCC	ATCC	ST-21	B. multivorans	II	ortholog	C1	C1	NA	COG1028	NAD(P)-dependent dehydrogenase, short-chain alcohol dehydrogenase family	IQR	mix
Bmul_0378	ATCC	ATCC	ST-21	B. multivorans	II	ortholog	C1	C1	NA	COG0288	Carbonic anhydrase	P	Inorganic ion transport and metabolism
Bmul_0379	ATCC	ATCC	ST-21	B. multivorans	II	ortholog	C1	C1	NA	COG4579	Isocitrate dehydrogenase kinase/phosphatase	T	Signal transduction mechanisms
Bmul_0380	ATCC	ATCC	ST-21	B. multivorans	II	ortholog	C1	C1	NA	COG0491	Glyoxylase or a related metal-dependent hydrolase, beta-lactamase superfamily II	R	General function prediction only
Bmul_0381	ATCC	ATCC	ST-21	B. multivorans	II	ortholog	C1	C1	NA	COG0747	ABC-type transport system, periplasmic component	E	Amino acid transport and metabolism
Bmul_0382	ATCC	ATCC	ST-21	B. multivorans	II	ortholog	C1	C1	NA	COG0300	Short-chain dehydrogenase	R	General function prediction only
Bmul_0383	ATCC	ATCC	ST-21	B. multivorans	II	ortholog	C1	C1	NA	COG1651	Protein-disulfide isomerase	O	Posttranslational modification, protein turnover, chaperones
Bmul_0384	ATCC	ATCC	ST-21	B. multivorans	II	ortholog	C1	C1	NA	COG3087	Cell division protein FtsN	D	Cell cycle control, cell division, chromosome partitioning
Bmul_0385	ATCC	ATCC	ST-21	B. multivorans	II	ortholog	C1	C1	NA	COG0018	Arginyl-tRNA synthetase	J	Translation, ribosomal structure and biogenesis
Bmul_0386	ATCC	ATCC	ST-21	B. multivorans	II	ortholog	C1	C1	NA	no_cog	no_cog	no_cog	no_cog
Bmul_0387	ATCC	ATCC	ST-21	B. multivorans	II	ortholog	C1	C1	NA	COG1410	Methionine synthase I, cobalamin-binding domain	E	Amino acid transport and metabolism
Bmul_0388	ATCC	ATCC	ST-21	B. multivorans	II	ortholog	C1	C1	NA	COG0646	Methionine synthase I (cobalamin-dependent), methyltransferase domain	E	Amino acid transport and metabolism
Bmul_0389	ATCC	ATCC	ST-21	B. multivorans	II	ortholog	C1	C1	NA	no_cog	no_cog	no_cog	no_cog
Bmul_0390	ATCC	ATCC	ST-21	B. multivorans	II	ortholog	C1	C1	NA	no_cog	no_cog	no_cog	no_cog
Bmul_0391	ATCC	ATCC	ST-21	B. multivorans	II	ortholog	C1	C1	NA	COG1414	DNA-binding transcriptional regulator, IclR family	K	Transcription
Bmul_0392	ATCC	ATCC	ST-21	B. multivorans	II	ortholog	C1	C1	NA	COG0179	2-keto-4-pentenoate hydratase/2-oxohepta-3-ene-1,7-dioic acid hydratase (catechol pathway)	Q	Secondary metabolites biosynthesis, transport and catabolism
Bmul_0393	ATCC	ATCC	ST-21	B. multivorans	II	ortholog	C1	C1	NA	COG1024	Enoyl-CoA hydratase/carnithine racemase	I	Lipid transport and metabolism
Bmul_0394	ATCC	ATCC	ST-21	B. multivorans	II	ortholog	C1	C1	NA	no_cog	no_cog	no_cog	no_cog
Bmul_0395	ATCC	ATCC	ST-21	B. multivorans	II	ortholog	C1	C1	NA	COG1752	Predicted acylesterase/phospholipase RssA, containd patatin domain	R	General function prediction only
Bmul_0396	ATCC	ATCC	ST-21	B. multivorans	II	ortholog	C1	C1	NA	no_cog	no_cog	no_cog	no_cog
Bmul_0397	ATCC	ATCC	ST-21	B. multivorans	II	ortholog	C1	C1	NA	COG2870	ADP-heptose synthase, bifunctional sugar kinase/adenylyltransferase	M	Cell wall/membrane/envelope biogenesis
Bmul_0398	ATCC	ATCC	ST-21	B. multivorans	II	ortholog	C1	C1	NA	no_cog	no_cog	no_cog	no_cog
Bmul_0399	ATCC	ATCC	ST-21	B. multivorans	II	ortholog	C1	C1	NA	COG1521	Pantothenate kinase type III	H	Coenzyme transport and metabolism
Bmul_0400	ATCC	ATCC	ST-21	B. multivorans	II	unique	C1	C1	NA	no_cog	no_cog	no_cog	no_cog
Bmul_0401	ATCC	ATCC	ST-21	B. multivorans	II	ortholog	C1	C1	NA	COG0790	TPR repeat	T	Signal transduction mechanisms
Bmul_0402	ATCC	ATCC	ST-21	B. multivorans	II	ortholog	C1	C1	NA	COG0737	2,3-cyclic-nucleotide 2-phosphodiesterase/5- or 3-nucleotidase, 5-nucleotidase family	FV	mix
Bmul_0403	ATCC	ATCC	ST-21	B. multivorans	II	ortholog	C1	C1	NA	COG0767	ABC-type transporter Mla maintaining outer membrane lipid asymmetry, permease component MlaE	M	Cell wall/membrane/envelope biogenesis
Bmul_0404	ATCC	ATCC	ST-21	B. multivorans	II	ortholog	C1	C1	NA	COG1127	ABC-type transporter Mla maintaining outer membrane lipid asymmetry, ATPase component MlaF	M	Cell wall/membrane/envelope biogenesis
Bmul_0405	ATCC	ATCC	ST-21	B. multivorans	II	ortholog	C1	C1	NA	COG1463	ABC-type transporter Mla maintaining outer membrane lipid asymmetry, periplasmic component MlaD	M	Cell wall/membrane/envelope biogenesis
Bmul_0406	ATCC	ATCC	ST-21	B. multivorans	II	ortholog	C1	C1	NA	COG3218	ABC-type uncharacterized transport system, auxiliary component	R	General function prediction only
Bmul_0407	ATCC	ATCC	ST-21	B. multivorans	II	ortholog	C1	C1	NA	no_cog	no_cog	no_cog	no_cog
Bmul_0408	ATCC	ATCC	ST-21	B. multivorans	II	ortholog	C1	C1	NA	COG3411	(2Fe-2S) ferredoxin	C	Energy production and conversion
Bmul_0409	ATCC	ATCC	ST-21	B. multivorans	II	ortholog	C1	C1	NA	COG2945	Alpha/beta superfamily hydrolase	R	General function prediction only
Bmul_0410	ATCC	ATCC	ST-21	B. multivorans	II	unique	C1	C1	NA	no_cog	no_cog	no_cog	no_cog
Bmul_0411	ATCC	ATCC	ST-21	B. multivorans	II	ortholog	C1	C1	NA	COG1686	D-alanyl-D-alanine carboxypeptidase	M	Cell wall/membrane/envelope biogenesis
Bmul_0412	ATCC	ATCC	ST-21	B. multivorans	II	ortholog	C1	C1	NA	COG0115	Branched-chain amino acid aminotransferase/4-amino-4-deoxychorismate lyase	EH	mix
Bmul_0413	ATCC	ATCC	ST-21	B. multivorans	II	ortholog	C1	C1	NA	COG2921	Putative lipoic acid-binding regulatory protein	T	Signal transduction mechanisms
Bmul_0414	ATCC	ATCC	ST-21	B. multivorans	II	ortholog	C1	C1	NA	COG0583	DNA-binding transcriptional regulator, LysR family	K	Transcription
Bmul_0415	ATCC	ATCC	ST-21	B. multivorans	II	ortholog	C1	C1	NA	no_cog	no_cog	no_cog	no_cog
Bmul_0416	ATCC	ATCC	ST-21	B. multivorans	II	ortholog	C1	C1	NA	COG0321	Lipoate-protein ligase B	H	Coenzyme transport and metabolism
Bmul_0417	ATCC	ATCC	ST-21	B. multivorans	II	ortholog	C1	C1	NA	COG0320	Lipoate synthase	H	Coenzyme transport and metabolism
Bmul_0418	ATCC	ATCC	ST-21	B. multivorans	II	unique	C1	C1	NA	no_cog	no_cog	no_cog	no_cog
Bmul_0419	ATCC	ATCC	ST-21	B. multivorans	II	ortholog	C1	C1	NA	COG4521	ABC-type taurine transport system, periplasmic component	P	Inorganic ion transport and metabolism
Bmul_0420	ATCC	ATCC	ST-21	B. multivorans	II	ortholog	C1	C1	NA	COG4525	ABC-type taurine transport system, ATPase component	P	Inorganic ion transport and metabolism
Bmul_0421	ATCC	ATCC	ST-21	B. multivorans	II	ortholog	C1	C1	NA	COG0600	ABC-type nitrate/sulfonate/bicarbonate transport system, permease component	P	Inorganic ion transport and metabolism
Bmul_0422	ATCC	ATCC	ST-21	B. multivorans	II	ortholog	C1	C1	NA	COG0405	Gamma-glutamyltranspeptidase	E	Amino acid transport and metabolism
Bmul_0423	ATCC	ATCC	ST-21	B. multivorans	II	ortholog	C1	C1	NA	COG0583	DNA-binding transcriptional regulator, LysR family	K	Transcription
Bmul_0424	ATCC	ATCC	ST-21	B. multivorans	II	ortholog	C1	C1	NA	COG1250	3-hydroxyacyl-CoA dehydrogenase	I	Lipid transport and metabolism
Bmul_0425	ATCC	ATCC	ST-21	B. multivorans	II	ortholog	C1	C1	NA	COG1960	Acyl-CoA dehydrogenase related to the alkylation response protein AidB	I	Lipid transport and metabolism
Bmul_0426	ATCC	ATCC	ST-21	B. multivorans	II	ortholog	C1	C1	NA	COG1960	Acyl-CoA dehydrogenase related to the alkylation response protein AidB	I	Lipid transport and metabolism
Bmul_0427	ATCC	ATCC	ST-21	B. multivorans	II	ortholog	C1	C1	NA	COG1804	Crotonobetainyl-CoA:carnitine CoA-transferase CaiB and related acyl-CoA transferases	I	Lipid transport and metabolism
Bmul_0428	ATCC	ATCC	ST-21	B. multivorans	II	ortholog	C1	C1	NA	COG3162	Uncharacterized membrane protein, DUF485 family	S	Function unknown
Bmul_0429	ATCC	ATCC	ST-21	B. multivorans	II	ortholog	C1	C1	NA	COG4147	Na+(or H+)/acetate symporter ActP	C	Energy production and conversion
Bmul_0430	ATCC	ATCC	ST-21	B. multivorans	II	ortholog	C1	C1	NA	COG1301	Na+/H+-dicarboxylate symporter	C	Energy production and conversion
Bmul_0431	ATCC	ATCC	ST-21	B. multivorans	II	ortholog	C1	C1	NA	COG4191	Signal transduction histidine kinase regulating C4-dicarboxylate transport system	T	Signal transduction mechanisms
Bmul_0432	ATCC	ATCC	ST-21	B. multivorans	II	ortholog	C1	C1	NA	COG2204	DNA-binding transcriptional response regulator, NtrC family, contains REC, AAA-type ATPase, and a Fis-type DNA-binding domains	T	Signal transduction mechanisms
Bmul_0433	ATCC	ATCC	ST-21	B. multivorans	II	ortholog	C1	C1	NA	COG0526	Thiol-disulfide isomerase or thioredoxin	O	Posttranslational modification, protein turnover, chaperones
Bmul_0434	ATCC	ATCC	ST-21	B. multivorans	II	ortholog	C1	C1	NA	no_cog	no_cog	no_cog	no_cog
Bmul_0435	ATCC	ATCC	ST-21	B. multivorans	II	ortholog	C1	C1	NA	COG0606	Predicted ATPase with chaperone activity	O	Posttranslational modification, protein turnover, chaperones
Bmul_0436	ATCC	ATCC	ST-21	B. multivorans	II	ortholog	C1	C1	NA	COG2960	Uncharacterized conserved protein YqiC, BMFP domain	S	Function unknown
Bmul_0437	ATCC	ATCC	ST-21	B. multivorans	II	unique	C1	C1	NA	COG0347	Nitrogen regulatory protein PII	TE	mix
Bmul_0438	ATCC	ATCC	ST-21	B. multivorans	II	ortholog	C1	C1	NA	COG0004	Ammonia channel protein AmtB	P	Inorganic ion transport and metabolism
Bmul_0439	ATCC	ATCC	ST-21	B. multivorans	II	ortholog	C1	C1	NA	no_cog	no_cog	no_cog	no_cog
Bmul_0440	ATCC	ATCC	ST-21	B. multivorans	II	ortholog	C1	C1	NA	COG0189	Glutathione synthase/RimK-type ligase, ATP-grasp superfamily	HJ	mix
Bmul_0441	ATCC	ATCC	ST-21	B. multivorans	II	ortholog	C1	C1	NA	COG2893	Phosphotransferase system, mannose/fructose-specific component IIA	G	Carbohydrate transport and metabolism
Bmul_0442	ATCC	ATCC	ST-21	B. multivorans	II	ortholog	C1	C1	NA	COG1925	Phosphotransferase system, HPr and related phosphotransfer proteins	TG	mix
Bmul_0443	ATCC	ATCC	ST-21	B. multivorans	II	ortholog	C1	C1	NA	COG1080	Phosphoenolpyruvate-protein kinase (PTS system EI component in bacteria)	G	Carbohydrate transport and metabolism
Bmul_0444	ATCC	ATCC	ST-21	B. multivorans	II	ortholog	C1	C1	NA	COG0476	Molybdopterin or thiamine biosynthesis adenylyltransferase	H	Coenzyme transport and metabolism
Bmul_0445	ATCC	ATCC	ST-21	B. multivorans	II	ortholog	C1	C1	NA	COG0793	C-terminal processing protease CtpA/Prc, contains a PDZ domain	O	Posttranslational modification, protein turnover, chaperones
Bmul_0446	ATCC	ATCC	ST-21	B. multivorans	II	ortholog	C1	C1	NA	COG0588	Phosphoglycerate mutase (BPG-dependent)	G	Carbohydrate transport and metabolism
Bmul_0447	ATCC	ATCC	ST-21	B. multivorans	II	ortholog	C1	C1	NA	COG0607	Rhodanese-related sulfurtransferase	P	Inorganic ion transport and metabolism
Bmul_0448	ATCC	ATCC	ST-21	B. multivorans	II	ortholog	C1	C1	NA	COG0695	Glutaredoxin	O	Posttranslational modification, protein turnover, chaperones
Bmul_0449	ATCC	ATCC	ST-21	B. multivorans	II	ortholog	C1	C1	NA	COG1952	Preprotein translocase subunit SecB	U	Intracellular trafficking, secretion, and vesicular transport
Bmul_0450	ATCC	ATCC	ST-21	B. multivorans	II	ortholog	C1	C1	NA	COG0240	Glycerol-3-phosphate dehydrogenase	C	Energy production and conversion
Bmul_0451	ATCC	ATCC	ST-21	B. multivorans	II	ortholog	C1	C1	NA	COG2110	O-acetyl-ADP-ribose deacetylase (regulator of RNase III), contains Macro domain	J	Translation, ribosomal structure and biogenesis
Bmul_0452	ATCC	ATCC	ST-21	B. multivorans	II	ortholog	C1	C1	NA	COG0219	tRNA(Leu) C34 or U34 (ribose-2-O)-methylase TrmL, contains SPOUT domain	J	Translation, ribosomal structure and biogenesis
Bmul_0453	ATCC	ATCC	ST-21	B. multivorans	II	ortholog	C1	C1	NA	COG1040	Predicted amidophosphoribosyltransferases	R	General function prediction only
Bmul_0454	ATCC	ATCC	ST-21	B. multivorans	II	ortholog	C1	C1	NA	COG2226	Ubiquinone/menaquinone biosynthesis C-methylase UbiE	H	Coenzyme transport and metabolism
Bmul_0455	ATCC	ATCC	ST-21	B. multivorans	II	ortholog	C1	C1	NA	COG5488	Uncharacterized membrane protein	S	Function unknown
Bmul_0456	ATCC	ATCC	ST-21	B. multivorans	II	ortholog	C1	C1	NA	COG1622	Heme/copper-type cytochrome/quinol oxidase, subunit 2	C	Energy production and conversion
Bmul_0457	ATCC	ATCC	ST-21	B. multivorans	II	ortholog	C1	C1	NA	COG0843	Heme/copper-type cytochrome/quinol oxidase, subunit 1	C	Energy production and conversion
Bmul_0458	ATCC	ATCC	ST-21	B. multivorans	II	ortholog	C1	C1	NA	no_cog	no_cog	no_cog	no_cog
Bmul_0459	ATCC	ATCC	ST-21	B. multivorans	II	ortholog	C1	C1	NA	COG3175	Cytochrome c oxidase assembly protein Cox11	CO	mix
Bmul_0460	ATCC	ATCC	ST-21	B. multivorans	II	ortholog	C1	C1	NA	no_cog	no_cog	no_cog	no_cog
Bmul_0461	ATCC	ATCC	ST-21	B. multivorans	II	ortholog	C1	C1	NA	COG1845	Heme/copper-type cytochrome/quinol oxidase, subunit 3	C	Energy production and conversion
Bmul_0462	ATCC	ATCC	ST-21	B. multivorans	II	ortholog	C1	C1	NA	no_cog	no_cog	no_cog	no_cog
Bmul_0463	ATCC	ATCC	ST-21	B. multivorans	II	ortholog	C1	C1	NA	COG3346	Cytochrome oxidase assembly protein ShyY1	O	Posttranslational modification, protein turnover, chaperones
Bmul_0464	ATCC	ATCC	ST-21	B. multivorans	II	ortholog	C1	C1	NA	no_cog	no_cog	no_cog	no_cog
Bmul_0465	ATCC	ATCC	ST-21	B. multivorans	II	ortholog	C1	C1	NA	COG1612	Heme A synthase	H	Coenzyme transport and metabolism
Bmul_0466	ATCC	ATCC	ST-21	B. multivorans	II	ortholog	C1	C1	NA	COG0109	Polyprenyltransferase (heme O synthase)	HI	mix
Bmul_0467	ATCC	ATCC	ST-21	B. multivorans	II	ortholog	C1	C1	NA	COG1999	Cytochrome oxidase Cu insertion factor, SCO1/SenC/PrrC family	O	Posttranslational modification, protein turnover, chaperones
Bmul_0468	ATCC	ATCC	ST-21	B. multivorans	II	ortholog	C1	C1	NA	COG2350	Uncharacterized conserved protein YciI, contains a putative active-site phosphohistidine	R	General function prediction only
Bmul_0469	ATCC	ATCC	ST-21	B. multivorans	II	ortholog	C1	C1	NA	COG0840	Methyl-accepting chemotaxis protein	NT	mix
Bmul_0470	ATCC	ATCC	ST-21	B. multivorans	II	ortholog	C1	C1	NA	COG1464	ABC-type metal ion transport system, periplasmic component/surface antigen	P	Inorganic ion transport and metabolism
Bmul_0471	ATCC	ATCC	ST-21	B. multivorans	II	ortholog	C1	C1	NA	no_cog	no_cog	no_cog	no_cog
Bmul_0472	ATCC	ATCC	ST-21	B. multivorans	II	ortholog	C1	C1	NA	COG2984	ABC-type uncharacterized transport system, periplasmic component	R	General function prediction only
Bmul_0473	ATCC	ATCC	ST-21	B. multivorans	II	ortholog	C1	C1	NA	COG4120	ABC-type uncharacterized transport system, permease component	R	General function prediction only
Bmul_0474	ATCC	ATCC	ST-21	B. multivorans	II	ortholog	C1	C1	NA	COG1101	ABC-type uncharacterized transport system, ATPase component	R	General function prediction only
Bmul_0475	ATCC	ATCC	ST-21	B. multivorans	II	ortholog	C1	C1	NA	COG4544	Uncharacterized conserved protein	S	Function unknown
Bmul_0476	ATCC	ATCC	ST-21	B. multivorans	II	ortholog	C1	C1	NA	no_cog	no_cog	no_cog	no_cog
Bmul_0477	ATCC	ATCC	ST-21	B. multivorans	II	ortholog	C1	C1	NA	COG0587	DNA polymerase III, alpha subunit	L	Replication, recombination and repair
Bmul_0478	ATCC	ATCC	ST-21	B. multivorans	II	ortholog	C1	C1	NA	COG2188	DNA-binding transcriptional regulator, GntR family	K	Transcription
Bmul_0479	ATCC	ATCC	ST-21	B. multivorans	II	ortholog	C1	C1	NA	COG1820	N-acetylglucosamine-6-phosphate deacetylase	G	Carbohydrate transport and metabolism
Bmul_0480	ATCC	ATCC	ST-21	B. multivorans	II	ortholog	C1	C1	NA	COG2222	Fructoselysine-6-P-deglycase FrlB and related proteins with duplicated sugar isomerase (SIS) domain	M	Cell wall/membrane/envelope biogenesis
Bmul_0481	ATCC	ATCC	ST-21	B. multivorans	II	ortholog	C1	C1	NA	COG1080	Phosphoenolpyruvate-protein kinase (PTS system EI component in bacteria)	G	Carbohydrate transport and metabolism
Bmul_0482	ATCC	ATCC	ST-21	B. multivorans	II	ortholog	C1	C1	NA	COG1263	Phosphotransferase system IIC components, glucose/maltose/N-acetylglucosamine-specific	G	Carbohydrate transport and metabolism
Bmul_0483	ATCC	ATCC	ST-21	B. multivorans	II	ortholog	C1	C1	NA	COG1294	Cytochrome bd-type quinol oxidase, subunit 2	C	Energy production and conversion
Bmul_0484	ATCC	ATCC	ST-21	B. multivorans	II	ortholog	C1	C1	NA	COG1271	Cytochrome bd-type quinol oxidase, subunit 1	C	Energy production and conversion
Bmul_0485	ATCC	ATCC	ST-21	B. multivorans	II	ortholog	C1	C1	NA	no_cog	no_cog	no_cog	no_cog
Bmul_0486	ATCC	ATCC	ST-21	B. multivorans	II	ortholog	C1	C1	NA	COG0568	DNA-directed RNA polymerase, sigma subunit (sigma70/sigma32)	K	Transcription
Bmul_0487	ATCC	ATCC	ST-21	B. multivorans	II	ortholog	C1	C1	NA	no_cog	no_cog	no_cog	no_cog
Bmul_0488	ATCC	ATCC	ST-21	B. multivorans	II	ortholog	C1	C1	NA	no_cog	no_cog	no_cog	no_cog
Bmul_0489	ATCC	ATCC	ST-21	B. multivorans	II	ortholog	C1	C1	NA	COG0119	Isopropylmalate/homocitrate/citramalate synthases	E	Amino acid transport and metabolism
Bmul_0490	ATCC	ATCC	ST-21	B. multivorans	II	ortholog	C1	C1	NA	COG0547	Anthranilate phosphoribosyltransferase	E	Amino acid transport and metabolism
Bmul_0491	ATCC	ATCC	ST-21	B. multivorans	II	ortholog	C1	C1	NA	COG0625	Glutathione S-transferase	O	Posttranslational modification, protein turnover, chaperones
Bmul_0492	ATCC	ATCC	ST-21	B. multivorans	II	ortholog	C1	C1	NA	COG0552	Signal recognition particle GTPase	U	Intracellular trafficking, secretion, and vesicular transport
Bmul_0493	ATCC	ATCC	ST-21	B. multivorans	II	ortholog	C1	C1	NA	COG0742	16S rRNA G966 N2-methylase RsmD	J	Translation, ribosomal structure and biogenesis
Bmul_0494	ATCC	ATCC	ST-21	B. multivorans	II	ortholog	C1	C1	NA	COG0669	Phosphopantetheine adenylyltransferase	H	Coenzyme transport and metabolism
Bmul_0495	ATCC	ATCC	ST-21	B. multivorans	II	unique	C1	C1	NA	COG0582	Integrase	LX	mix
Bmul_0496	ATCC	ATCC	ST-21	B. multivorans	II	unique	C1	C1	NA	no_cog	no_cog	no_cog	no_cog
Bmul_0497	ATCC	ATCC	ST-21	B. multivorans	II	unique	C1	C1	NA	no_cog	no_cog	no_cog	no_cog
Bmul_0498	ATCC	ATCC	ST-21	B. multivorans	II	unique	C1	C1	NA	no_cog	no_cog	no_cog	no_cog
Bmul_0499	ATCC	ATCC	ST-21	B. multivorans	II	unique	C1	C1	NA	no_cog	no_cog	no_cog	no_cog
Bmul_0500	ATCC	ATCC	ST-21	B. multivorans	II	unique	C1	C1	NA	COG4974	Site-specific recombinase XerD	L	Replication, recombination and repair
Bmul_0501	ATCC	ATCC	ST-21	B. multivorans	II	unique	C1	C1	NA	no_cog	no_cog	no_cog	no_cog
Bmul_0502	ATCC	ATCC	ST-21	B. multivorans	II	unique	C1	C1	NA	no_cog	no_cog	no_cog	no_cog
Bmul_0503	ATCC	ATCC	ST-21	B. multivorans	II	unique	C1	C1	NA	no_cog	no_cog	no_cog	no_cog
Bmul_0504	ATCC	ATCC	ST-21	B. multivorans	II	unique	C1	C1	NA	no_cog	no_cog	no_cog	no_cog
Bmul_0505	ATCC	ATCC	ST-21	B. multivorans	II	unique	C1	C1	NA	no_cog	no_cog	no_cog	no_cog
Bmul_0506	ATCC	ATCC	ST-21	B. multivorans	II	unique	C1	C1	NA	COG2812	DNA polymerase III, gamma/tau subunits	L	Replication, recombination and repair
Bmul_0507	ATCC	ATCC	ST-21	B. multivorans	II	unique	C1	C1	NA	no_cog	no_cog	no_cog	no_cog
Bmul_0508	ATCC	ATCC	ST-21	B. multivorans	II	unique	C1	C1	NA	no_cog	no_cog	no_cog	no_cog
Bmul_0509	ATCC	ATCC	ST-21	B. multivorans	II	ortholog	C1	C1	NA	COG1143	Formate hydrogenlyase subunit 6/NADH:ubiquinone oxidoreductase 23 kD subunit (chain I)	C	Energy production and conversion
Bmul_0510	ATCC	ATCC	ST-21	B. multivorans	II	ortholog	C1	C1	NA	COG0079	Histidinol-phosphate/aromatic aminotransferase or cobyric acid decarboxylase	E	Amino acid transport and metabolism
Bmul_0511	ATCC	ATCC	ST-21	B. multivorans	II	ortholog	C1	C1	NA	COG0193	Peptidyl-tRNA hydrolase	J	Translation, ribosomal structure and biogenesis
Bmul_0512	ATCC	ATCC	ST-21	B. multivorans	II	ortholog	C1	C1	NA	COG1825	Ribosomal protein L25 (general stress protein Ctc)	J	Translation, ribosomal structure and biogenesis
Bmul_0513	ATCC	ATCC	ST-21	B. multivorans	II	ortholog	C1	C1	NA	COG0462	Phosphoribosylpyrophosphate synthetase	FE	mix
Bmul_0514	ATCC	ATCC	ST-21	B. multivorans	II	ortholog	C1	C1	NA	COG1947	4-diphosphocytidyl-2C-methyl-D-erythritol kinase	I	Lipid transport and metabolism
Bmul_0515	ATCC	ATCC	ST-21	B. multivorans	II	ortholog	C1	C1	NA	COG3017	Outer membrane lipoprotein LolB, involved in outer membrane biogenesis	M	Cell wall/membrane/envelope biogenesis
Bmul_0516	ATCC	ATCC	ST-21	B. multivorans	II	ortholog	C1	C1	NA	COG4783	Putative Zn-dependent protease, contains TPR repeats	R	General function prediction only
Bmul_0517	ATCC	ATCC	ST-21	B. multivorans	II	ortholog	C1	C1	NA	COG0266	Formamidopyrimidine-DNA glycosylase	L	Replication, recombination and repair
Bmul_0518	ATCC	ATCC	ST-21	B. multivorans	II	ortholog	C1	C1	NA	COG1194	Adenine-specific DNA glycosylase, acts on AG and A-oxoG pairs	L	Replication, recombination and repair
Bmul_0519	ATCC	ATCC	ST-21	B. multivorans	II	ortholog	C1	C1	NA	COG2802	Uncharacterized protein, similar to the N-terminal domain of Lon protease	S	Function unknown
Bmul_0520	ATCC	ATCC	ST-21	B. multivorans	II	ortholog	C1	C1	NA	COG1660	RNase adaptor protein for sRNA GlmZ degradation, contains a P-loop ATPase domain	T	Signal transduction mechanisms
Bmul_0521	ATCC	ATCC	ST-21	B. multivorans	II	ortholog	C1	C1	NA	COG1493	Serine kinase of the HPr protein, regulates carbohydrate metabolism	T	Signal transduction mechanisms
Bmul_0522	ATCC	ATCC	ST-21	B. multivorans	II	ortholog	C1	C1	NA	COG1762	Phosphotransferase system mannitol/fructose-specific IIA domain (Ntr-type)	GT	mix
Bmul_0523	ATCC	ATCC	ST-21	B. multivorans	II	ortholog	C1	C1	NA	COG1544	Ribosome-associated translation inhibitor RaiA	J	Translation, ribosomal structure and biogenesis
Bmul_0524	ATCC	ATCC	ST-21	B. multivorans	II	ortholog	C1	C1	NA	COG1508	DNA-directed RNA polymerase specialized sigma subunit, sigma54 homolog	K	Transcription
Bmul_0525	ATCC	ATCC	ST-21	B. multivorans	II	ortholog	C1	C1	NA	COG1137	ABC-type lipopolysaccharide export system, ATPase component	M	Cell wall/membrane/envelope biogenesis
Bmul_0526	ATCC	ATCC	ST-21	B. multivorans	II	ortholog	C1	C1	NA	COG1934	Lipopolysaccharide export system protein LptA	M	Cell wall/membrane/envelope biogenesis
Bmul_0527	ATCC	ATCC	ST-21	B. multivorans	II	ortholog	C1	C1	NA	COG3117	Lipopolysaccharide export system protein LptC	M	Cell wall/membrane/envelope biogenesis
Bmul_0528	ATCC	ATCC	ST-21	B. multivorans	II	ortholog	C1	C1	NA	COG1778	3-deoxy-D-manno-octulosonate 8-phosphate phosphatase KdsC and related HAD superfamily phosphatases	MR	mix
Bmul_0529	ATCC	ATCC	ST-21	B. multivorans	II	ortholog	C1	C1	NA	COG0794	D-arabinose 5-phosphate isomerase GutQ	GM	mix
Bmul_0530	ATCC	ATCC	ST-21	B. multivorans	II	ortholog	C1	C1	NA	COG0475	Kef-type K+ transport system, membrane component KefB	P	Inorganic ion transport and metabolism
Bmul_0531	ATCC	ATCC	ST-21	B. multivorans	II	ortholog	C1	C1	NA	COG0503	Adenine/guanine phosphoribosyltransferase or related PRPP-binding protein	F	Nucleotide transport and metabolism
Bmul_0532	ATCC	ATCC	ST-21	B. multivorans	II	ortholog	C1	C1	NA	COG1280	Threonine/homoserine/homoserine lactone efflux protein	E	Amino acid transport and metabolism
Bmul_0533	ATCC	ATCC	ST-21	B. multivorans	II	ortholog	C1	C1	NA	no_cog	no_cog	no_cog	no_cog
Bmul_0534	ATCC	ATCC	ST-21	B. multivorans	II	ortholog	C1	C1	NA	COG0788	Formyltetrahydrofolate hydrolase	F	Nucleotide transport and metabolism
Bmul_0535	ATCC	ATCC	ST-21	B. multivorans	II	ortholog	C1	C1	NA	COG0628	Predicted PurR-regulated permease PerM	R	General function prediction only
Bmul_0536	ATCC	ATCC	ST-21	B. multivorans	II	ortholog	C1	C1	NA	COG0178	Excinuclease UvrABC ATPase subunit	L	Replication, recombination and repair
Bmul_0537	ATCC	ATCC	ST-21	B. multivorans	II	ortholog	C1	C1	NA	COG2814	Predicted arabinose efflux permease, MFS family	G	Carbohydrate transport and metabolism
Bmul_0538	ATCC	ATCC	ST-21	B. multivorans	II	ortholog	C1	C1	NA	COG0629	Single-stranded DNA-binding protein	L	Replication, recombination and repair
Bmul_0539	ATCC	ATCC	ST-21	B. multivorans	II	ortholog	C1	C1	NA	no_cog	no_cog	no_cog	no_cog
Bmul_0540	ATCC	ATCC	ST-21	B. multivorans	II	ortholog	C1	C1	NA	COG2094	3-methyladenine DNA glycosylase Mpg	L	Replication, recombination and repair
Bmul_0541	ATCC	ATCC	ST-21	B. multivorans	II	ortholog	C1	C1	NA	COG1192	Cellulose biosynthesis protein BcsQ	N	Cell motility
Bmul_0542	ATCC	ATCC	ST-21	B. multivorans	II	ortholog	C1	C1	NA	no_cog	no_cog	no_cog	no_cog
Bmul_0543	ATCC	ATCC	ST-21	B. multivorans	II	unique	C1	C1	NA	COG0183	Acetyl-CoA acetyltransferase	I	Lipid transport and metabolism
Bmul_0544	ATCC	ATCC	ST-21	B. multivorans	II	ortholog	C1	C1	NA	COG1028	NAD(P)-dependent dehydrogenase, short-chain alcohol dehydrogenase family	IQR	mix
Bmul_0545	ATCC	ATCC	ST-21	B. multivorans	II	ortholog	C1	C1	NA	no_cog	no_cog	no_cog	no_cog
Bmul_0546	ATCC	ATCC	ST-21	B. multivorans	II	ortholog	C1	C1	NA	COG0501	Zn-dependent protease with chaperone function	O	Posttranslational modification, protein turnover, chaperones
Bmul_0547	ATCC	ATCC	ST-21	B. multivorans	II	ortholog	C1	C1	NA	COG1502	Phosphatidylserine/phosphatidylglycerophosphate/cardiolipin synthase or related enzyme	I	Lipid transport and metabolism
Bmul_0548	ATCC	ATCC	ST-21	B. multivorans	II	ortholog	C1	C1	NA	COG0235	Ribulose-5-phosphate 4-epimerase/Fuculose-1-phosphate aldolase	G	Carbohydrate transport and metabolism
Bmul_0549	ATCC	ATCC	ST-21	B. multivorans	II	ortholog	C1	C1	NA	no_cog	no_cog	no_cog	no_cog
Bmul_0550	ATCC	ATCC	ST-21	B. multivorans	II	unique	C1	C1	NA	no_cog	no_cog	no_cog	no_cog
Bmul_0551	ATCC	ATCC	ST-21	B. multivorans	II	ortholog	C1	C1	NA	no_cog	no_cog	no_cog	no_cog
Bmul_0552	ATCC	ATCC	ST-21	B. multivorans	II	ortholog	C1	C1	NA	COG0657	Acetyl esterase/lipase	I	Lipid transport and metabolism
Bmul_0553	ATCC	ATCC	ST-21	B. multivorans	II	ortholog	C1	C1	NA	no_cog	no_cog	no_cog	no_cog
Bmul_0554	ATCC	ATCC	ST-21	B. multivorans	II	ortholog	C1	C1	NA	COG2814	Predicted arabinose efflux permease, MFS family	G	Carbohydrate transport and metabolism
Bmul_0555	ATCC	ATCC	ST-21	B. multivorans	II	ortholog	C1	C1	NA	COG1846	DNA-binding transcriptional regulator, MarR family	K	Transcription
Bmul_0556	ATCC	ATCC	ST-21	B. multivorans	II	ortholog	C1	C1	NA	COG0693	Putative intracellular protease/amidase	R	General function prediction only
Bmul_0557	ATCC	ATCC	ST-21	B. multivorans	II	ortholog	C1	C1	NA	COG3616	D-serine deaminase, pyridoxal phosphate-dependent	E	Amino acid transport and metabolism
Bmul_0558	ATCC	ATCC	ST-21	B. multivorans	II	ortholog	C1	C1	NA	COG1737	DNA-binding transcriptional regulator, MurR/RpiR family, contains HTH and SIS domains	K	Transcription
Bmul_0559	ATCC	ATCC	ST-21	B. multivorans	II	ortholog	C1	C1	NA	COG3653	N-acyl-D-aspartate/D-glutamate deacylase	Q	Secondary metabolites biosynthesis, transport and catabolism
Bmul_0560	ATCC	ATCC	ST-21	B. multivorans	II	ortholog	C1	C1	NA	COG0251	Enamine deaminase RidA, house cleaning of reactive enamine intermediates, YjgF/YER057c/UK114 family	V	Defense mechanisms
Bmul_0561	ATCC	ATCC	ST-21	B. multivorans	II	ortholog	C1	C1	NA	COG2904	NADPH-dependent 7-cyano-7-deazaguanine reductase QueF, N-terminal domain	J	Translation, ribosomal structure and biogenesis
Bmul_0562	ATCC	ATCC	ST-21	B. multivorans	II	ortholog	C1	C1	NA	COG1171	Threonine dehydratase	E	Amino acid transport and metabolism
Bmul_0563	ATCC	ATCC	ST-21	B. multivorans	II	unique	C1	C1	NA	no_cog	no_cog	no_cog	no_cog
Bmul_0564	ATCC	ATCC	ST-21	B. multivorans	II	ortholog	C1	C1	NA	COG0247	Fe-S oxidoreductase	C	Energy production and conversion
Bmul_0565	ATCC	ATCC	ST-21	B. multivorans	II	ortholog	C1	C1	NA	COG0537	Diadenosine tetraphosphate (Ap4A) hydrolase or other HIT family hydrolase	FGR	mix
Bmul_0566	ATCC	ATCC	ST-21	B. multivorans	II	ortholog	C1	C1	NA	COG3536	Uncharacterized conserved protein, DUF971 family	S	Function unknown
Bmul_0567	ATCC	ATCC	ST-21	B. multivorans	II	ortholog	C1	C1	NA	COG2226	Ubiquinone/menaquinone biosynthesis C-methylase UbiE	H	Coenzyme transport and metabolism
Bmul_0568	ATCC	ATCC	ST-21	B. multivorans	II	ortholog	C1	C1	NA	COG4395	Predicted lipid-binding transport protein, Tim44 family	I	Lipid transport and metabolism
Bmul_0569	ATCC	ATCC	ST-21	B. multivorans	II	ortholog	C1	C1	NA	COG3165	Ubiquinone biosynthesis protein UbiJ, contains SCP2 domain	H	Coenzyme transport and metabolism
Bmul_0570	ATCC	ATCC	ST-21	B. multivorans	II	ortholog	C1	C1	NA	COG0661	Predicted unusual protein kinase regulating ubiquinone biosynthesis, AarF/ABC1/UbiB family	HT	mix
Bmul_0571	ATCC	ATCC	ST-21	B. multivorans	II	ortholog	C1	C1	NA	no_cog	no_cog	no_cog	no_cog
Bmul_0572	ATCC	ATCC	ST-21	B. multivorans	II	ortholog	C1	C1	NA	COG2331	Predicted nucleic acid-binding protein, contains Zn-ribbon domain	R	General function prediction only
Bmul_0573	ATCC	ATCC	ST-21	B. multivorans	II	ortholog	C1	C1	NA	COG2928	Uncharacterized membrane protein	S	Function unknown
Bmul_0574	ATCC	ATCC	ST-21	B. multivorans	II	ortholog	C1	C1	NA	COG0173	Aspartyl-tRNA synthetase	J	Translation, ribosomal structure and biogenesis
Bmul_0575	ATCC	ATCC	ST-21	B. multivorans	II	ortholog	C1	C1	NA	COG0494	8-oxo-dGTP pyrophosphatase MutT and related house-cleaning NTP pyrophosphohydrolases, NUDIX family	V	Defense mechanisms
Bmul_0576	ATCC	ATCC	ST-21	B. multivorans	II	ortholog	C1	C1	NA	COG1502	Phosphatidylserine/phosphatidylglycerophosphate/cardiolipin synthase or related enzyme	I	Lipid transport and metabolism
Bmul_0577	ATCC	ATCC	ST-21	B. multivorans	II	ortholog	C1	C1	NA	COG1309	DNA-binding transcriptional regulator, AcrR family	K	Transcription
Bmul_0578	ATCC	ATCC	ST-21	B. multivorans	II	ortholog	C1	C1	NA	COG1960	Acyl-CoA dehydrogenase related to the alkylation response protein AidB	I	Lipid transport and metabolism
Bmul_0579	ATCC	ATCC	ST-21	B. multivorans	II	ortholog	C1	C1	NA	COG1250	3-hydroxyacyl-CoA dehydrogenase	I	Lipid transport and metabolism
Bmul_0580	ATCC	ATCC	ST-21	B. multivorans	II	ortholog	C1	C1	NA	COG0183	Acetyl-CoA acetyltransferase	I	Lipid transport and metabolism
Bmul_0581	ATCC	ATCC	ST-21	B. multivorans	II	ortholog	C1	C1	NA	COG1024	Enoyl-CoA hydratase/carnithine racemase	I	Lipid transport and metabolism
Bmul_0582	ATCC	ATCC	ST-21	B. multivorans	II	ortholog	C1	C1	NA	COG1526	Formate dehydrogenase assembly factor FdhD	C	Energy production and conversion
Bmul_0583	ATCC	ATCC	ST-21	B. multivorans	II	ortholog	C1	C1	NA	no_cog	no_cog	no_cog	no_cog
Bmul_0584	ATCC	ATCC	ST-21	B. multivorans	II	ortholog	C1	C1	NA	COG1607	Acyl-CoA hydrolase	I	Lipid transport and metabolism
Bmul_0585	ATCC	ATCC	ST-21	B. multivorans	II	ortholog	C1	C1	NA	COG5265	ABC-type transport system involved in Fe-S cluster assembly, permease and ATPase components	O	Posttranslational modification, protein turnover, chaperones
Bmul_0586	ATCC	ATCC	ST-21	B. multivorans	II	ortholog	C1	C1	NA	COG1208	NDP-sugar pyrophosphorylase, includes eIF-2Bgamma, eIF-2Bepsilon, and LPS biosynthesis proteins	JM	mix
Bmul_0587	ATCC	ATCC	ST-21	B. multivorans	II	ortholog	C1	C1	NA	COG3178	Predicted phosphotransferase, aminoglycoside/choline kinase (APH/ChoK) family	R	General function prediction only
Bmul_0588	ATCC	ATCC	ST-21	B. multivorans	II	ortholog	C1	C1	NA	COG1452	LPS assembly outer membrane protein LptD (organic solvent tolerance protein OstA)	M	Cell wall/membrane/envelope biogenesis
Bmul_0589	ATCC	ATCC	ST-21	B. multivorans	II	ortholog	C1	C1	NA	COG0760	Parvulin-like peptidyl-prolyl isomerase	O	Posttranslational modification, protein turnover, chaperones
Bmul_0590	ATCC	ATCC	ST-21	B. multivorans	II	ortholog	C1	C1	NA	COG1995	4-hydroxy-L-threonine phosphate dehydrogenase PdxA	H	Coenzyme transport and metabolism
Bmul_0591	ATCC	ATCC	ST-21	B. multivorans	II	ortholog	C1	C1	NA	COG0030	16S rRNA A1518 and A1519 N6-dimethyltransferase RsmA/KsgA/DIM1 (may also have DNA glycosylase/AP lyase activity)	J	Translation, ribosomal structure and biogenesis
Bmul_0592	ATCC	ATCC	ST-21	B. multivorans	II	ortholog	C1	C1	NA	no_cog	no_cog	no_cog	no_cog
Bmul_0593	ATCC	ATCC	ST-21	B. multivorans	II	ortholog	C1	C1	NA	COG0346	Catechol 2,3-dioxygenase or other lactoylglutathione lyase family enzyme	Q	Secondary metabolites biosynthesis, transport and catabolism
Bmul_0594	ATCC	ATCC	ST-21	B. multivorans	II	ortholog	C1	C1	NA	COG1451	Predicted metal-dependent hydrolase	R	General function prediction only
Bmul_0595	ATCC	ATCC	ST-21	B. multivorans	II	ortholog	C1	C1	NA	COG0204	1-acyl-sn-glycerol-3-phosphate acyltransferase	I	Lipid transport and metabolism
Bmul_0596	ATCC	ATCC	ST-21	B. multivorans	II	ortholog	C1	C1	NA	COG0241	Histidinol phosphatase or a related phosphatase	E	Amino acid transport and metabolism
Bmul_0597	ATCC	ATCC	ST-21	B. multivorans	II	ortholog	C1	C1	NA	COG0751	Glycyl-tRNA synthetase, beta subunit	J	Translation, ribosomal structure and biogenesis
Bmul_0598	ATCC	ATCC	ST-21	B. multivorans	II	ortholog	C1	C1	NA	COG0752	Glycyl-tRNA synthetase, alpha subunit	J	Translation, ribosomal structure and biogenesis
Bmul_0599	ATCC	ATCC	ST-21	B. multivorans	II	ortholog	C1	C1	NA	COG5010	Flp pilus assembly protein TadD, contains TPR repeats	UW	mix
Bmul_0600	ATCC	ATCC	ST-21	B. multivorans	II	ortholog	C1	C1	NA	COG0815	Apolipoprotein N-acyltransferase	M	Cell wall/membrane/envelope biogenesis
Bmul_0601	ATCC	ATCC	ST-21	B. multivorans	II	ortholog	C1	C1	NA	COG4535	Mg2+ and Co2+ transporter CorC, contains CBS pair and CorC-HlyC domains	P	Inorganic ion transport and metabolism
Bmul_0602	ATCC	ATCC	ST-21	B. multivorans	II	ortholog	C1	C1	NA	COG3703	Cation transport regulator ChaC	P	Inorganic ion transport and metabolism
Bmul_0603	ATCC	ATCC	ST-21	B. multivorans	II	ortholog	C1	C1	NA	COG0319	ssRNA-specific RNase YbeY, 16S rRNA maturation enzyme	J	Translation, ribosomal structure and biogenesis
Bmul_0604	ATCC	ATCC	ST-21	B. multivorans	II	ortholog	C1	C1	NA	COG1702	Phosphate starvation-inducible protein PhoH, predicted ATPase	T	Signal transduction mechanisms
Bmul_0605	ATCC	ATCC	ST-21	B. multivorans	II	ortholog	C1	C1	NA	COG0621	tRNA A37 methylthiotransferase MiaB	J	Translation, ribosomal structure and biogenesis
Bmul_0606	ATCC	ATCC	ST-21	B. multivorans	II	ortholog	C1	C1	NA	COG0583	DNA-binding transcriptional regulator, LysR family	K	Transcription
Bmul_0607	ATCC	ATCC	ST-21	B. multivorans	II	ortholog	C1	C1	NA	COG2814	Predicted arabinose efflux permease, MFS family	G	Carbohydrate transport and metabolism
Bmul_0608	ATCC	ATCC	ST-21	B. multivorans	II	ortholog	C1	C1	NA	COG1396	Transcriptional regulator, contains XRE-family HTH domain	K	Transcription
Bmul_0609	ATCC	ATCC	ST-21	B. multivorans	II	ortholog	C1	C1	NA	COG0108	3,4-dihydroxy-2-butanone 4-phosphate synthase	H	Coenzyme transport and metabolism
Bmul_0610	ATCC	ATCC	ST-21	B. multivorans	II	ortholog	C1	C1	NA	COG0637	Beta-phosphoglucomutase or related phosphatase, HAD superfamily	GR	mix
Bmul_0611	ATCC	ATCC	ST-21	B. multivorans	II	ortholog	C1	C1	NA	COG0673	Predicted dehydrogenase	R	General function prediction only
Bmul_0612	ATCC	ATCC	ST-21	B. multivorans	II	ortholog	C1	C1	NA	COG4130	Predicted sugar epimerase, xylose isomerase-like family	G	Carbohydrate transport and metabolism
Bmul_0613	ATCC	ATCC	ST-21	B. multivorans	II	ortholog	C1	C1	NA	no_cog	no_cog	no_cog	no_cog
Bmul_0614	ATCC	ATCC	ST-21	B. multivorans	II	ortholog	C1	C1	NA	COG1879	ABC-type sugar transport system, periplasmic component, contains N-terminal xre family HTH domain	G	Carbohydrate transport and metabolism
Bmul_0615	ATCC	ATCC	ST-21	B. multivorans	II	ortholog	C1	C1	NA	COG3239	Fatty acid desaturase	I	Lipid transport and metabolism
Bmul_0616	ATCC	ATCC	ST-21	B. multivorans	II	ortholog	C1	C1	NA	COG2146	Ferredoxin subunit of nitrite reductase or a ring-hydroxylating dioxygenase	PQ	mix
Bmul_0617	ATCC	ATCC	ST-21	B. multivorans	II	ortholog	C1	C1	NA	COG0446	NADPH-dependent 2,4-dienoyl-CoA reductase, sulfur reductase, or a related oxidoreductase	I	Lipid transport and metabolism
Bmul_0618	ATCC	ATCC	ST-21	B. multivorans	II	ortholog	C1	C1	NA	COG0580	Glycerol uptake facilitator and related aquaporins (Major Intrinsic Protein Family)	G	Carbohydrate transport and metabolism
Bmul_0619	ATCC	ATCC	ST-21	B. multivorans	II	ortholog	C1	C1	NA	COG0554	Glycerol kinase	C	Energy production and conversion
Bmul_0620	ATCC	ATCC	ST-21	B. multivorans	II	ortholog	C1	C1	NA	COG0578	Glycerol-3-phosphate dehydrogenase	C	Energy production and conversion
Bmul_0621	ATCC	ATCC	ST-21	B. multivorans	II	ortholog	C1	C1	NA	no_cog	no_cog	no_cog	no_cog
Bmul_0622	ATCC	ATCC	ST-21	B. multivorans	II	ortholog	C1	C1	NA	no_cog	no_cog	no_cog	no_cog
Bmul_0623	ATCC	ATCC	ST-21	B. multivorans	II	ortholog	C1	C1	NA	COG1349	DNA-binding transcriptional regulator of sugar metabolism, DeoR/GlpR family	KG	mix
Bmul_0624	ATCC	ATCC	ST-21	B. multivorans	II	ortholog	C1	C1	NA	COG0405	Gamma-glutamyltranspeptidase	E	Amino acid transport and metabolism
Bmul_0625	ATCC	ATCC	ST-21	B. multivorans	II	ortholog	C1	C1	NA	no_cog	no_cog	no_cog	no_cog
Bmul_0626	ATCC	ATCC	ST-21	B. multivorans	II	ortholog	C1	C1	NA	no_cog	no_cog	no_cog	no_cog
Bmul_0627	ATCC	ATCC	ST-21	B. multivorans	II	ortholog	C1	C1	NA	COG0513	Superfamily II DNA and RNA helicase	L	Replication, recombination and repair
Bmul_0628	ATCC	ATCC	ST-21	B. multivorans	II	ortholog	C1	C1	NA	COG2010	Cytochrome c, mono- and diheme variants	C	Energy production and conversion
Bmul_0629	ATCC	ATCC	ST-21	B. multivorans	II	ortholog	C1	C1	NA	COG2863	Cytochrome c553	C	Energy production and conversion
Bmul_0630	ATCC	ATCC	ST-21	B. multivorans	II	ortholog	C1	C1	NA	no_cog	no_cog	no_cog	no_cog
Bmul_0631	ATCC	ATCC	ST-21	B. multivorans	II	ortholog	C1	C1	NA	COG4948	L-alanine-DL-glutamate epimerase or related enzyme of enolase superfamily	MR	mix
Bmul_0632	ATCC	ATCC	ST-21	B. multivorans	II	ortholog	C1	C1	NA	COG2186	DNA-binding transcriptional regulator, FadR family	K	Transcription
Bmul_0633	ATCC	ATCC	ST-21	B. multivorans	II	ortholog	C1	C1	NA	COG3813	Uncharacterized protein	S	Function unknown
Bmul_0634	ATCC	ATCC	ST-21	B. multivorans	II	ortholog	C1	C1	NA	no_cog	no_cog	no_cog	no_cog
Bmul_0635	ATCC	ATCC	ST-21	B. multivorans	II	ortholog	C1	C1	NA	COG3791	Uncharacterized conserved protein	S	Function unknown
Bmul_0636	ATCC	ATCC	ST-21	B. multivorans	II	ortholog	C1	C1	NA	COG0744	Membrane carboxypeptidase (penicillin-binding protein)	M	Cell wall/membrane/envelope biogenesis
Bmul_0637	ATCC	ATCC	ST-21	B. multivorans	II	unique	C1	C1	NA	no_cog	no_cog	no_cog	no_cog
Bmul_0638	ATCC	ATCC	ST-21	B. multivorans	II	ortholog	C1	C1	NA	COG0662	Mannose-6-phosphate isomerase, cupin superfamily	G	Carbohydrate transport and metabolism
Bmul_0639	ATCC	ATCC	ST-21	B. multivorans	II	ortholog	C1	C1	NA	COG4977	Transcriptional regulator GlxA family, contains an amidase domain and an AraC-type DNA-binding HTH domain	K	Transcription
Bmul_0640	ATCC	ATCC	ST-21	B. multivorans	II	ortholog	C1	C1	NA	COG4977	Transcriptional regulator GlxA family, contains an amidase domain and an AraC-type DNA-binding HTH domain	K	Transcription
Bmul_0641	ATCC	ATCC	ST-21	B. multivorans	II	ortholog	C1	C1	NA	COG0583	DNA-binding transcriptional regulator, LysR family	K	Transcription
Bmul_0642	ATCC	ATCC	ST-21	B. multivorans	II	unique	C1	C1	NA	no_cog	no_cog	no_cog	no_cog
Bmul_0643	ATCC	ATCC	ST-21	B. multivorans	II	ortholog	C1	C1	NA	no_cog	no_cog	no_cog	no_cog
Bmul_0644	ATCC	ATCC	ST-21	B. multivorans	II	unique	C1	C1	NA	COG4104	Zn-binding Pro-Ala-Ala-Arg (PAAR) domain, incolved in TypeVI secretion	U	Intracellular trafficking, secretion, and vesicular transport
Bmul_0645	ATCC	ATCC	ST-21	B. multivorans	II	unique	C1	C1	NA	no_cog	no_cog	no_cog	no_cog
Bmul_0646	ATCC	ATCC	ST-21	B. multivorans	II	unique	C1	C1	NA	no_cog	no_cog	no_cog	no_cog
Bmul_0647	ATCC	ATCC	ST-21	B. multivorans	II	ortholog	C1	C1	NA	no_cog	no_cog	no_cog	no_cog
Bmul_0648	ATCC	ATCC	ST-21	B. multivorans	II	ortholog	C1	C1	NA	COG0642	Signal transduction histidine kinase	T	Signal transduction mechanisms
Bmul_0649	ATCC	ATCC	ST-21	B. multivorans	II	ortholog	C1	C1	NA	COG0745	DNA-binding response regulator, OmpR family, contains REC and winged-helix (wHTH) domain	TK	mix
Bmul_0650	ATCC	ATCC	ST-21	B. multivorans	II	ortholog	C1	C1	NA	COG0468	RecA/RadA recombinase	L	Replication, recombination and repair
Bmul_0651	ATCC	ATCC	ST-21	B. multivorans	II	ortholog	C1	C1	NA	COG2137	SOS response regulatory protein OraA/RecX, interacts with RecA	O	Posttranslational modification, protein turnover, chaperones
Bmul_0652	ATCC	ATCC	ST-21	B. multivorans	II	ortholog	C1	C1	NA	no_cog	no_cog	no_cog	no_cog
Bmul_0653	ATCC	ATCC	ST-21	B. multivorans	II	ortholog	C1	C1	NA	COG0045	Succinyl-CoA synthetase, beta subunit	C	Energy production and conversion
Bmul_0654	ATCC	ATCC	ST-21	B. multivorans	II	ortholog	C1	C1	NA	COG0074	Succinyl-CoA synthetase, alpha subunit	C	Energy production and conversion
Bmul_0655	ATCC	ATCC	ST-21	B. multivorans	II	ortholog	C1	C1	NA	COG0861	Membrane protein TerC, possibly involved in tellurium resistance	P	Inorganic ion transport and metabolism
Bmul_0656	ATCC	ATCC	ST-21	B. multivorans	II	ortholog	C1	C1	NA	COG4969	Tfp pilus assembly protein, major pilin PilA	NW	mix
Bmul_0657	ATCC	ATCC	ST-21	B. multivorans	II	ortholog	C1	C1	NA	COG3307	O-antigen ligase	M	Cell wall/membrane/envelope biogenesis
Bmul_0658	ATCC	ATCC	ST-21	B. multivorans	II	unique	C1	C1	NA	no_cog	no_cog	no_cog	no_cog
Bmul_0659	ATCC	ATCC	ST-21	B. multivorans	II	unique	C1	C1	NA	no_cog	no_cog	no_cog	no_cog
Bmul_0660	ATCC	ATCC	ST-21	B. multivorans	II	ortholog	C1	C1	NA	COG0315	Molybdenum cofactor biosynthesis enzyme	H	Coenzyme transport and metabolism
Bmul_0661	ATCC	ATCC	ST-21	B. multivorans	II	ortholog	C1	C1	NA	COG4783	Putative Zn-dependent protease, contains TPR repeats	R	General function prediction only
Bmul_0662	ATCC	ATCC	ST-21	B. multivorans	II	ortholog	C1	C1	NA	no_cog	no_cog	no_cog	no_cog
Bmul_0663	ATCC	ATCC	ST-21	B. multivorans	II	ortholog	C1	C1	NA	COG0429	Predicted hydrolase of the alpha/beta-hydrolase fold	R	General function prediction only
Bmul_0664	ATCC	ATCC	ST-21	B. multivorans	II	ortholog	C1	C1	NA	no_cog	no_cog	no_cog	no_cog
Bmul_0665	ATCC	ATCC	ST-21	B. multivorans	II	ortholog	C1	C1	NA	COG0859	ADP-heptose:LPS heptosyltransferase	M	Cell wall/membrane/envelope biogenesis
Bmul_0666	ATCC	ATCC	ST-21	B. multivorans	II	ortholog	C1	C1	NA	COG4391	Uncharacterized conserved protein, contains Zn-finger domain	S	Function unknown
Bmul_0667	ATCC	ATCC	ST-21	B. multivorans	II	ortholog	C1	C1	NA	COG0115	Branched-chain amino acid aminotransferase/4-amino-4-deoxychorismate lyase	EH	mix
Bmul_0668	ATCC	ATCC	ST-21	B. multivorans	II	ortholog	C1	C1	NA	COG1296	Predicted branched-chain amino acid permease (azaleucine resistance)	E	Amino acid transport and metabolism
Bmul_0669	ATCC	ATCC	ST-21	B. multivorans	II	ortholog	C1	C1	NA	COG4392	Branched-chain amino acid transport protein	E	Amino acid transport and metabolism
Bmul_0670	ATCC	ATCC	ST-21	B. multivorans	II	ortholog	C1	C1	NA	COG0126	3-phosphoglycerate kinase	G	Carbohydrate transport and metabolism
Bmul_0671	ATCC	ATCC	ST-21	B. multivorans	II	ortholog	C1	C1	NA	COG0469	Pyruvate kinase	G	Carbohydrate transport and metabolism
Bmul_0672	ATCC	ATCC	ST-21	B. multivorans	II	ortholog	C1	C1	NA	COG0191	Fructose/tagatose bisphosphate aldolase	G	Carbohydrate transport and metabolism
Bmul_0673	ATCC	ATCC	ST-21	B. multivorans	II	ortholog	C1	C1	NA	COG0152	Phosphoribosylaminoimidazole-succinocarboxamide synthase	F	Nucleotide transport and metabolism
Bmul_0674	ATCC	ATCC	ST-21	B. multivorans	II	ortholog	C1	C1	NA	COG0041	Phosphoribosylcarboxyaminoimidazole (NCAIR) mutase	F	Nucleotide transport and metabolism
Bmul_0675	ATCC	ATCC	ST-21	B. multivorans	II	ortholog	C1	C1	NA	COG0026	Phosphoribosylaminoimidazole carboxylase (NCAIR synthetase)	F	Nucleotide transport and metabolism
Bmul_0676	ATCC	ATCC	ST-21	B. multivorans	II	ortholog	C1	C1	NA	COG0009	tRNA A37 threonylcarbamoyladenosine synthetase subunit TsaC/SUA5/YrdC	J	Translation, ribosomal structure and biogenesis
Bmul_0677	ATCC	ATCC	ST-21	B. multivorans	II	ortholog	C1	C1	NA	COG3240	Phospholipase/lecithinase/hemolysin	IR	mix
Bmul_0678	ATCC	ATCC	ST-21	B. multivorans	II	ortholog	C1	C1	NA	COG3000	Sterol desaturase/sphingolipid hydroxylase, fatty acid hydroxylase superfamily	I	Lipid transport and metabolism
Bmul_0679	ATCC	ATCC	ST-21	B. multivorans	II	ortholog	C1	C1	NA	COG2027	D-alanyl-D-alanine carboxypeptidase	M	Cell wall/membrane/envelope biogenesis
Bmul_0680	ATCC	ATCC	ST-21	B. multivorans	II	ortholog	C1	C1	NA	COG0745	DNA-binding response regulator, OmpR family, contains REC and winged-helix (wHTH) domain	TK	mix
Bmul_0681	ATCC	ATCC	ST-21	B. multivorans	II	ortholog	C1	C1	NA	COG0642	Signal transduction histidine kinase	T	Signal transduction mechanisms
Bmul_0682	ATCC	ATCC	ST-21	B. multivorans	II	ortholog	C1	C1	NA	COG0265	Periplasmic serine protease, S1-C subfamily, contain C-terminal PDZ domain	O	Posttranslational modification, protein turnover, chaperones
Bmul_0683	ATCC	ATCC	ST-21	B. multivorans	II	ortholog	C1	C1	NA	no_cog	no_cog	no_cog	no_cog
Bmul_0684	ATCC	ATCC	ST-21	B. multivorans	II	ortholog	C1	C1	NA	COG2343	Uncharacterized conserved protein, DUF427 family	S	Function unknown
Bmul_0685	ATCC	ATCC	ST-21	B. multivorans	II	ortholog	C1	C1	NA	COG3427	Carbon monoxide dehydrogenase subunit G	C	Energy production and conversion
Bmul_0686	ATCC	ATCC	ST-21	B. multivorans	II	ortholog	C1	C1	NA	COG4977	Transcriptional regulator GlxA family, contains an amidase domain and an AraC-type DNA-binding HTH domain	K	Transcription
Bmul_0687	ATCC	ATCC	ST-21	B. multivorans	II	ortholog	C1	C1	NA	COG1309	DNA-binding transcriptional regulator, AcrR family	K	Transcription
Bmul_0688	ATCC	ATCC	ST-21	B. multivorans	II	ortholog	C1	C1	NA	COG0845	Multidrug efflux pump subunit AcrA (membrane-fusion protein)	MV	mix
Bmul_0689	ATCC	ATCC	ST-21	B. multivorans	II	ortholog	C1	C1	NA	COG0841	Multidrug efflux pump subunit AcrB	V	Defense mechanisms
Bmul_0690	ATCC	ATCC	ST-21	B. multivorans	II	ortholog	C1	C1	NA	COG1538	Outer membrane protein TolC	M	Cell wall/membrane/envelope biogenesis
Bmul_0691	ATCC	ATCC	ST-21	B. multivorans	II	ortholog	C1	C1	NA	COG2233	Xanthine/uracil permease	F	Nucleotide transport and metabolism
Bmul_0692	ATCC	ATCC	ST-21	B. multivorans	II	ortholog	C1	C1	NA	COG1070	Sugar (pentulose or hexulose) kinase	G	Carbohydrate transport and metabolism
Bmul_0693	ATCC	ATCC	ST-21	B. multivorans	II	ortholog	C1	C1	NA	COG1062	Zn-dependent alcohol dehydrogenase	R	General function prediction only
Bmul_0694	ATCC	ATCC	ST-21	B. multivorans	II	ortholog	C1	C1	NA	COG0627	S-formylglutathione hydrolase FrmB	V	Defense mechanisms
Bmul_0695	ATCC	ATCC	ST-21	B. multivorans	II	ortholog	C1	C1	NA	COG1108	ABC-type Mn2+/Zn2+ transport system, permease component	P	Inorganic ion transport and metabolism
Bmul_0696	ATCC	ATCC	ST-21	B. multivorans	II	ortholog	C1	C1	NA	COG1120	ABC-type cobalamin/Fe3+-siderophores transport system, ATPase component	PH	mix
Bmul_0697	ATCC	ATCC	ST-21	B. multivorans	II	ortholog	C1	C1	NA	COG0803	ABC-type Zn uptake system ZnuABC, Zn-binding component ZnuA	P	Inorganic ion transport and metabolism
Bmul_0698	ATCC	ATCC	ST-21	B. multivorans	II	ortholog	C1	C1	NA	COG0735	Fe2+ or Zn2+ uptake regulation protein	P	Inorganic ion transport and metabolism
Bmul_0699	ATCC	ATCC	ST-21	B. multivorans	II	ortholog	C1	C1	NA	COG1028	NAD(P)-dependent dehydrogenase, short-chain alcohol dehydrogenase family	IQR	mix
Bmul_0700	ATCC	ATCC	ST-21	B. multivorans	II	ortholog	C1	C1	NA	COG0524	Sugar or nucleoside kinase, ribokinase family	G	Carbohydrate transport and metabolism
Bmul_0701	ATCC	ATCC	ST-21	B. multivorans	II	ortholog	C1	C1	NA	COG4573	Tagatose-1,6-bisphosphate aldolase non-catalytic subunit AgaZ/GatZ	G	Carbohydrate transport and metabolism
Bmul_0702	ATCC	ATCC	ST-21	B. multivorans	II	ortholog	C1	C1	NA	COG1653	ABC-type glycerol-3-phosphate transport system, periplasmic component	G	Carbohydrate transport and metabolism
Bmul_0703	ATCC	ATCC	ST-21	B. multivorans	II	ortholog	C1	C1	NA	COG1175	ABC-type sugar transport system, permease component	G	Carbohydrate transport and metabolism
Bmul_0704	ATCC	ATCC	ST-21	B. multivorans	II	ortholog	C1	C1	NA	COG0395	ABC-type glycerol-3-phosphate transport system, permease component	G	Carbohydrate transport and metabolism
Bmul_0705	ATCC	ATCC	ST-21	B. multivorans	II	ortholog	C1	C1	NA	COG0637	Beta-phosphoglucomutase or related phosphatase, HAD superfamily	GR	mix
Bmul_0706	ATCC	ATCC	ST-21	B. multivorans	II	ortholog	C1	C1	NA	COG3839	ABC-type sugar transport system, ATPase component	G	Carbohydrate transport and metabolism
Bmul_0707	ATCC	ATCC	ST-21	B. multivorans	II	ortholog	C1	C1	NA	COG0583	DNA-binding transcriptional regulator, LysR family	K	Transcription
Bmul_0708	ATCC	ATCC	ST-21	B. multivorans	II	ortholog	C1	C1	NA	COG1680	CubicO group peptidase, beta-lactamase class C family	V	Defense mechanisms
Bmul_0709	ATCC	ATCC	ST-21	B. multivorans	II	ortholog	C1	C1	NA	COG2814	Predicted arabinose efflux permease, MFS family	G	Carbohydrate transport and metabolism
Bmul_0710	ATCC	ATCC	ST-21	B. multivorans	II	ortholog	C1	C1	NA	COG2390	DNA-binding transcriptional regulator LsrR, DeoR family	K	Transcription
Bmul_0711	ATCC	ATCC	ST-21	B. multivorans	II	ortholog	C1	C1	NA	COG1070	Sugar (pentulose or hexulose) kinase	G	Carbohydrate transport and metabolism
Bmul_0712	ATCC	ATCC	ST-21	B. multivorans	II	ortholog	C1	C1	NA	COG0246	Mannitol-1-phosphate/altronate dehydrogenases	G	Carbohydrate transport and metabolism
Bmul_0713	ATCC	ATCC	ST-21	B. multivorans	II	ortholog	C1	C1	NA	COG0583	DNA-binding transcriptional regulator, LysR family	K	Transcription
Bmul_0714	ATCC	ATCC	ST-21	B. multivorans	II	ortholog	C1	C1	NA	COG0028	Acetolactate synthase large subunit or other thiamine pyrophosphate-requiring enzyme	EH	mix
Bmul_0715	ATCC	ATCC	ST-21	B. multivorans	II	ortholog	C1	C1	NA	COG1012	Acyl-CoA reductase or other NAD-dependent aldehyde dehydrogenase	C	Energy production and conversion
Bmul_0716	ATCC	ATCC	ST-21	B. multivorans	II	ortholog	C1	C1	NA	COG1893	Ketopantoate reductase	H	Coenzyme transport and metabolism
Bmul_0717	ATCC	ATCC	ST-21	B. multivorans	II	ortholog	C1	C1	NA	COG2814	Predicted arabinose efflux permease, MFS family	G	Carbohydrate transport and metabolism
Bmul_0718	ATCC	ATCC	ST-21	B. multivorans	II	ortholog	C1	C1	NA	COG3483	Tryptophan 2,3-dioxygenase (vermilion)	E	Amino acid transport and metabolism
Bmul_0719	ATCC	ATCC	ST-21	B. multivorans	II	ortholog	C1	C1	NA	COG3844	Kynureninase	E	Amino acid transport and metabolism
Bmul_0720	ATCC	ATCC	ST-21	B. multivorans	II	ortholog	C1	C1	NA	COG1878	Kynurenine formamidase	E	Amino acid transport and metabolism
Bmul_0721	ATCC	ATCC	ST-21	B. multivorans	II	ortholog	C1	C1	NA	COG1522	DNA-binding transcriptional regulator, Lrp family	K	Transcription
Bmul_0722	ATCC	ATCC	ST-21	B. multivorans	II	ortholog	C1	C1	NA	COG1853	NADH-FMN oxidoreductase RutF, flavin reductase (DIM6/NTAB) family	C	Energy production and conversion
Bmul_0723	ATCC	ATCC	ST-21	B. multivorans	II	ortholog	C1	C1	NA	no_cog	no_cog	no_cog	no_cog
Bmul_0724	ATCC	ATCC	ST-21	B. multivorans	II	ortholog	C1	C1	NA	no_cog	no_cog	no_cog	no_cog
Bmul_0725	ATCC	ATCC	ST-21	B. multivorans	II	ortholog	C1	C1	NA	COG0225	Peptide methionine sulfoxide reductase MsrA	O	Posttranslational modification, protein turnover, chaperones
Bmul_0726	ATCC	ATCC	ST-21	B. multivorans	II	ortholog	C1	C1	NA	COG1801	Uncharacterized conserved protein YecE, DUF72 family	S	Function unknown
Bmul_0727	ATCC	ATCC	ST-21	B. multivorans	II	ortholog	C1	C1	NA	COG2230	Cyclopropane fatty-acyl-phospholipid synthase and related methyltransferases	I	Lipid transport and metabolism
Bmul_0728	ATCC	ATCC	ST-21	B. multivorans	II	ortholog	C1	C1	NA	COG0259	Pyridoxine/pyridoxamine 5-phosphate oxidase	H	Coenzyme transport and metabolism
Bmul_0729	ATCC	ATCC	ST-21	B. multivorans	II	ortholog	C1	C1	NA	COG1179	tRNA A37 threonylcarbamoyladenosine dehydratase	J	Translation, ribosomal structure and biogenesis
Bmul_0730	ATCC	ATCC	ST-21	B. multivorans	II	ortholog	C1	C1	NA	COG3118	Negative regulator of GroEL, contains thioredoxin-like and TPR-like domains	O	Posttranslational modification, protein turnover, chaperones
Bmul_0731	ATCC	ATCC	ST-21	B. multivorans	II	ortholog	C1	C1	NA	COG1741	Redox-sensitive bicupin YhaK, pirin superfamily	R	General function prediction only
Bmul_0732	ATCC	ATCC	ST-21	B. multivorans	II	ortholog	C1	C1	NA	COG0697	Permease of the drug/metabolite transporter (DMT) superfamily	GER	mix
Bmul_0733	ATCC	ATCC	ST-21	B. multivorans	II	ortholog	C1	C1	NA	COG0860	N-acetylmuramoyl-L-alanine amidase	M	Cell wall/membrane/envelope biogenesis
Bmul_0734	ATCC	ATCC	ST-21	B. multivorans	II	ortholog	C1	C1	NA	COG0802	tRNA A37 threonylcarbamoyladenosine biosynthesis protein TsaE	J	Translation, ribosomal structure and biogenesis
Bmul_0735	ATCC	ATCC	ST-21	B. multivorans	II	ortholog	C1	C1	NA	COG1600	Epoxyqueuosine reductase QueG (queuosine biosynthesis)	J	Translation, ribosomal structure and biogenesis
Bmul_0736	ATCC	ATCC	ST-21	B. multivorans	II	ortholog	C1	C1	NA	COG0350	O6-methylguanine-DNA--protein-cysteine methyltransferase	L	Replication, recombination and repair
Bmul_0737	ATCC	ATCC	ST-21	B. multivorans	II	ortholog	C1	C1	NA	COG4974	Site-specific recombinase XerD	L	Replication, recombination and repair
Bmul_0738	ATCC	ATCC	ST-21	B. multivorans	II	ortholog	C1	C1	NA	COG0318	Acyl-CoA synthetase (AMP-forming)/AMP-acid ligase II	IQ	mix
Bmul_0739	ATCC	ATCC	ST-21	B. multivorans	II	ortholog	C1	C1	NA	COG2606	Cys-tRNA(Pro) deacylase, prolyl-tRNA editing enzyme YbaK/EbsC	J	Translation, ribosomal structure and biogenesis
Bmul_0740	ATCC	ATCC	ST-21	B. multivorans	II	ortholog	C1	C1	NA	COG0344	Phospholipid biosynthesis protein PlsY, probable glycerol-3-phosphate acyltransferase	I	Lipid transport and metabolism
Bmul_0741	ATCC	ATCC	ST-21	B. multivorans	II	ortholog	C1	C1	NA	COG1666	Uncharacterized conserved protein YajQ, UPF0234 family	S	Function unknown
Bmul_0742	ATCC	ATCC	ST-21	B. multivorans	II	ortholog	C1	C1	NA	COG0812	UDP-N-acetylenolpyruvoylglucosamine reductase	M	Cell wall/membrane/envelope biogenesis
Bmul_0743	ATCC	ATCC	ST-21	B. multivorans	II	ortholog	C1	C1	NA	COG0078	Ornithine carbamoyltransferase	E	Amino acid transport and metabolism
Bmul_0744	ATCC	ATCC	ST-21	B. multivorans	II	ortholog	C1	C1	NA	no_cog	no_cog	no_cog	no_cog
Bmul_0745	ATCC	ATCC	ST-21	B. multivorans	II	ortholog	C1	C1	NA	COG0268	Ribosomal protein S20	J	Translation, ribosomal structure and biogenesis
Bmul_0746	ATCC	ATCC	ST-21	B. multivorans	II	ortholog	C1	C1	NA	COG0728	Peptidoglycan biosynthesis protein MviN/MurJ, putative lipid II flippase	M	Cell wall/membrane/envelope biogenesis
Bmul_0747	ATCC	ATCC	ST-21	B. multivorans	II	ortholog	C1	C1	NA	COG2912	Regulator of sirC expression, contains transglutaminase-like and TPR domains	T	Signal transduction mechanisms
Bmul_0748	ATCC	ATCC	ST-21	B. multivorans	II	ortholog	C1	C1	NA	COG0563	Adenylate kinase or related kinase	F	Nucleotide transport and metabolism
Bmul_0749	ATCC	ATCC	ST-21	B. multivorans	II	ortholog	C1	C1	NA	COG1212	CMP-2-keto-3-deoxyoctulosonic acid synthetase	M	Cell wall/membrane/envelope biogenesis
Bmul_0750	ATCC	ATCC	ST-21	B. multivorans	II	ortholog	C1	C1	NA	COG2835	Uncharacterized conserved protein YbaR, Trm112 family	S	Function unknown
Bmul_0751	ATCC	ATCC	ST-21	B. multivorans	II	ortholog	C1	C1	NA	COG1663	Tetraacyldisaccharide-1-P 4-kinase	M	Cell wall/membrane/envelope biogenesis
Bmul_0752	ATCC	ATCC	ST-21	B. multivorans	II	ortholog	C1	C1	NA	COG1570	Exonuclease VII, large subunit	L	Replication, recombination and repair
Bmul_0753	ATCC	ATCC	ST-21	B. multivorans	II	ortholog	C1	C1	NA	COG0605	Superoxide dismutase	P	Inorganic ion transport and metabolism
Bmul_0754	ATCC	ATCC	ST-21	B. multivorans	II	ortholog	C1	C1	NA	COG2059	Chromate transport protein ChrA	P	Inorganic ion transport and metabolism
Bmul_0755	ATCC	ATCC	ST-21	B. multivorans	II	ortholog	C1	C1	NA	COG0664	cAMP-binding domain of CRP or a regulatory subunit of cAMP-dependent protein kinases	T	Signal transduction mechanisms
Bmul_0756	ATCC	ATCC	ST-21	B. multivorans	II	ortholog	C1	C1	NA	COG4539	Uncharacterized membrane protein YGL010W	S	Function unknown
Bmul_0757	ATCC	ATCC	ST-21	B. multivorans	II	ortholog	C1	C1	NA	COG4106	Trans-aconitate methyltransferase	C	Energy production and conversion
Bmul_0758	ATCC	ATCC	ST-21	B. multivorans	II	ortholog	C1	C1	NA	COG2200	EAL domain, c-di-GMP-specific phosphodiesterase class I (or its enzymatically inactive variant)	T	Signal transduction mechanisms
Bmul_0759	ATCC	ATCC	ST-21	B. multivorans	II	ortholog	C1	C1	NA	COG2814	Predicted arabinose efflux permease, MFS family	G	Carbohydrate transport and metabolism
Bmul_0760	ATCC	ATCC	ST-21	B. multivorans	II	ortholog	C1	C1	NA	no_cog	no_cog	no_cog	no_cog
Bmul_0761	ATCC	ATCC	ST-21	B. multivorans	II	ortholog	C1	C1	NA	COG0372	Citrate synthase	C	Energy production and conversion
Bmul_0762	ATCC	ATCC	ST-21	B. multivorans	II	ortholog	C1	C1	NA	COG1804	Crotonobetainyl-CoA:carnitine CoA-transferase CaiB and related acyl-CoA transferases	I	Lipid transport and metabolism
Bmul_0763	ATCC	ATCC	ST-21	B. multivorans	II	ortholog	C1	C1	NA	COG2188	DNA-binding transcriptional regulator, GntR family	K	Transcription
Bmul_0764	ATCC	ATCC	ST-21	B. multivorans	II	ortholog	C1	C1	NA	COG0656	Aldo/keto reductase, related to diketogulonate reductase	Q	Secondary metabolites biosynthesis, transport and catabolism
Bmul_0765	ATCC	ATCC	ST-21	B. multivorans	II	ortholog	C1	C1	NA	COG3376	High-affinity nickel permease	P	Inorganic ion transport and metabolism
Bmul_0766	ATCC	ATCC	ST-21	B. multivorans	II	unique	C1	C1	NA	COG0480	Translation elongation factor EF-G, a GTPase	J	Translation, ribosomal structure and biogenesis
Bmul_0767	ATCC	ATCC	ST-21	B. multivorans	II	ortholog	C1	C1	NA	COG1430	Uncharacterized conserved membrane protein, UPF0127 family	S	Function unknown
Bmul_0768	ATCC	ATCC	ST-21	B. multivorans	II	unique	C1	C1	NA	no_cog	no_cog	no_cog	no_cog
Bmul_0769	ATCC	ATCC	ST-21	B. multivorans	II	ortholog	C1	C1	NA	COG1187	16S rRNA U516 pseudouridylate synthase RsuA and related 23S rRNA U2605, pseudouridylate synthases	J	Translation, ribosomal structure and biogenesis
Bmul_0770	ATCC	ATCC	ST-21	B. multivorans	II	ortholog	C1	C1	NA	COG0538	Isocitrate dehydrogenase	C	Energy production and conversion
Bmul_0771	ATCC	ATCC	ST-21	B. multivorans	II	ortholog	C1	C1	NA	COG2838	Monomeric isocitrate dehydrogenase	C	Energy production and conversion
Bmul_0772	ATCC	ATCC	ST-21	B. multivorans	II	ortholog	C1	C1	NA	no_cog	no_cog	no_cog	no_cog
Bmul_0773	ATCC	ATCC	ST-21	B. multivorans	II	ortholog	C1	C1	NA	COG2132	Multicopper oxidase with three cupredoxin domains (includes cell division protein FtsP and spore coat protein CotA)	DPM	mix
Bmul_0774	ATCC	ATCC	ST-21	B. multivorans	II	ortholog	C1	C1	NA	no_cog	no_cog	no_cog	no_cog
Bmul_0775	ATCC	ATCC	ST-21	B. multivorans	II	unique	C1	C1	NA	COG1278	Cold shock protein, CspA family	K	Transcription
Bmul_0776	ATCC	ATCC	ST-21	B. multivorans	II	ortholog	C1	C1	NA	COG2127	ATP-dependent Clp protease adapter protein ClpS	O	Posttranslational modification, protein turnover, chaperones
Bmul_0777	ATCC	ATCC	ST-21	B. multivorans	II	ortholog	C1	C1	NA	COG0542	ATP-dependent Clp protease ATP-binding subunit ClpA	O	Posttranslational modification, protein turnover, chaperones
Bmul_0778	ATCC	ATCC	ST-21	B. multivorans	II	ortholog	C1	C1	NA	COG1113	L-asparagine transporter and related permeases	E	Amino acid transport and metabolism
Bmul_0779	ATCC	ATCC	ST-21	B. multivorans	II	ortholog	C1	C1	NA	COG4705	Uncharacterized membrane-anchored protein	S	Function unknown
Bmul_0780	ATCC	ATCC	ST-21	B. multivorans	II	ortholog	C1	C1	NA	COG0756	dUTPase	FV	mix
Bmul_0781	ATCC	ATCC	ST-21	B. multivorans	II	ortholog	C1	C1	NA	COG0452	Phosphopantothenoylcysteine synthetase/decarboxylase	H	Coenzyme transport and metabolism
Bmul_0782	ATCC	ATCC	ST-21	B. multivorans	II	ortholog	C1	C1	NA	COG0597	Lipoprotein signal peptidase	MU	mix
Bmul_0783	ATCC	ATCC	ST-21	B. multivorans	II	ortholog	C1	C1	NA	COG0060	Isoleucyl-tRNA synthetase	J	Translation, ribosomal structure and biogenesis
Bmul_0784	ATCC	ATCC	ST-21	B. multivorans	II	ortholog	C1	C1	NA	COG0196	FAD synthase	H	Coenzyme transport and metabolism
Bmul_0785	ATCC	ATCC	ST-21	B. multivorans	II	ortholog	C1	C1	NA	COG0299	Folate-dependent phosphoribosylglycinamide formyltransferase PurN	F	Nucleotide transport and metabolism
Bmul_0786	ATCC	ATCC	ST-21	B. multivorans	II	ortholog	C1	C1	NA	COG0144	16S rRNA C967 or C1407 C5-methylase, RsmB/RsmF family	J	Translation, ribosomal structure and biogenesis
Bmul_0787	ATCC	ATCC	ST-21	B. multivorans	II	ortholog	C1	C1	NA	COG3264	Small-conductance mechanosensitive channel	M	Cell wall/membrane/envelope biogenesis
Bmul_0788	ATCC	ATCC	ST-21	B. multivorans	II	ortholog	C1	C1	NA	COG1398	Fatty-acid desaturase	I	Lipid transport and metabolism
Bmul_0789	ATCC	ATCC	ST-21	B. multivorans	II	ortholog	C1	C1	NA	COG0379	Quinolinate synthase	H	Coenzyme transport and metabolism
Bmul_0790	ATCC	ATCC	ST-21	B. multivorans	II	ortholog	C1	C1	NA	COG0157	Nicotinate-nucleotide pyrophosphorylase	H	Coenzyme transport and metabolism
Bmul_0791	ATCC	ATCC	ST-21	B. multivorans	II	ortholog	C1	C1	NA	COG0029	Aspartate oxidase	H	Coenzyme transport and metabolism
Bmul_0792	ATCC	ATCC	ST-21	B. multivorans	II	ortholog	C1	C1	NA	COG0267	Ribosomal protein L33	J	Translation, ribosomal structure and biogenesis
Bmul_0793	ATCC	ATCC	ST-21	B. multivorans	II	ortholog	C1	C1	NA	COG0227	Ribosomal protein L28	J	Translation, ribosomal structure and biogenesis
Bmul_0794	ATCC	ATCC	ST-21	B. multivorans	II	ortholog	C1	C1	NA	COG2003	DNA repair protein RadC, contains a helix-hairpin-helix DNA-binding motif	L	Replication, recombination and repair
Bmul_0795	ATCC	ATCC	ST-21	B. multivorans	II	unique	C1	C1	NA	COG0761	4-Hydroxy-3-methylbut-2-enyl diphosphate reductase IspH	I	Lipid transport and metabolism
Bmul_0796	ATCC	ATCC	ST-21	B. multivorans	II	ortholog	C1	C1	NA	no_cog	no_cog	no_cog	no_cog
Bmul_0797	ATCC	ATCC	ST-21	B. multivorans	II	unique	C1	C1	NA	COG0559	Branched-chain amino acid ABC-type transport system, permease component	E	Amino acid transport and metabolism
Bmul_0798	ATCC	ATCC	ST-21	B. multivorans	II	unique	C1	C1	NA	COG4177	ABC-type branched-chain amino acid transport system, permease component	E	Amino acid transport and metabolism
Bmul_0799	ATCC	ATCC	ST-21	B. multivorans	II	unique	C1	C1	NA	COG0411	ABC-type branched-chain amino acid transport system, ATPase component	E	Amino acid transport and metabolism
Bmul_0800	ATCC	ATCC	ST-21	B. multivorans	II	unique	C1	C1	NA	COG0410	ABC-type branched-chain amino acid transport system, ATPase component	E	Amino acid transport and metabolism
Bmul_0801	ATCC	ATCC	ST-21	B. multivorans	II	unique	C1	C1	NA	no_cog	no_cog	no_cog	no_cog
Bmul_0802	ATCC	ATCC	ST-21	B. multivorans	II	ortholog	C1	C1	NA	COG5634	Uncharacterized protein YukJ	S	Function unknown
Bmul_0803	ATCC	ATCC	ST-21	B. multivorans	II	ortholog	C1	C1	NA	COG0456	Ribosomal protein S18 acetylase RimI and related acetyltransferases	J	Translation, ribosomal structure and biogenesis
Bmul_0804	ATCC	ATCC	ST-21	B. multivorans	II	ortholog	C1	C1	NA	COG4992	Acetylornithine/succinyldiaminopimelate/putrescine aminotransferase	E	Amino acid transport and metabolism
Bmul_0805	ATCC	ATCC	ST-21	B. multivorans	II	ortholog	C1	C1	NA	COG0543	NAD(P)H-flavin reductase	HC	mix
Bmul_0806	ATCC	ATCC	ST-21	B. multivorans	II	ortholog	C1	C1	NA	COG0451	Nucleoside-diphosphate-sugar epimerase	M	Cell wall/membrane/envelope biogenesis
Bmul_0807	ATCC	ATCC	ST-21	B. multivorans	II	ortholog	C1	C1	NA	no_cog	no_cog	no_cog	no_cog
Bmul_0808	ATCC	ATCC	ST-21	B. multivorans	II	ortholog	C1	C1	NA	COG1187	16S rRNA U516 pseudouridylate synthase RsuA and related 23S rRNA U2605, pseudouridylate synthases	J	Translation, ribosomal structure and biogenesis
Bmul_0809	ATCC	ATCC	ST-21	B. multivorans	II	ortholog	C1	C1	NA	COG2372	Copper-binding protein CopC (methionine-rich)	P	Inorganic ion transport and metabolism
Bmul_0810	ATCC	ATCC	ST-21	B. multivorans	II	ortholog	C1	C1	NA	no_cog	no_cog	no_cog	no_cog
Bmul_0811	ATCC	ATCC	ST-21	B. multivorans	II	ortholog	C1	C1	NA	COG1028	NAD(P)-dependent dehydrogenase, short-chain alcohol dehydrogenase family	IQR	mix
Bmul_0812	ATCC	ATCC	ST-21	B. multivorans	II	ortholog	C1	C1	NA	COG0583	DNA-binding transcriptional regulator, LysR family	K	Transcription
Bmul_0813	ATCC	ATCC	ST-21	B. multivorans	II	ortholog	C1	C1	NA	COG0583	DNA-binding transcriptional regulator, LysR family	K	Transcription
Bmul_0814	ATCC	ATCC	ST-21	B. multivorans	II	ortholog	C1	C1	NA	COG0596	Pimeloyl-ACP methyl ester carboxylesterase	HR	mix
Bmul_0815	ATCC	ATCC	ST-21	B. multivorans	II	ortholog	C1	C1	NA	COG1028	NAD(P)-dependent dehydrogenase, short-chain alcohol dehydrogenase family	IQR	mix
Bmul_0817	ATCC	ATCC	ST-21	B. multivorans	II	ortholog	C1	C1	NA	COG0683	ABC-type branched-chain amino acid transport system, periplasmic component	E	Amino acid transport and metabolism
Bmul_0818	ATCC	ATCC	ST-21	B. multivorans	II	ortholog	C1	C1	NA	COG0583	DNA-binding transcriptional regulator, LysR family	K	Transcription
Bmul_0819	ATCC	ATCC	ST-21	B. multivorans	II	ortholog	C1	C1	NA	COG0155	Sulfite reductase, beta subunit (hemoprotein)	P	Inorganic ion transport and metabolism
Bmul_0820	ATCC	ATCC	ST-21	B. multivorans	II	ortholog	C1	C1	NA	COG3749	Uncharacterized conserved protein, DUF934 family	S	Function unknown
Bmul_0821	ATCC	ATCC	ST-21	B. multivorans	II	ortholog	C1	C1	NA	COG0175	3-phosphoadenosine 5-phosphosulfate sulfotransferase (PAPS reductase)/FAD synthetase or related enzyme	EH	mix
Bmul_0822	ATCC	ATCC	ST-21	B. multivorans	II	ortholog	C1	C1	NA	COG0175	3-phosphoadenosine 5-phosphosulfate sulfotransferase (PAPS reductase)/FAD synthetase or related enzyme	EH	mix
Bmul_0823	ATCC	ATCC	ST-21	B. multivorans	II	ortholog	C1	C1	NA	COG2895	Sulfate adenylyltransferase subunit 1, EFTu-like GTPase family	P	Inorganic ion transport and metabolism
Bmul_0824	ATCC	ATCC	ST-21	B. multivorans	II	ortholog	C1	C1	NA	COG0007	Uroporphyrinogen-III methylase (siroheme synthase)	H	Coenzyme transport and metabolism
Bmul_0825	ATCC	ATCC	ST-21	B. multivorans	II	ortholog	C1	C1	NA	COG2138	Sirohydrochlorin ferrochelatase	H	Coenzyme transport and metabolism
Bmul_0826	ATCC	ATCC	ST-21	B. multivorans	II	ortholog	C1	C1	NA	COG0795	Lipopolysaccharide export LptBFGC system, permease protein LptF	MN	mix
Bmul_0827	ATCC	ATCC	ST-21	B. multivorans	II	ortholog	C1	C1	NA	COG0795	Lipopolysaccharide export LptBFGC system, permease protein LptF	MN	mix
Bmul_0828	ATCC	ATCC	ST-21	B. multivorans	II	ortholog	C1	C1	NA	COG0260	Leucyl aminopeptidase	E	Amino acid transport and metabolism
Bmul_0829	ATCC	ATCC	ST-21	B. multivorans	II	ortholog	C1	C1	NA	COG2927	DNA polymerase III, chi subunit	L	Replication, recombination and repair
Bmul_0830	ATCC	ATCC	ST-21	B. multivorans	II	ortholog	C1	C1	NA	no_cog	no_cog	no_cog	no_cog
Bmul_0831	ATCC	ATCC	ST-21	B. multivorans	II	ortholog	C1	C1	NA	COG4654	Cytochrome c551/c552	C	Energy production and conversion
Bmul_0832	ATCC	ATCC	ST-21	B. multivorans	II	ortholog	C1	C1	NA	COG0129	Dihydroxyacid dehydratase/phosphogluconate dehydratase	EG	mix
Bmul_0833	ATCC	ATCC	ST-21	B. multivorans	II	ortholog	C1	C1	NA	COG0583	DNA-binding transcriptional regulator, LysR family	K	Transcription
Bmul_0834	ATCC	ATCC	ST-21	B. multivorans	II	ortholog	C1	C1	NA	COG0682	Prolipoprotein diacylglyceryltransferase	M	Cell wall/membrane/envelope biogenesis
Bmul_0835	ATCC	ATCC	ST-21	B. multivorans	II	ortholog	C1	C1	NA	COG3471	Predicted secreted (periplasmic) protein	S	Function unknown
Bmul_0836	ATCC	ATCC	ST-21	B. multivorans	II	ortholog	C1	C1	NA	COG2947	Predicted RNA-binding protein, contains PUA-like domain	R	General function prediction only
Bmul_0837	ATCC	ATCC	ST-21	B. multivorans	II	ortholog	C1	C1	NA	no_cog	no_cog	no_cog	no_cog
Bmul_0838	ATCC	ATCC	ST-21	B. multivorans	II	ortholog	C1	C1	NA	no_cog	no_cog	no_cog	no_cog
Bmul_0839	ATCC	ATCC	ST-21	B. multivorans	II	ortholog	C1	C1	NA	COG0609	ABC-type Fe3+-siderophore transport system, permease component	P	Inorganic ion transport and metabolism
Bmul_0840	ATCC	ATCC	ST-21	B. multivorans	II	ortholog	C1	C1	NA	COG1120	ABC-type cobalamin/Fe3+-siderophores transport system, ATPase component	PH	mix
Bmul_0841	ATCC	ATCC	ST-21	B. multivorans	II	ortholog	C1	C1	NA	COG2038	NaMN:DMB phosphoribosyltransferase	H	Coenzyme transport and metabolism
Bmul_0842	ATCC	ATCC	ST-21	B. multivorans	II	ortholog	C1	C1	NA	COG0368	Cobalamin synthase	H	Coenzyme transport and metabolism
Bmul_0843	ATCC	ATCC	ST-21	B. multivorans	II	ortholog	C1	C1	NA	COG0406	Broad specificity phosphatase PhoE	G	Carbohydrate transport and metabolism
Bmul_0844	ATCC	ATCC	ST-21	B. multivorans	II	ortholog	C1	C1	NA	COG0614	ABC-type Fe3+-hydroxamate transport system, periplasmic component	P	Inorganic ion transport and metabolism
Bmul_0845	ATCC	ATCC	ST-21	B. multivorans	II	ortholog	C1	C1	NA	COG0079	Histidinol-phosphate/aromatic aminotransferase or cobyric acid decarboxylase	E	Amino acid transport and metabolism
Bmul_0846	ATCC	ATCC	ST-21	B. multivorans	II	ortholog	C1	C1	NA	COG1270	Cobalamin biosynthesis protein CobD/CbiB	H	Coenzyme transport and metabolism
Bmul_0847	ATCC	ATCC	ST-21	B. multivorans	II	ortholog	C1	C1	NA	COG2087	Adenosyl cobinamide kinase/adenosyl cobinamide phosphate guanylyltransferase	H	Coenzyme transport and metabolism
Bmul_0848	ATCC	ATCC	ST-21	B. multivorans	II	ortholog	C1	C1	NA	COG1492	Cobyric acid synthase	H	Coenzyme transport and metabolism
Bmul_0849	ATCC	ATCC	ST-21	B. multivorans	II	ortholog	C1	C1	NA	no_cog	no_cog	no_cog	no_cog
Bmul_0850	ATCC	ATCC	ST-21	B. multivorans	II	ortholog	C1	C1	NA	COG1192	Cellulose biosynthesis protein BcsQ	N	Cell motility
Bmul_0851	ATCC	ATCC	ST-21	B. multivorans	II	ortholog	C1	C1	NA	COG0853	Aspartate 1-decarboxylase	H	Coenzyme transport and metabolism
Bmul_0852	ATCC	ATCC	ST-21	B. multivorans	II	ortholog	C1	C1	NA	COG0414	Panthothenate synthetase	H	Coenzyme transport and metabolism
Bmul_0853	ATCC	ATCC	ST-21	B. multivorans	II	ortholog	C1	C1	NA	COG1354	Chromatin segregation and condensation protein Rec8/ScpA/Scc1, kleisin family	L	Replication, recombination and repair
Bmul_0854	ATCC	ATCC	ST-21	B. multivorans	II	ortholog	C1	C1	NA	no_cog	no_cog	no_cog	no_cog
Bmul_0855	ATCC	ATCC	ST-21	B. multivorans	II	ortholog	C1	C1	NA	COG0729	Outer membrane translocation and assembly module TamA	M	Cell wall/membrane/envelope biogenesis
Bmul_0856	ATCC	ATCC	ST-21	B. multivorans	II	ortholog	C1	C1	NA	COG2911	Autotransporter translocation and assembly factor TamB	U	Intracellular trafficking, secretion, and vesicular transport
Bmul_0857	ATCC	ATCC	ST-21	B. multivorans	II	ortholog	C1	C1	NA	COG0143	Methionyl-tRNA synthetase	J	Translation, ribosomal structure and biogenesis
Bmul_0858	ATCC	ATCC	ST-21	B. multivorans	II	ortholog	C1	C1	NA	COG2885	Outer membrane protein OmpA and related peptidoglycan-associated (lipo)proteins	M	Cell wall/membrane/envelope biogenesis
Bmul_0859	ATCC	ATCC	ST-21	B. multivorans	II	ortholog	C1	C1	NA	COG0489	Chromosome partitioning ATPase, Mrp family, contains Fe-S cluster	D	Cell cycle control, cell division, chromosome partitioning
Bmul_0860	ATCC	ATCC	ST-21	B. multivorans	II	ortholog	C1	C1	NA	COG2032	Cu/Zn superoxide dismutase	P	Inorganic ion transport and metabolism
Bmul_0861	ATCC	ATCC	ST-21	B. multivorans	II	ortholog	C1	C1	NA	COG0717	Deoxycytidine triphosphate deaminase	F	Nucleotide transport and metabolism
Bmul_0862	ATCC	ATCC	ST-21	B. multivorans	II	ortholog	C1	C1	NA	COG1982	Arginine/lysine/ornithine decarboxylase	E	Amino acid transport and metabolism
Bmul_0863	ATCC	ATCC	ST-21	B. multivorans	II	ortholog	C1	C1	NA	COG3755	Uncharacterized conserved protein YecT, DUF1311 family	S	Function unknown
Bmul_0864	ATCC	ATCC	ST-21	B. multivorans	II	ortholog	C1	C1	NA	COG0637	Beta-phosphoglucomutase or related phosphatase, HAD superfamily	GR	mix
Bmul_0865	ATCC	ATCC	ST-21	B. multivorans	II	ortholog	C1	C1	NA	COG0165	Argininosuccinate lyase	E	Amino acid transport and metabolism
Bmul_0866	ATCC	ATCC	ST-21	B. multivorans	II	ortholog	C1	C1	NA	no_cog	no_cog	no_cog	no_cog
Bmul_0867	ATCC	ATCC	ST-21	B. multivorans	II	ortholog	C1	C1	NA	COG2226	Ubiquinone/menaquinone biosynthesis C-methylase UbiE	H	Coenzyme transport and metabolism
Bmul_0868	ATCC	ATCC	ST-21	B. multivorans	II	ortholog	C1	C1	NA	COG2352	Phosphoenolpyruvate carboxylase	C	Energy production and conversion
Bmul_0869	ATCC	ATCC	ST-21	B. multivorans	II	ortholog	C1	C1	NA	COG0181	Porphobilinogen deaminase	H	Coenzyme transport and metabolism
Bmul_0870	ATCC	ATCC	ST-21	B. multivorans	II	ortholog	C1	C1	NA	COG2959	Uncharacterized conserved protein HemX (no evidence of involvement in heme biosynthesis)	S	Function unknown
Bmul_0871	ATCC	ATCC	ST-21	B. multivorans	II	ortholog	C1	C1	NA	COG3071	Uncharacterized conserved protein HemY, contains two TPR repeats	S	Function unknown
Bmul_0872	ATCC	ATCC	ST-21	B. multivorans	II	ortholog	C1	C1	NA	COG2271	Sugar phosphate permease	G	Carbohydrate transport and metabolism
Bmul_0873	ATCC	ATCC	ST-21	B. multivorans	II	ortholog	C1	C1	NA	COG1028	NAD(P)-dependent dehydrogenase, short-chain alcohol dehydrogenase family	IQR	mix
Bmul_0874	ATCC	ATCC	ST-21	B. multivorans	II	ortholog	C1	C1	NA	COG1012	Acyl-CoA reductase or other NAD-dependent aldehyde dehydrogenase	C	Energy production and conversion
Bmul_0875	ATCC	ATCC	ST-21	B. multivorans	II	ortholog	C1	C1	NA	COG0221	Inorganic pyrophosphatase	CP	mix
Bmul_0876	ATCC	ATCC	ST-21	B. multivorans	II	unique	C1	C1	NA	COG2827	Predicted endonuclease, GIY-YIG superfamily	L	Replication, recombination and repair
Bmul_0877	ATCC	ATCC	ST-21	B. multivorans	II	ortholog	C1	C1	NA	COG3146	Predicted N-acyltransferase	R	General function prediction only
Bmul_0878	ATCC	ATCC	ST-21	B. multivorans	II	ortholog	C1	C1	NA	COG0171	NH3-dependent NAD+ synthetase	H	Coenzyme transport and metabolism
Bmul_0879	ATCC	ATCC	ST-21	B. multivorans	II	unique	C1	C1	NA	COG0347	Nitrogen regulatory protein PII	TE	mix
Bmul_0880	ATCC	ATCC	ST-21	B. multivorans	II	ortholog	C1	C1	NA	COG3203	Outer membrane protein (porin)	M	Cell wall/membrane/envelope biogenesis
Bmul_0881	ATCC	ATCC	ST-21	B. multivorans	II	ortholog	C1	C1	NA	COG0583	DNA-binding transcriptional regulator, LysR family	K	Transcription
Bmul_0882	ATCC	ATCC	ST-21	B. multivorans	II	ortholog	C1	C1	NA	COG0456	Ribosomal protein S18 acetylase RimI and related acetyltransferases	J	Translation, ribosomal structure and biogenesis
Bmul_0883	ATCC	ATCC	ST-21	B. multivorans	II	unique	C1	C1	NA	COG4598	ABC-type histidine transport system, ATPase component	E	Amino acid transport and metabolism
Bmul_0884	ATCC	ATCC	ST-21	B. multivorans	II	unique	C1	C1	NA	COG4160	ABC-type arginine/histidine transport system, permease component	E	Amino acid transport and metabolism
Bmul_0885	ATCC	ATCC	ST-21	B. multivorans	II	unique	C1	C1	NA	COG4215	ABC-type arginine transport system, permease component	E	Amino acid transport and metabolism
Bmul_0886	ATCC	ATCC	ST-21	B. multivorans	II	ortholog	C1	C1	NA	COG0834	ABC-type amino acid transport/signal transduction system, periplasmic component/domain	ET	mix
Bmul_0887	ATCC	ATCC	ST-21	B. multivorans	II	ortholog	C1	C1	NA	COG1741	Redox-sensitive bicupin YhaK, pirin superfamily	R	General function prediction only
Bmul_0888	ATCC	ATCC	ST-21	B. multivorans	II	ortholog	C1	C1	NA	no_cog	no_cog	no_cog	no_cog
Bmul_0889	ATCC	ATCC	ST-21	B. multivorans	II	ortholog	C1	C1	NA	COG0745	DNA-binding response regulator, OmpR family, contains REC and winged-helix (wHTH) domain	TK	mix
Bmul_0890	ATCC	ATCC	ST-21	B. multivorans	II	ortholog	C1	C1	NA	COG0642	Signal transduction histidine kinase	T	Signal transduction mechanisms
Bmul_0891	ATCC	ATCC	ST-21	B. multivorans	II	ortholog	C1	C1	NA	no_cog	no_cog	no_cog	no_cog
Bmul_0892	ATCC	ATCC	ST-21	B. multivorans	II	unique	C1	C1	NA	COG4986	ABC-type anion transport system, duplicated permease component	P	Inorganic ion transport and metabolism
Bmul_0893	ATCC	ATCC	ST-21	B. multivorans	II	unique	C1	C1	NA	COG1116	ABC-type nitrate/sulfonate/bicarbonate transport system, ATPase component	P	Inorganic ion transport and metabolism
Bmul_0894	ATCC	ATCC	ST-21	B. multivorans	II	ortholog	C1	C1	NA	no_cog	no_cog	no_cog	no_cog
Bmul_0895	ATCC	ATCC	ST-21	B. multivorans	II	ortholog	C1	C1	NA	no_cog	no_cog	no_cog	no_cog
Bmul_0896	ATCC	ATCC	ST-21	B. multivorans	II	ortholog	C1	C1	NA	no_cog	no_cog	no_cog	no_cog
Bmul_0897	ATCC	ATCC	ST-21	B. multivorans	II	ortholog	C1	C1	NA	COG0380	Trehalose-6-phosphate synthase	G	Carbohydrate transport and metabolism
Bmul_0898	ATCC	ATCC	ST-21	B. multivorans	II	ortholog	C1	C1	NA	COG3911	Predicted ATPase	R	General function prediction only
Bmul_0899	ATCC	ATCC	ST-21	B. multivorans	II	ortholog	C1	C1	NA	COG2814	Predicted arabinose efflux permease, MFS family	G	Carbohydrate transport and metabolism
Bmul_0900	ATCC	ATCC	ST-21	B. multivorans	II	ortholog	C1	C1	NA	no_cog	no_cog	no_cog	no_cog
Bmul_0901	ATCC	ATCC	ST-21	B. multivorans	II	ortholog	C1	C1	NA	no_cog	no_cog	no_cog	no_cog
Bmul_0902	ATCC	ATCC	ST-21	B. multivorans	II	ortholog	C1	C1	NA	no_cog	no_cog	no_cog	no_cog
Bmul_0903	ATCC	ATCC	ST-21	B. multivorans	II	ortholog	C1	C1	NA	COG4574	Serine protease inhibitor ecotin	O	Posttranslational modification, protein turnover, chaperones
Bmul_0904	ATCC	ATCC	ST-21	B. multivorans	II	ortholog	C1	C1	NA	COG1309	DNA-binding transcriptional regulator, AcrR family	K	Transcription
Bmul_0905	ATCC	ATCC	ST-21	B. multivorans	II	ortholog	C1	C1	NA	COG1028	NAD(P)-dependent dehydrogenase, short-chain alcohol dehydrogenase family	IQR	mix
Bmul_0906	ATCC	ATCC	ST-21	B. multivorans	II	ortholog	C1	C1	NA	COG2312	Erythromycin esterase homolog	Q	Secondary metabolites biosynthesis, transport and catabolism
Bmul_0907	ATCC	ATCC	ST-21	B. multivorans	II	ortholog	C1	C1	NA	COG1028	NAD(P)-dependent dehydrogenase, short-chain alcohol dehydrogenase family	IQR	mix
Bmul_0908	ATCC	ATCC	ST-21	B. multivorans	II	ortholog	C1	C1	NA	no_cog	no_cog	no_cog	no_cog
Bmul_0909	ATCC	ATCC	ST-21	B. multivorans	II	unique	C1	C1	NA	COG3328	Transposase (or an inactivated derivative)	X	Mobilome: prophages, transposons
Bmul_0910	ATCC	ATCC	ST-21	B. multivorans	II	unique	C1	C1	NA	no_cog	no_cog	no_cog	no_cog
Bmul_0911	ATCC	ATCC	ST-21	B. multivorans	II	unique	C1	C1	NA	no_cog	no_cog	no_cog	no_cog
Bmul_0912	ATCC	ATCC	ST-21	B. multivorans	II	unique	C1	C1	NA	no_cog	no_cog	no_cog	no_cog
Bmul_0916	ATCC	ATCC	ST-21	B. multivorans	II	unique	C1	C1	NA	COG1773	Rubredoxin	C	Energy production and conversion
Bmul_0917	ATCC	ATCC	ST-21	B. multivorans	II	ortholog	C1	C1	NA	no_cog	no_cog	no_cog	no_cog
Bmul_0918	ATCC	ATCC	ST-21	B. multivorans	II	ortholog	C1	C1	NA	COG0488	ATPase components of ABC transporters with duplicated ATPase domains	R	General function prediction only
Bmul_0919	ATCC	ATCC	ST-21	B. multivorans	II	ortholog	C1	C1	NA	COG0187	DNA gyrase/topoisomerase IV, subunit B	L	Replication, recombination and repair
Bmul_0920	ATCC	ATCC	ST-21	B. multivorans	II	ortholog	C1	C1	NA	COG0188	DNA gyrase/topoisomerase IV, subunit A	L	Replication, recombination and repair
Bmul_0921	ATCC	ATCC	ST-21	B. multivorans	II	ortholog	C1	C1	NA	COG5615	Uncharacterized membrane protein	S	Function unknown
Bmul_0922	ATCC	ATCC	ST-21	B. multivorans	II	ortholog	C1	C1	NA	COG0583	DNA-binding transcriptional regulator, LysR family	K	Transcription
Bmul_0923	ATCC	ATCC	ST-21	B. multivorans	II	ortholog	C1	C1	NA	COG4125	Uncharacterized membrane protein	S	Function unknown
Bmul_0924	ATCC	ATCC	ST-21	B. multivorans	II	ortholog	C1	C1	NA	COG2059	Chromate transport protein ChrA	P	Inorganic ion transport and metabolism
Bmul_0925	ATCC	ATCC	ST-21	B. multivorans	II	ortholog	C1	C1	NA	COG2200	EAL domain, c-di-GMP-specific phosphodiesterase class I (or its enzymatically inactive variant)	T	Signal transduction mechanisms
Bmul_0926	ATCC	ATCC	ST-21	B. multivorans	II	ortholog	C1	C1	NA	COG0384	Predicted epimerase YddE/YHI9, PhzF superfamily	R	General function prediction only
Bmul_0927	ATCC	ATCC	ST-21	B. multivorans	II	ortholog	C1	C1	NA	COG0251	Enamine deaminase RidA, house cleaning of reactive enamine intermediates, YjgF/YER057c/UK114 family	V	Defense mechanisms
Bmul_0928	ATCC	ATCC	ST-21	B. multivorans	II	ortholog	C1	C1	NA	COG1167	DNA-binding transcriptional regulator, MocR family, contains an aminotransferase domain	KE	mix
Bmul_0929	ATCC	ATCC	ST-21	B. multivorans	II	ortholog	C1	C1	NA	COG0697	Permease of the drug/metabolite transporter (DMT) superfamily	GER	mix
Bmul_0930	ATCC	ATCC	ST-21	B. multivorans	II	ortholog	C1	C1	NA	no_cog	no_cog	no_cog	no_cog
Bmul_0931	ATCC	ATCC	ST-21	B. multivorans	II	ortholog	C1	C1	NA	COG1167	DNA-binding transcriptional regulator, MocR family, contains an aminotransferase domain	KE	mix
Bmul_0932	ATCC	ATCC	ST-21	B. multivorans	II	ortholog	C1	C1	NA	COG0326	Molecular chaperone, HSP90 family	O	Posttranslational modification, protein turnover, chaperones
Bmul_0933	ATCC	ATCC	ST-21	B. multivorans	II	ortholog	C1	C1	NA	COG3161	4-hydroxybenzoate synthetase (chorismate-pyruvate lyase)	H	Coenzyme transport and metabolism
Bmul_0934	ATCC	ATCC	ST-21	B. multivorans	II	ortholog	C1	C1	NA	COG3663	G:T/U-mismatch repair DNA glycosylase	L	Replication, recombination and repair
Bmul_0935	ATCC	ATCC	ST-21	B. multivorans	II	ortholog	C1	C1	NA	COG5606	Predicted DNA-binding protein, XRE-type HTH domain	R	General function prediction only
Bmul_0936	ATCC	ATCC	ST-21	B. multivorans	II	ortholog	C1	C1	NA	COG4679	Phage-related protein	X	Mobilome: prophages, transposons
Bmul_0937	ATCC	ATCC	ST-21	B. multivorans	II	ortholog	C1	C1	NA	no_cog	no_cog	no_cog	no_cog
Bmul_0938	ATCC	ATCC	ST-21	B. multivorans	II	ortholog	C1	C1	NA	COG0421	Spermidine synthase	E	Amino acid transport and metabolism
Bmul_0939	ATCC	ATCC	ST-21	B. multivorans	II	ortholog	C1	C1	NA	no_cog	no_cog	no_cog	no_cog
Bmul_0940	ATCC	ATCC	ST-21	B. multivorans	II	ortholog	C1	C1	NA	COG0591	Na+/proline symporter	E	Amino acid transport and metabolism
Bmul_0941	ATCC	ATCC	ST-21	B. multivorans	II	ortholog	C1	C1	NA	COG2764	Uncharacterized conserved protein PhnB, glyoxalase superfamily	R	General function prediction only
Bmul_0942	ATCC	ATCC	ST-21	B. multivorans	II	ortholog	C1	C1	NA	COG0176	Transaldolase	G	Carbohydrate transport and metabolism
Bmul_0943	ATCC	ATCC	ST-21	B. multivorans	II	ortholog	C1	C1	NA	COG3135	Predicted benzoate:H+ symporter BenE	Q	Secondary metabolites biosynthesis, transport and catabolism
Bmul_0944	ATCC	ATCC	ST-21	B. multivorans	II	ortholog	C1	C1	NA	COG3825	Uncharacterized conserved protein, contains von Willebrand factor type A (vWA) domain	S	Function unknown
Bmul_0945	ATCC	ATCC	ST-21	B. multivorans	II	ortholog	C1	C1	NA	COG0714	MoxR-like ATPase	R	General function prediction only
Bmul_0946	ATCC	ATCC	ST-21	B. multivorans	II	ortholog	C1	C1	NA	COG2863	Cytochrome c553	C	Energy production and conversion
Bmul_0947	ATCC	ATCC	ST-21	B. multivorans	II	ortholog	C1	C1	NA	COG2863	Cytochrome c553	C	Energy production and conversion
Bmul_0948	ATCC	ATCC	ST-21	B. multivorans	II	ortholog	C1	C1	NA	no_cog	no_cog	no_cog	no_cog
Bmul_0949	ATCC	ATCC	ST-21	B. multivorans	II	ortholog	C1	C1	NA	COG0697	Permease of the drug/metabolite transporter (DMT) superfamily	GER	mix
Bmul_0950	ATCC	ATCC	ST-21	B. multivorans	II	ortholog	C1	C1	NA	COG0177	Endonuclease III	L	Replication, recombination and repair
Bmul_0951	ATCC	ATCC	ST-21	B. multivorans	II	ortholog	C1	C1	NA	COG2878	Na+-translocating ferredoxin:NAD+ oxidoreductase RNF, RnfB subunit	C	Energy production and conversion
Bmul_0952	ATCC	ATCC	ST-21	B. multivorans	II	ortholog	C1	C1	NA	COG1309	DNA-binding transcriptional regulator, AcrR family	K	Transcription
Bmul_0953	ATCC	ATCC	ST-21	B. multivorans	II	ortholog	C1	C1	NA	COG4553	Poly-beta-hydroxyalkanoate depolymerase	I	Lipid transport and metabolism
Bmul_0954	ATCC	ATCC	ST-21	B. multivorans	II	ortholog	C1	C1	NA	COG3387	Glucoamylase (glucan-1,4-alpha-glucosidase), GH15 family	G	Carbohydrate transport and metabolism
Bmul_0955	ATCC	ATCC	ST-21	B. multivorans	II	ortholog	C1	C1	NA	COG2706	6-phosphogluconolactonase, cycloisomerase 2 family	G	Carbohydrate transport and metabolism
Bmul_0956	ATCC	ATCC	ST-21	B. multivorans	II	ortholog	C1	C1	NA	COG1674	DNA segregation ATPase FtsK/SpoIIIE and related proteins	D	Cell cycle control, cell division, chromosome partitioning
Bmul_0957	ATCC	ATCC	ST-21	B. multivorans	II	ortholog	C1	C1	NA	COG3187	Heat shock protein HslJ	O	Posttranslational modification, protein turnover, chaperones
Bmul_0958	ATCC	ATCC	ST-21	B. multivorans	II	ortholog	C1	C1	NA	COG0027	Formate-dependent phosphoribosylglycinamide formyltransferase (GAR transformylase)	F	Nucleotide transport and metabolism
Bmul_0959	ATCC	ATCC	ST-21	B. multivorans	II	ortholog	C1	C1	NA	no_cog	no_cog	no_cog	no_cog
Bmul_0960	ATCC	ATCC	ST-21	B. multivorans	II	ortholog	C1	C1	NA	COG3895	Membrane-bound inhibitor of C-type lysozyme	M	Cell wall/membrane/envelope biogenesis
Bmul_0961	ATCC	ATCC	ST-21	B. multivorans	II	ortholog	C1	C1	NA	COG0513	Superfamily II DNA and RNA helicase	L	Replication, recombination and repair
Bmul_0962	ATCC	ATCC	ST-21	B. multivorans	II	ortholog	C1	C1	NA	COG0008	Glutamyl- or glutaminyl-tRNA synthetase	J	Translation, ribosomal structure and biogenesis
Bmul_0963	ATCC	ATCC	ST-21	B. multivorans	II	ortholog	C1	C1	NA	COG1054	Predicted sulfurtransferase	R	General function prediction only
Bmul_0964	ATCC	ATCC	ST-21	B. multivorans	II	ortholog	C1	C1	NA	COG0587	DNA polymerase III, alpha subunit	L	Replication, recombination and repair
Bmul_0965	ATCC	ATCC	ST-21	B. multivorans	II	unique	C1	C1	NA	COG0859	ADP-heptose:LPS heptosyltransferase	M	Cell wall/membrane/envelope biogenesis
Bmul_0966	ATCC	ATCC	ST-21	B. multivorans	II	unique	C1	C1	NA	COG1216	Glycosyltransferase, GT2 family	G	Carbohydrate transport and metabolism
Bmul_0967	ATCC	ATCC	ST-21	B. multivorans	II	unique	C1	C1	NA	no_cog	no_cog	no_cog	no_cog
Bmul_0968	ATCC	ATCC	ST-21	B. multivorans	II	unique	C1	C1	NA	COG0463	Glycosyltransferase involved in cell wall bisynthesis	M	Cell wall/membrane/envelope biogenesis
Bmul_0969	ATCC	ATCC	ST-21	B. multivorans	II	unique	C1	C1	NA	COG3307	O-antigen ligase	M	Cell wall/membrane/envelope biogenesis
Bmul_0970	ATCC	ATCC	ST-21	B. multivorans	II	unique	C1	C1	NA	no_cog	no_cog	no_cog	no_cog
Bmul_0971	ATCC	ATCC	ST-21	B. multivorans	II	ortholog	C1	C1	NA	COG1132	ABC-type multidrug transport system, ATPase and permease component	V	Defense mechanisms
Bmul_0972	ATCC	ATCC	ST-21	B. multivorans	II	ortholog	C1	C1	NA	COG5455	Periplasmic regulator RcnB of Ni and Co efflux	P	Inorganic ion transport and metabolism
Bmul_0973	ATCC	ATCC	ST-21	B. multivorans	II	ortholog	C1	C1	NA	no_cog	no_cog	no_cog	no_cog
Bmul_0974	ATCC	ATCC	ST-21	B. multivorans	II	ortholog	C1	C1	NA	no_cog	no_cog	no_cog	no_cog
Bmul_0975	ATCC	ATCC	ST-21	B. multivorans	II	ortholog	C1	C1	NA	no_cog	no_cog	no_cog	no_cog
Bmul_0976	ATCC	ATCC	ST-21	B. multivorans	II	ortholog	C1	C1	NA	COG3171	Uncharacterized conserved protein YggL, DUF469 family	S	Function unknown
Bmul_0977	ATCC	ATCC	ST-21	B. multivorans	II	ortholog	C1	C1	NA	COG1530	Ribonuclease G or E	J	Translation, ribosomal structure and biogenesis
Bmul_0978	ATCC	ATCC	ST-21	B. multivorans	II	ortholog	C1	C1	NA	COG0424	Predicted house-cleaning NTP pyrophosphatase, Maf/HAM1 superfamily	Q	Secondary metabolites biosynthesis, transport and catabolism
Bmul_0979	ATCC	ATCC	ST-21	B. multivorans	II	ortholog	C1	C1	NA	COG1576	23S rRNA pseudoU1915 N3-methylase RlmH	J	Translation, ribosomal structure and biogenesis
Bmul_0980	ATCC	ATCC	ST-21	B. multivorans	II	ortholog	C1	C1	NA	COG0799	Ribosomal silencing factor RsfS, regulates association of 30S and 50S subunits	J	Translation, ribosomal structure and biogenesis
Bmul_0981	ATCC	ATCC	ST-21	B. multivorans	II	ortholog	C1	C1	NA	COG1057	Nicotinic acid mononucleotide adenylyltransferase	H	Coenzyme transport and metabolism
Bmul_0982	ATCC	ATCC	ST-21	B. multivorans	II	ortholog	C1	C1	NA	COG0408	Coproporphyrinogen III oxidase	H	Coenzyme transport and metabolism
Bmul_0983	ATCC	ATCC	ST-21	B. multivorans	II	ortholog	C1	C1	NA	COG0151	Phosphoribosylamine-glycine ligase	F	Nucleotide transport and metabolism
Bmul_0984	ATCC	ATCC	ST-21	B. multivorans	II	ortholog	C1	C1	NA	COG0217	Transcriptional and/or translational regulatory protein YebC/TACO1	KJ	mix
Bmul_0985	ATCC	ATCC	ST-21	B. multivorans	II	ortholog	C1	C1	NA	COG0035	Uracil phosphoribosyltransferase	F	Nucleotide transport and metabolism
Bmul_0986	ATCC	ATCC	ST-21	B. multivorans	II	ortholog	C1	C1	NA	COG1028	NAD(P)-dependent dehydrogenase, short-chain alcohol dehydrogenase family	IQR	mix
Bmul_0987	ATCC	ATCC	ST-21	B. multivorans	II	ortholog	C1	C1	NA	COG1803	Methylglyoxal synthase	G	Carbohydrate transport and metabolism
Bmul_0988	ATCC	ATCC	ST-21	B. multivorans	II	ortholog	C1	C1	NA	COG0604	NADPH:quinone reductase or related Zn-dependent oxidoreductase	CR	mix
Bmul_0989	ATCC	ATCC	ST-21	B. multivorans	II	ortholog	C1	C1	NA	no_cog	no_cog	no_cog	no_cog
Bmul_0990	ATCC	ATCC	ST-21	B. multivorans	II	ortholog	C1	C1	NA	COG2060	K+-transporting ATPase, A chain	P	Inorganic ion transport and metabolism
Bmul_0991	ATCC	ATCC	ST-21	B. multivorans	II	ortholog	C1	C1	NA	COG2216	High-affinity K+ transport system, ATPase chain B	P	Inorganic ion transport and metabolism
Bmul_0992	ATCC	ATCC	ST-21	B. multivorans	II	ortholog	C1	C1	NA	COG2156	K+-transporting ATPase, c chain	P	Inorganic ion transport and metabolism
Bmul_0993	ATCC	ATCC	ST-21	B. multivorans	II	ortholog	C1	C1	NA	COG2205	K+-sensing histidine kinase KdpD	T	Signal transduction mechanisms
Bmul_0994	ATCC	ATCC	ST-21	B. multivorans	II	ortholog	C1	C1	NA	COG0745	DNA-binding response regulator, OmpR family, contains REC and winged-helix (wHTH) domain	TK	mix
Bmul_0995	ATCC	ATCC	ST-21	B. multivorans	II	ortholog	C1	C1	NA	COG3042	Putative hemolysin	R	General function prediction only
Bmul_0996	ATCC	ATCC	ST-21	B. multivorans	II	ortholog	C1	C1	NA	COG2076	Multidrug transporter EmrE and related cation transporters	V	Defense mechanisms
Bmul_0997	ATCC	ATCC	ST-21	B. multivorans	II	ortholog	C1	C1	NA	no_cog	no_cog	no_cog	no_cog
Bmul_0998	ATCC	ATCC	ST-21	B. multivorans	II	ortholog	C1	C1	NA	COG3127	Predicted ABC-type transport system involved in lysophospholipase L1 biosynthesis, permease component	Q	Secondary metabolites biosynthesis, transport and catabolism
Bmul_0999	ATCC	ATCC	ST-21	B. multivorans	II	ortholog	C1	C1	NA	COG2346	Truncated hemoglobin YjbI	P	Inorganic ion transport and metabolism
Bmul_1000	ATCC	ATCC	ST-21	B. multivorans	II	ortholog	C1	C1	NA	COG2872	Ser-tRNA(Ala) deacylase AlaX (editing enzyme)	J	Translation, ribosomal structure and biogenesis
Bmul_1001	ATCC	ATCC	ST-21	B. multivorans	II	ortholog	C1	C1	NA	COG3803	Uncharacterized conserved protein, DUF924 family	S	Function unknown
Bmul_1002	ATCC	ATCC	ST-21	B. multivorans	II	ortholog	C1	C1	NA	COG1807	4-amino-4-deoxy-L-arabinose transferase or related glycosyltransferase of PMT family	M	Cell wall/membrane/envelope biogenesis
Bmul_1003	ATCC	ATCC	ST-21	B. multivorans	II	ortholog	C1	C1	NA	COG1028	NAD(P)-dependent dehydrogenase, short-chain alcohol dehydrogenase family	IQR	mix
Bmul_1004	ATCC	ATCC	ST-21	B. multivorans	II	ortholog	C1	C1	NA	COG1611	Predicted Rossmann fold nucleotide-binding protein	R	General function prediction only
Bmul_1005	ATCC	ATCC	ST-21	B. multivorans	II	ortholog	C1	C1	NA	COG1309	DNA-binding transcriptional regulator, AcrR family	K	Transcription
Bmul_1006	ATCC	ATCC	ST-21	B. multivorans	II	ortholog	C1	C1	NA	COG0818	Diacylglycerol kinase	I	Lipid transport and metabolism
Bmul_1007	ATCC	ATCC	ST-21	B. multivorans	II	ortholog	C1	C1	NA	COG0438	Glycosyltransferase involved in cell wall bisynthesis	M	Cell wall/membrane/envelope biogenesis
Bmul_1008	ATCC	ATCC	ST-21	B. multivorans	II	ortholog	C1	C1	NA	COG2908	UDP-2,3-diacylglucosamine pyrophosphatase LpxH	M	Cell wall/membrane/envelope biogenesis
Bmul_1009	ATCC	ATCC	ST-21	B. multivorans	II	ortholog	C1	C1	NA	COG1714	Uncharacterized membrane protein YckC, RDD family	S	Function unknown
Bmul_1010	ATCC	ATCC	ST-21	B. multivorans	II	ortholog	C1	C1	NA	no_cog	no_cog	no_cog	no_cog
Bmul_1011	ATCC	ATCC	ST-21	B. multivorans	II	ortholog	C1	C1	NA	no_cog	no_cog	no_cog	no_cog
Bmul_1012	ATCC	ATCC	ST-21	B. multivorans	II	ortholog	C1	C1	NA	COG1595	DNA-directed RNA polymerase specialized sigma subunit, sigma24 family	K	Transcription
Bmul_1013	ATCC	ATCC	ST-21	B. multivorans	II	ortholog	C1	C1	NA	COG0028	Acetolactate synthase large subunit or other thiamine pyrophosphate-requiring enzyme	EH	mix
Bmul_1014	ATCC	ATCC	ST-21	B. multivorans	II	ortholog	C1	C1	NA	COG0440	Acetolactate synthase, small subunit	E	Amino acid transport and metabolism
Bmul_1015	ATCC	ATCC	ST-21	B. multivorans	II	ortholog	C1	C1	NA	COG0059	Ketol-acid reductoisomerase	EH	mix
Bmul_1016	ATCC	ATCC	ST-21	B. multivorans	II	ortholog	C1	C1	NA	COG0688	Phosphatidylserine decarboxylase	I	Lipid transport and metabolism
Bmul_1017	ATCC	ATCC	ST-21	B. multivorans	II	ortholog	C1	C1	NA	COG1183	Phosphatidylserine synthase	I	Lipid transport and metabolism
Bmul_1018	ATCC	ATCC	ST-21	B. multivorans	II	ortholog	C1	C1	NA	COG0119	Isopropylmalate/homocitrate/citramalate synthases	E	Amino acid transport and metabolism
Bmul_1019	ATCC	ATCC	ST-21	B. multivorans	II	ortholog	C1	C1	NA	COG0659	Sulfate permease or related transporter, MFS superfamily	P	Inorganic ion transport and metabolism
Bmul_1020	ATCC	ATCC	ST-21	B. multivorans	II	ortholog	C1	C1	NA	COG0288	Carbonic anhydrase	P	Inorganic ion transport and metabolism
Bmul_1021	ATCC	ATCC	ST-21	B. multivorans	II	ortholog	C1	C1	NA	no_cog	no_cog	no_cog	no_cog
Bmul_1022	ATCC	ATCC	ST-21	B. multivorans	II	ortholog	C1	C1	NA	COG0683	ABC-type branched-chain amino acid transport system, periplasmic component	E	Amino acid transport and metabolism
Bmul_1023	ATCC	ATCC	ST-21	B. multivorans	II	ortholog	C1	C1	NA	COG0184	Ribosomal protein S15P/S13E	J	Translation, ribosomal structure and biogenesis
Bmul_1024	ATCC	ATCC	ST-21	B. multivorans	II	ortholog	C1	C1	NA	COG1185	Polyribonucleotide nucleotidyltransferase (polynucleotide phosphorylase)	J	Translation, ribosomal structure and biogenesis
Bmul_1025	ATCC	ATCC	ST-21	B. multivorans	II	ortholog	C1	C1	NA	COG0604	NADPH:quinone reductase or related Zn-dependent oxidoreductase	CR	mix
Bmul_1026	ATCC	ATCC	ST-21	B. multivorans	II	ortholog	C1	C1	NA	COG0149	Triosephosphate isomerase	G	Carbohydrate transport and metabolism
Bmul_1027	ATCC	ATCC	ST-21	B. multivorans	II	ortholog	C1	C1	NA	COG1314	Preprotein translocase subunit SecG	U	Intracellular trafficking, secretion, and vesicular transport
Bmul_1028	ATCC	ATCC	ST-21	B. multivorans	II	ortholog	C1	C1	NA	COG0838	NADH:ubiquinone oxidoreductase subunit 3 (chain A)	C	Energy production and conversion
Bmul_1029	ATCC	ATCC	ST-21	B. multivorans	II	ortholog	C1	C1	NA	COG0377	NADH:ubiquinone oxidoreductase 20 kD subunit (chhain B) or related Fe-S oxidoreductase	C	Energy production and conversion
Bmul_1030	ATCC	ATCC	ST-21	B. multivorans	II	ortholog	C1	C1	NA	COG0852	NADH:ubiquinone oxidoreductase 27 kD subunit (chain C)	C	Energy production and conversion
Bmul_1031	ATCC	ATCC	ST-21	B. multivorans	II	ortholog	C1	C1	NA	COG0649	NADH:ubiquinone oxidoreductase 49 kD subunit (chain D)	C	Energy production and conversion
Bmul_1032	ATCC	ATCC	ST-21	B. multivorans	II	ortholog	C1	C1	NA	COG1905	NADH:ubiquinone oxidoreductase 24 kD subunit (chain E)	C	Energy production and conversion
Bmul_1033	ATCC	ATCC	ST-21	B. multivorans	II	ortholog	C1	C1	NA	COG1894	NADH:ubiquinone oxidoreductase, NADH-binding 51 kD subunit (chain F)	C	Energy production and conversion
Bmul_1034	ATCC	ATCC	ST-21	B. multivorans	II	ortholog	C1	C1	NA	COG1034	NADH dehydrogenase/NADH:ubiquinone oxidoreductase 75 kD subunit (chain G)	C	Energy production and conversion
Bmul_1035	ATCC	ATCC	ST-21	B. multivorans	II	ortholog	C1	C1	NA	COG1005	NADH:ubiquinone oxidoreductase subunit 1 (chain H)	C	Energy production and conversion
Bmul_1036	ATCC	ATCC	ST-21	B. multivorans	II	ortholog	C1	C1	NA	COG1143	Formate hydrogenlyase subunit 6/NADH:ubiquinone oxidoreductase 23 kD subunit (chain I)	C	Energy production and conversion
Bmul_1037	ATCC	ATCC	ST-21	B. multivorans	II	ortholog	C1	C1	NA	COG0839	NADH:ubiquinone oxidoreductase subunit 6 (chain J)	C	Energy production and conversion
Bmul_1038	ATCC	ATCC	ST-21	B. multivorans	II	ortholog	C1	C1	NA	COG0713	NADH:ubiquinone oxidoreductase subunit 11 or 4L (chain K)	C	Energy production and conversion
Bmul_1039	ATCC	ATCC	ST-21	B. multivorans	II	ortholog	C1	C1	NA	COG1009	NADH:ubiquinone oxidoreductase subunit 5 (chain L)/Multisubunit Na+/H+ antiporter, MnhA subunit	CP	mix
Bmul_1040	ATCC	ATCC	ST-21	B. multivorans	II	ortholog	C1	C1	NA	COG1008	NADH:ubiquinone oxidoreductase subunit 4 (chain M)	C	Energy production and conversion
Bmul_1041	ATCC	ATCC	ST-21	B. multivorans	II	ortholog	C1	C1	NA	COG1007	NADH:ubiquinone oxidoreductase subunit 2 (chain N)	C	Energy production and conversion
Bmul_1042	ATCC	ATCC	ST-21	B. multivorans	II	ortholog	C1	C1	NA	no_cog	no_cog	no_cog	no_cog
Bmul_1043	ATCC	ATCC	ST-21	B. multivorans	II	ortholog	C1	C1	NA	COG0494	8-oxo-dGTP pyrophosphatase MutT and related house-cleaning NTP pyrophosphohydrolases, NUDIX family	V	Defense mechanisms
Bmul_1044	ATCC	ATCC	ST-21	B. multivorans	II	ortholog	C1	C1	NA	COG5319	Uncharacterized protein	S	Function unknown
Bmul_1045	ATCC	ATCC	ST-21	B. multivorans	II	ortholog	C1	C1	NA	COG1960	Acyl-CoA dehydrogenase related to the alkylation response protein AidB	I	Lipid transport and metabolism
Bmul_1046	ATCC	ATCC	ST-21	B. multivorans	II	ortholog	C1	C1	NA	COG1960	Acyl-CoA dehydrogenase related to the alkylation response protein AidB	I	Lipid transport and metabolism
Bmul_1047	ATCC	ATCC	ST-21	B. multivorans	II	ortholog	C1	C1	NA	COG2030	Acyl dehydratase	I	Lipid transport and metabolism
Bmul_1048	ATCC	ATCC	ST-21	B. multivorans	II	ortholog	C1	C1	NA	COG2030	Acyl dehydratase	I	Lipid transport and metabolism
Bmul_1049	ATCC	ATCC	ST-21	B. multivorans	II	ortholog	C1	C1	NA	COG0625	Glutathione S-transferase	O	Posttranslational modification, protein turnover, chaperones
Bmul_1050	ATCC	ATCC	ST-21	B. multivorans	II	ortholog	C1	C1	NA	COG1024	Enoyl-CoA hydratase/carnithine racemase	I	Lipid transport and metabolism
Bmul_1051	ATCC	ATCC	ST-21	B. multivorans	II	ortholog	C1	C1	NA	COG0625	Glutathione S-transferase	O	Posttranslational modification, protein turnover, chaperones
Bmul_1052	ATCC	ATCC	ST-21	B. multivorans	II	ortholog	C1	C1	NA	COG0436	Aspartate/methionine/tyrosine aminotransferase	E	Amino acid transport and metabolism
Bmul_1053	ATCC	ATCC	ST-21	B. multivorans	II	ortholog	C1	C1	NA	COG1569	Predicted nucleic acid-binding protein, contains PIN domain	R	General function prediction only
Bmul_1054	ATCC	ATCC	ST-21	B. multivorans	II	ortholog	C1	C1	NA	COG3022	Cytoplasmic iron level regulating protein YaaA, DUF328/UPF0246 family	P	Inorganic ion transport and metabolism
Bmul_1055	ATCC	ATCC	ST-21	B. multivorans	II	ortholog	C1	C1	NA	COG2866	Murein tripeptide amidase MpaA	M	Cell wall/membrane/envelope biogenesis
Bmul_1056	ATCC	ATCC	ST-21	B. multivorans	II	ortholog	C1	C1	NA	no_cog	no_cog	no_cog	no_cog
Bmul_1057	ATCC	ATCC	ST-21	B. multivorans	II	ortholog	C1	C1	NA	COG3235	Uncharacterized membrane protein	S	Function unknown
Bmul_1058	ATCC	ATCC	ST-21	B. multivorans	II	ortholog	C1	C1	NA	COG2197	DNA-binding response regulator, NarL/FixJ family, contains REC and HTH domains	TK	mix
Bmul_1059	ATCC	ATCC	ST-21	B. multivorans	II	ortholog	C1	C1	NA	no_cog	no_cog	no_cog	no_cog
Bmul_1060	ATCC	ATCC	ST-21	B. multivorans	II	ortholog	C1	C1	NA	COG0789	DNA-binding transcriptional regulator, MerR family	K	Transcription
Bmul_1061	ATCC	ATCC	ST-21	B. multivorans	II	ortholog	C1	C1	NA	no_cog	no_cog	no_cog	no_cog
Bmul_1062	ATCC	ATCC	ST-21	B. multivorans	II	ortholog	C1	C1	NA	no_cog	no_cog	no_cog	no_cog
Bmul_1063	ATCC	ATCC	ST-21	B. multivorans	II	ortholog	C1	C1	NA	COG2961	23S rRNA A2030 N6-methylase RlmJ	J	Translation, ribosomal structure and biogenesis
Bmul_1064	ATCC	ATCC	ST-21	B. multivorans	II	ortholog	C1	C1	NA	COG0667	Predicted oxidoreductase (related to aryl-alcohol dehydrogenase)	R	General function prediction only
Bmul_1065	ATCC	ATCC	ST-21	B. multivorans	II	unique	C1	C1	NA	COG1028	NAD(P)-dependent dehydrogenase, short-chain alcohol dehydrogenase family	IQR	mix
Bmul_1066	ATCC	ATCC	ST-21	B. multivorans	II	ortholog	C1	C1	NA	COG1448	Aspartate/tyrosine/aromatic aminotransferase	E	Amino acid transport and metabolism
Bmul_1067	ATCC	ATCC	ST-21	B. multivorans	II	ortholog	C1	C1	NA	COG0556	Excinuclease UvrABC helicase subunit UvrB	L	Replication, recombination and repair
Bmul_1068	ATCC	ATCC	ST-21	B. multivorans	II	ortholog	C1	C1	NA	COG3470	Uncharacterized protein probably involved in high-affinity Fe2+ transport	MI	mix
Bmul_1069	ATCC	ATCC	ST-21	B. multivorans	II	ortholog	C1	C1	NA	no_cog	no_cog	no_cog	no_cog
Bmul_1070	ATCC	ATCC	ST-21	B. multivorans	II	ortholog	C1	C1	NA	COG0672	High-affinity Fe2+/Pb2+ permease	P	Inorganic ion transport and metabolism
Bmul_1071	ATCC	ATCC	ST-21	B. multivorans	II	ortholog	C1	C1	NA	COG0348	Polyferredoxin	C	Energy production and conversion
Bmul_1072	ATCC	ATCC	ST-21	B. multivorans	II	ortholog	C1	C1	NA	COG4256	Hemin uptake protein HemP	H	Coenzyme transport and metabolism
Bmul_1073	ATCC	ATCC	ST-21	B. multivorans	II	ortholog	C1	C1	NA	no_cog	no_cog	no_cog	no_cog
Bmul_1074	ATCC	ATCC	ST-21	B. multivorans	II	ortholog	C1	C1	NA	COG1741	Redox-sensitive bicupin YhaK, pirin superfamily	R	General function prediction only
Bmul_1075	ATCC	ATCC	ST-21	B. multivorans	II	ortholog	C1	C1	NA	COG0583	DNA-binding transcriptional regulator, LysR family	K	Transcription
Bmul_1076	ATCC	ATCC	ST-21	B. multivorans	II	ortholog	C1	C1	NA	COG0848	Biopolymer transport protein ExbD	U	Intracellular trafficking, secretion, and vesicular transport
Bmul_1077	ATCC	ATCC	ST-21	B. multivorans	II	ortholog	C1	C1	NA	COG0811	Biopolymer transport protein ExbB/TolQ	U	Intracellular trafficking, secretion, and vesicular transport
Bmul_1078	ATCC	ATCC	ST-21	B. multivorans	II	ortholog	C1	C1	NA	COG0810	Periplasmic protein TonB, links inner and outer membranes	M	Cell wall/membrane/envelope biogenesis
Bmul_1079	ATCC	ATCC	ST-21	B. multivorans	II	ortholog	C1	C1	NA	COG2906	Bacterioferritin-associated ferredoxin	P	Inorganic ion transport and metabolism
Bmul_1080	ATCC	ATCC	ST-21	B. multivorans	II	ortholog	C1	C1	NA	COG0796	Glutamate racemase	M	Cell wall/membrane/envelope biogenesis
Bmul_1081	ATCC	ATCC	ST-21	B. multivorans	II	ortholog	C1	C1	NA	COG2193	Bacterioferritin (cytochrome b1)	P	Inorganic ion transport and metabolism
Bmul_1082	ATCC	ATCC	ST-21	B. multivorans	II	ortholog	C1	C1	NA	COG1951	Tartrate dehydratase alpha subunit/Fumarate hydratase class I, N-terminal domain	C	Energy production and conversion
Bmul_1083	ATCC	ATCC	ST-21	B. multivorans	II	ortholog	C1	C1	NA	COG2862	Uncharacterized membrane protein YqhA	S	Function unknown
Bmul_1084	ATCC	ATCC	ST-21	B. multivorans	II	ortholog	C1	C1	NA	COG0697	Permease of the drug/metabolite transporter (DMT) superfamily	GER	mix
Bmul_1085	ATCC	ATCC	ST-21	B. multivorans	II	unique	C1	C1	NA	COG0365	Acyl-coenzyme A synthetase/AMP-(fatty) acid ligase	I	Lipid transport and metabolism
Bmul_1086	ATCC	ATCC	ST-21	B. multivorans	II	ortholog	C1	C1	NA	COG4327	Uncharacterized membrane protein	S	Function unknown
Bmul_1087	ATCC	ATCC	ST-21	B. multivorans	II	ortholog	C1	C1	NA	COG4147	Na+(or H+)/acetate symporter ActP	C	Energy production and conversion
Bmul_1088	ATCC	ATCC	ST-21	B. multivorans	II	ortholog	C1	C1	NA	COG1629	Outer membrane receptor proteins, mostly Fe transport	P	Inorganic ion transport and metabolism
Bmul_1089	ATCC	ATCC	ST-21	B. multivorans	II	ortholog	C1	C1	NA	COG0560	Phosphoserine phosphatase	E	Amino acid transport and metabolism
Bmul_1090	ATCC	ATCC	ST-21	B. multivorans	II	ortholog	C1	C1	NA	COG2706	6-phosphogluconolactonase, cycloisomerase 2 family	G	Carbohydrate transport and metabolism
Bmul_1091	ATCC	ATCC	ST-21	B. multivorans	II	ortholog	C1	C1	NA	COG2223	Nitrate/nitrite transporter NarK	P	Inorganic ion transport and metabolism
Bmul_1092	ATCC	ATCC	ST-21	B. multivorans	II	ortholog	C1	C1	NA	no_cog	no_cog	no_cog	no_cog
Bmul_1093	ATCC	ATCC	ST-21	B. multivorans	II	ortholog	C1	C1	NA	COG2814	Predicted arabinose efflux permease, MFS family	G	Carbohydrate transport and metabolism
Bmul_1094	ATCC	ATCC	ST-21	B. multivorans	II	ortholog	C1	C1	NA	COG0583	DNA-binding transcriptional regulator, LysR family	K	Transcription
Bmul_1095	ATCC	ATCC	ST-21	B. multivorans	II	ortholog	C1	C1	NA	COG4757	Predicted alpha/beta hydrolase	R	General function prediction only
Bmul_1096	ATCC	ATCC	ST-21	B. multivorans	II	ortholog	C1	C1	NA	COG2091	Phosphopantetheinyl transferase	H	Coenzyme transport and metabolism
Bmul_1098	ATCC	ATCC	ST-21	B. multivorans	II	ortholog	C1	C1	NA	COG2986	Histidine ammonia-lyase	E	Amino acid transport and metabolism
Bmul_1099	ATCC	ATCC	ST-21	B. multivorans	II	unique	C1	C1	NA	COG2188	DNA-binding transcriptional regulator, GntR family	K	Transcription
Bmul_1100	ATCC	ATCC	ST-21	B. multivorans	II	ortholog	C1	C1	NA	COG2987	Urocanate hydratase	E	Amino acid transport and metabolism
Bmul_1101	ATCC	ATCC	ST-21	B. multivorans	II	ortholog	C1	C1	NA	COG3758	Various environmental stresses-induced protein Ves (function unknown)	T	Signal transduction mechanisms
Bmul_1102	ATCC	ATCC	ST-21	B. multivorans	II	ortholog	C1	C1	NA	COG1228	Imidazolonepropionase or related amidohydrolase	Q	Secondary metabolites biosynthesis, transport and catabolism
Bmul_1103	ATCC	ATCC	ST-21	B. multivorans	II	ortholog	C1	C1	NA	COG0402	Cytosine/adenosine deaminase or related metal-dependent hydrolase	FR	mix
Bmul_1104	ATCC	ATCC	ST-21	B. multivorans	II	ortholog	C1	C1	NA	COG3741	N-formylglutamate amidohydrolase	E	Amino acid transport and metabolism
Bmul_1105	ATCC	ATCC	ST-21	B. multivorans	II	unique	C1	C1	NA	no_cog	no_cog	no_cog	no_cog
Bmul_1106	ATCC	ATCC	ST-21	B. multivorans	II	ortholog	C1	C1	NA	COG2071	Gamma-glutamyl-gamma-aminobutyrate hydrolase PuuD (putrescine degradation), contains GATase1-like domain	E	Amino acid transport and metabolism
Bmul_1107	ATCC	ATCC	ST-21	B. multivorans	II	unique	C1	C1	NA	COG0174	Glutamine synthetase	E	Amino acid transport and metabolism
Bmul_1108	ATCC	ATCC	ST-21	B. multivorans	II	unique	C1	C1	NA	COG0161	Adenosylmethionine-8-amino-7-oxononanoate aminotransferase	H	Coenzyme transport and metabolism
Bmul_1109	ATCC	ATCC	ST-21	B. multivorans	II	ortholog	C1	C1	NA	COG0529	Adenylylsulfate kinase or related kinase	P	Inorganic ion transport and metabolism
Bmul_1110	ATCC	ATCC	ST-21	B. multivorans	II	ortholog	C1	C1	NA	COG0583	DNA-binding transcriptional regulator, LysR family	K	Transcription
Bmul_1111	ATCC	ATCC	ST-21	B. multivorans	II	ortholog	C1	C1	NA	COG1960	Acyl-CoA dehydrogenase related to the alkylation response protein AidB	I	Lipid transport and metabolism
Bmul_1112	ATCC	ATCC	ST-21	B. multivorans	II	ortholog	C1	C1	NA	COG1804	Crotonobetainyl-CoA:carnitine CoA-transferase CaiB and related acyl-CoA transferases	I	Lipid transport and metabolism
Bmul_1113	ATCC	ATCC	ST-21	B. multivorans	II	ortholog	C1	C1	NA	COG2270	MFS-type transporter involved in bile tolerance, Atg22 family	R	General function prediction only
Bmul_1114	ATCC	ATCC	ST-21	B. multivorans	II	ortholog	C1	C1	NA	COG2924	Fe-S cluster biosynthesis and repair protein YggX	PO	mix
Bmul_1115	ATCC	ATCC	ST-21	B. multivorans	II	ortholog	C1	C1	NA	COG0548	Acetylglutamate kinase	E	Amino acid transport and metabolism
Bmul_1116	ATCC	ATCC	ST-21	B. multivorans	II	ortholog	C1	C1	NA	COG1643	HrpA-like RNA helicase	J	Translation, ribosomal structure and biogenesis
Bmul_1117	ATCC	ATCC	ST-21	B. multivorans	II	ortholog	C1	C1	NA	COG3391	DNA-binding beta-propeller fold protein YncE	R	General function prediction only
Bmul_1118	ATCC	ATCC	ST-21	B. multivorans	II	ortholog	C1	C1	NA	COG3000	Sterol desaturase/sphingolipid hydroxylase, fatty acid hydroxylase superfamily	I	Lipid transport and metabolism
Bmul_1119	ATCC	ATCC	ST-21	B. multivorans	II	ortholog	C1	C1	NA	no_cog	no_cog	no_cog	no_cog
Bmul_1120	ATCC	ATCC	ST-21	B. multivorans	II	ortholog	C1	C1	NA	COG1058	Predicted nucleotide-utilizing enzyme related to molybdopterin-biosynthesis enzyme MoeA	R	General function prediction only
Bmul_1121	ATCC	ATCC	ST-21	B. multivorans	II	ortholog	C1	C1	NA	no_cog	no_cog	no_cog	no_cog
Bmul_1122	ATCC	ATCC	ST-21	B. multivorans	II	ortholog	C1	C1	NA	COG0174	Glutamine synthetase	E	Amino acid transport and metabolism
Bmul_1123	ATCC	ATCC	ST-21	B. multivorans	II	ortholog	C1	C1	NA	COG3852	Signal transduction histidine kinase, nitrogen specific	T	Signal transduction mechanisms
Bmul_1124	ATCC	ATCC	ST-21	B. multivorans	II	ortholog	C1	C1	NA	COG2204	DNA-binding transcriptional response regulator, NtrC family, contains REC, AAA-type ATPase, and a Fis-type DNA-binding domains	T	Signal transduction mechanisms
Bmul_1125	ATCC	ATCC	ST-21	B. multivorans	II	ortholog	C1	C1	NA	COG1505	Prolyl oligopeptidase PreP, S9A serine peptidase family	E	Amino acid transport and metabolism
Bmul_1126	ATCC	ATCC	ST-21	B. multivorans	II	ortholog	C1	C1	NA	COG0708	Exonuclease III	L	Replication, recombination and repair
Bmul_1127	ATCC	ATCC	ST-21	B. multivorans	II	ortholog	C1	C1	NA	COG1794	Aspartate/glutamate racemase	M	Cell wall/membrane/envelope biogenesis
Bmul_1128	ATCC	ATCC	ST-21	B. multivorans	II	ortholog	C1	C1	NA	COG0389	Nucleotidyltransferase/DNA polymerase involved in DNA repair	L	Replication, recombination and repair
Bmul_1129	ATCC	ATCC	ST-21	B. multivorans	II	ortholog	C1	C1	NA	COG0339	Zn-dependent oligopeptidase	E	Amino acid transport and metabolism
Bmul_1130	ATCC	ATCC	ST-21	B. multivorans	II	ortholog	C1	C1	NA	COG0190	5,10-methylene-tetrahydrofolate dehydrogenase/Methenyl tetrahydrofolate cyclohydrolase	H	Coenzyme transport and metabolism
Bmul_1131	ATCC	ATCC	ST-21	B. multivorans	II	ortholog	C1	C1	NA	COG4566	Two-component response regulator, FixJ family, consists of REC and HTH domains	TK	mix
Bmul_1132	ATCC	ATCC	ST-21	B. multivorans	II	ortholog	C1	C1	NA	COG4191	Signal transduction histidine kinase regulating C4-dicarboxylate transport system	T	Signal transduction mechanisms
Bmul_1133	ATCC	ATCC	ST-21	B. multivorans	II	ortholog	C1	C1	NA	COG2609	Pyruvate dehydrogenase complex, dehydrogenase (E1) component	C	Energy production and conversion
Bmul_1134	ATCC	ATCC	ST-21	B. multivorans	II	ortholog	C1	C1	NA	COG0508	Pyruvate/2-oxoglutarate dehydrogenase complex, dihydrolipoamide acyltransferase (E2) component	C	Energy production and conversion
Bmul_1135	ATCC	ATCC	ST-21	B. multivorans	II	ortholog	C1	C1	NA	COG1249	Pyruvate/2-oxoglutarate dehydrogenase complex, dihydrolipoamide dehydrogenase (E3) component or related enzyme	C	Energy production and conversion
Bmul_1136	ATCC	ATCC	ST-21	B. multivorans	II	ortholog	C1	C1	NA	no_cog	no_cog	no_cog	no_cog
Bmul_1137	ATCC	ATCC	ST-21	B. multivorans	II	ortholog	C1	C1	NA	COG1686	D-alanyl-D-alanine carboxypeptidase	M	Cell wall/membrane/envelope biogenesis
Bmul_1138	ATCC	ATCC	ST-21	B. multivorans	II	ortholog	C1	C1	NA	COG1414	DNA-binding transcriptional regulator, IclR family	K	Transcription
Bmul_1139	ATCC	ATCC	ST-21	B. multivorans	II	ortholog	C1	C1	NA	COG0247	Fe-S oxidoreductase	C	Energy production and conversion
Bmul_1140	ATCC	ATCC	ST-21	B. multivorans	II	ortholog	C1	C1	NA	COG1139	L-lactate utilization protein LutB, contains a ferredoxin-type domain	C	Energy production and conversion
Bmul_1141	ATCC	ATCC	ST-21	B. multivorans	II	ortholog	C1	C1	NA	no_cog	no_cog	no_cog	no_cog
Bmul_1142	ATCC	ATCC	ST-21	B. multivorans	II	ortholog	C1	C1	NA	COG0394	Protein-tyrosine-phosphatase	T	Signal transduction mechanisms
Bmul_1143	ATCC	ATCC	ST-21	B. multivorans	II	ortholog	C1	C1	NA	COG1959	DNA-binding transcriptional regulator, IscR family	K	Transcription
Bmul_1144	ATCC	ATCC	ST-21	B. multivorans	II	ortholog	C1	C1	NA	COG1104	Cysteine sulfinate desulfinase/cysteine desulfurase or related enzyme	E	Amino acid transport and metabolism
Bmul_1145	ATCC	ATCC	ST-21	B. multivorans	II	ortholog	C1	C1	NA	COG0822	NifU homolog involved in Fe-S cluster formation	O	Posttranslational modification, protein turnover, chaperones
Bmul_1146	ATCC	ATCC	ST-21	B. multivorans	II	ortholog	C1	C1	NA	COG0316	Fe-S cluster assembly iron-binding protein IscA	O	Posttranslational modification, protein turnover, chaperones
Bmul_1147	ATCC	ATCC	ST-21	B. multivorans	II	ortholog	C1	C1	NA	COG1076	DnaJ-domain-containing proteins 1	O	Posttranslational modification, protein turnover, chaperones
Bmul_1148	ATCC	ATCC	ST-21	B. multivorans	II	ortholog	C1	C1	NA	COG0443	Molecular chaperone DnaK (HSP70)	O	Posttranslational modification, protein turnover, chaperones
Bmul_1149	ATCC	ATCC	ST-21	B. multivorans	II	ortholog	C1	C1	NA	COG0633	Ferredoxin	C	Energy production and conversion
Bmul_1150	ATCC	ATCC	ST-21	B. multivorans	II	ortholog	C1	C1	NA	COG2975	Fe-S-cluster formation regulator IscX/YfhJ	O	Posttranslational modification, protein turnover, chaperones
Bmul_1151	ATCC	ATCC	ST-21	B. multivorans	II	ortholog	C1	C1	NA	no_cog	no_cog	no_cog	no_cog
Bmul_1152	ATCC	ATCC	ST-21	B. multivorans	II	ortholog	C1	C1	NA	COG1190	Lysyl-tRNA synthetase (class II)	J	Translation, ribosomal structure and biogenesis
Bmul_1153	ATCC	ATCC	ST-21	B. multivorans	II	ortholog	C1	C1	NA	COG1186	Protein chain release factor B	J	Translation, ribosomal structure and biogenesis
Bmul_1154	ATCC	ATCC	ST-21	B. multivorans	II	ortholog	C1	C1	NA	COG0608	Single-stranded DNA-specific exonuclease, DHH superfamily, may be involved in archaeal DNA replication intiation	L	Replication, recombination and repair
Bmul_1155	ATCC	ATCC	ST-21	B. multivorans	II	ortholog	C1	C1	NA	COG4255	Uncharacterized protein	S	Function unknown
Bmul_1156	ATCC	ATCC	ST-21	B. multivorans	II	ortholog	C1	C1	NA	COG4591	ABC-type transport system, involved in lipoprotein release, permease component	M	Cell wall/membrane/envelope biogenesis
Bmul_1157	ATCC	ATCC	ST-21	B. multivorans	II	ortholog	C1	C1	NA	COG1136	ABC-type lipoprotein export system, ATPase component	M	Cell wall/membrane/envelope biogenesis
Bmul_1158	ATCC	ATCC	ST-21	B. multivorans	II	ortholog	C1	C1	NA	COG0084	Tat protein secretion system quality control protein TatD (DNase activity)	N	Cell motility
Bmul_1159	ATCC	ATCC	ST-21	B. multivorans	II	ortholog	C1	C1	NA	COG2333	Metal-dependent hydrolase, beta-lactamase superfamily II	R	General function prediction only
Bmul_1160	ATCC	ATCC	ST-21	B. multivorans	II	ortholog	C1	C1	NA	COG0596	Pimeloyl-ACP methyl ester carboxylesterase	HR	mix
Bmul_1161	ATCC	ATCC	ST-21	B. multivorans	II	ortholog	C1	C1	NA	COG0504	CTP synthase (UTP-ammonia lyase)	F	Nucleotide transport and metabolism
Bmul_1162	ATCC	ATCC	ST-21	B. multivorans	II	ortholog	C1	C1	NA	COG2877	3-deoxy-D-manno-octulosonic acid (KDO) 8-phosphate synthase	M	Cell wall/membrane/envelope biogenesis
Bmul_1163	ATCC	ATCC	ST-21	B. multivorans	II	ortholog	C1	C1	NA	COG0148	Enolase	G	Carbohydrate transport and metabolism
Bmul_1164	ATCC	ATCC	ST-21	B. multivorans	II	ortholog	C1	C1	NA	COG2919	Cell division protein FtsB	D	Cell cycle control, cell division, chromosome partitioning
Bmul_1165	ATCC	ATCC	ST-21	B. multivorans	II	unique	C1	C1	NA	COG2801	Transposase InsO and inactivated derivatives	X	Mobilome: prophages, transposons
Bmul_1166	ATCC	ATCC	ST-21	B. multivorans	II	unique	C1	C1	NA	COG3328	Transposase (or an inactivated derivative)	X	Mobilome: prophages, transposons
Bmul_1167	ATCC	ATCC	ST-21	B. multivorans	II	unique	C1	C1	NA	no_cog	no_cog	no_cog	no_cog
Bmul_1168	ATCC	ATCC	ST-21	B. multivorans	II	unique	C1	C1	NA	COG2963	Transposase and inactivated derivatives	X	Mobilome: prophages, transposons
Bmul_1169	ATCC	ATCC	ST-21	B. multivorans	II	ortholog	C1	C1	NA	no_cog	no_cog	no_cog	no_cog
Bmul_1170	ATCC	ATCC	ST-21	B. multivorans	II	ortholog	C1	C1	NA	COG1281	Redox-regulated molecular chaperone, HSP33 family	O	Posttranslational modification, protein turnover, chaperones
Bmul_1171	ATCC	ATCC	ST-21	B. multivorans	II	ortholog	C1	C1	NA	COG0663	Carbonic anhydrase or acetyltransferase, isoleucine patch superfamily	R	General function prediction only
Bmul_1172	ATCC	ATCC	ST-21	B. multivorans	II	ortholog	C1	C1	NA	COG2833	Uncharacterized conserved protein, contains ferritin-like DUF455 domain	S	Function unknown
Bmul_1173	ATCC	ATCC	ST-21	B. multivorans	II	ortholog	C1	C1	NA	COG0596	Pimeloyl-ACP methyl ester carboxylesterase	HR	mix
Bmul_1174	ATCC	ATCC	ST-21	B. multivorans	II	ortholog	C1	C1	NA	COG0613	Predicted metal-dependent phosphoesterase TrpH, contains PHP domain	R	General function prediction only
Bmul_1175	ATCC	ATCC	ST-21	B. multivorans	II	ortholog	C1	C1	NA	COG0009	tRNA A37 threonylcarbamoyladenosine synthetase subunit TsaC/SUA5/YrdC	J	Translation, ribosomal structure and biogenesis
Bmul_1176	ATCC	ATCC	ST-21	B. multivorans	II	ortholog	C1	C1	NA	COG1994	Zn-dependent protease (includes SpoIVFB)	O	Posttranslational modification, protein turnover, chaperones
Bmul_1177	ATCC	ATCC	ST-21	B. multivorans	II	ortholog	C1	C1	NA	COG0180	Tryptophanyl-tRNA synthetase	J	Translation, ribosomal structure and biogenesis
Bmul_1178	ATCC	ATCC	ST-21	B. multivorans	II	ortholog	C1	C1	NA	no_cog	no_cog	no_cog	no_cog
Bmul_1179	ATCC	ATCC	ST-21	B. multivorans	II	ortholog	C1	C1	NA	COG0329	Dihydrodipicolinate synthase/N-acetylneuraminate lyase	EM	mix
Bmul_1180	ATCC	ATCC	ST-21	B. multivorans	II	ortholog	C1	C1	NA	COG3317	Uncharacterized lipoprotein	S	Function unknown
Bmul_1181	ATCC	ATCC	ST-21	B. multivorans	II	ortholog	C1	C1	NA	COG1235	Phosphoribosyl 1,2-cyclic phosphodiesterase	P	Inorganic ion transport and metabolism
Bmul_1182	ATCC	ATCC	ST-21	B. multivorans	II	unique	C1	C1	NA	no_cog	no_cog	no_cog	no_cog
Bmul_1183	ATCC	ATCC	ST-21	B. multivorans	II	ortholog	C1	C1	NA	COG2850	Ribosomal protein L16 Arg81 hydroxylase, contains JmjC domain	J	Translation, ribosomal structure and biogenesis
Bmul_1184	ATCC	ATCC	ST-21	B. multivorans	II	ortholog	C1	C1	NA	COG1047	FKBP-type peptidyl-prolyl cis-trans isomerase 2	O	Posttranslational modification, protein turnover, chaperones
Bmul_1185	ATCC	ATCC	ST-21	B. multivorans	II	ortholog	C1	C1	NA	no_cog	no_cog	no_cog	no_cog
Bmul_1186	ATCC	ATCC	ST-21	B. multivorans	II	ortholog	C1	C1	NA	COG0249	DNA mismatch repair ATPase MutS	L	Replication, recombination and repair
Bmul_1187	ATCC	ATCC	ST-21	B. multivorans	II	unique	C1	C1	NA	no_cog	no_cog	no_cog	no_cog
Bmul_1190	ATCC	ATCC	ST-21	B. multivorans	II	unique	C1	C1	NA	no_cog	no_cog	no_cog	no_cog
Bmul_1191	ATCC	ATCC	ST-21	B. multivorans	II	ortholog	C1	C1	NA	no_cog	no_cog	no_cog	no_cog
Bmul_1192	ATCC	ATCC	ST-21	B. multivorans	II	ortholog	C1	C1	NA	no_cog	no_cog	no_cog	no_cog
Bmul_1193	ATCC	ATCC	ST-21	B. multivorans	II	unique	C1	C1	NA	no_cog	no_cog	no_cog	no_cog
Bmul_1194	ATCC	ATCC	ST-21	B. multivorans	II	unique	C1	C1	NA	no_cog	no_cog	no_cog	no_cog
Bmul_1195	ATCC	ATCC	ST-21	B. multivorans	II	unique	C1	C1	NA	COG4104	Zn-binding Pro-Ala-Ala-Arg (PAAR) domain, incolved in TypeVI secretion	U	Intracellular trafficking, secretion, and vesicular transport
Bmul_1196	ATCC	ATCC	ST-21	B. multivorans	II	ortholog	C1	C1	NA	COG0483	Archaeal fructose-1,6-bisphosphatase or related enzyme of inositol monophosphatase family	G	Carbohydrate transport and metabolism
Bmul_1197	ATCC	ATCC	ST-21	B. multivorans	II	ortholog	C1	C1	NA	COG0565	tRNA C32,U32 (ribose-2-O)-methylase TrmJ or a related methyltransferase	J	Translation, ribosomal structure and biogenesis
Bmul_1198	ATCC	ATCC	ST-21	B. multivorans	II	ortholog	C1	C1	NA	COG1045	Serine acetyltransferase	E	Amino acid transport and metabolism
Bmul_1199	ATCC	ATCC	ST-21	B. multivorans	II	ortholog	C1	C1	NA	COG2908	UDP-2,3-diacylglucosamine pyrophosphatase LpxH	M	Cell wall/membrane/envelope biogenesis
Bmul_1200	ATCC	ATCC	ST-21	B. multivorans	II	ortholog	C1	C1	NA	COG0652	Peptidyl-prolyl cis-trans isomerase (rotamase) - cyclophilin family	O	Posttranslational modification, protein turnover, chaperones
Bmul_1201	ATCC	ATCC	ST-21	B. multivorans	II	ortholog	C1	C1	NA	COG0652	Peptidyl-prolyl cis-trans isomerase (rotamase) - cyclophilin family	O	Posttranslational modification, protein turnover, chaperones
Bmul_1202	ATCC	ATCC	ST-21	B. multivorans	II	ortholog	C1	C1	NA	COG0457	Tetratricopeptide (TPR) repeat	R	General function prediction only
Bmul_1203	ATCC	ATCC	ST-21	B. multivorans	II	ortholog	C1	C1	NA	COG0215	Cysteinyl-tRNA synthetase	J	Translation, ribosomal structure and biogenesis
Bmul_1204	ATCC	ATCC	ST-21	B. multivorans	II	ortholog	C1	C1	NA	COG0122	3-methyladenine DNA glycosylase/8-oxoguanine DNA glycosylase	L	Replication, recombination and repair
Bmul_1205	ATCC	ATCC	ST-21	B. multivorans	II	ortholog	C1	C1	NA	COG0825	Acetyl-CoA carboxylase alpha subunit	I	Lipid transport and metabolism
Bmul_1206	ATCC	ATCC	ST-21	B. multivorans	II	ortholog	C1	C1	NA	COG0037	tRNA(Ile)-lysidine synthase TilS/MesJ	J	Translation, ribosomal structure and biogenesis
Bmul_1207	ATCC	ATCC	ST-21	B. multivorans	II	ortholog	C1	C1	NA	COG0527	Aspartokinase	E	Amino acid transport and metabolism
Bmul_1208	ATCC	ATCC	ST-21	B. multivorans	II	ortholog	C1	C1	NA	COG1008	NADH:ubiquinone oxidoreductase subunit 4 (chain M)	C	Energy production and conversion
Bmul_1209	ATCC	ATCC	ST-21	B. multivorans	II	ortholog	C1	C1	NA	COG1622	Heme/copper-type cytochrome/quinol oxidase, subunit 2	C	Energy production and conversion
Bmul_1210	ATCC	ATCC	ST-21	B. multivorans	II	ortholog	C1	C1	NA	COG0843	Heme/copper-type cytochrome/quinol oxidase, subunit 1	C	Energy production and conversion
Bmul_1211	ATCC	ATCC	ST-21	B. multivorans	II	ortholog	C1	C1	NA	COG1845	Heme/copper-type cytochrome/quinol oxidase, subunit 3	C	Energy production and conversion
Bmul_1212	ATCC	ATCC	ST-21	B. multivorans	II	ortholog	C1	C1	NA	COG3125	Heme/copper-type cytochrome/quinol oxidase, subunit 4	C	Energy production and conversion
Bmul_1213	ATCC	ATCC	ST-21	B. multivorans	II	ortholog	C1	C1	NA	no_cog	no_cog	no_cog	no_cog
Bmul_1214	ATCC	ATCC	ST-21	B. multivorans	II	ortholog	C1	C1	NA	COG4166	ABC-type oligopeptide transport system, periplasmic component	E	Amino acid transport and metabolism
Bmul_1215	ATCC	ATCC	ST-21	B. multivorans	II	ortholog	C1	C1	NA	COG4174	ABC-type microcin C transport system, permease component YejB	Q	Secondary metabolites biosynthesis, transport and catabolism
Bmul_1216	ATCC	ATCC	ST-21	B. multivorans	II	ortholog	C1	C1	NA	COG4239	ABC-type microcin C transport system, permease component YejE	Q	Secondary metabolites biosynthesis, transport and catabolism
Bmul_1217	ATCC	ATCC	ST-21	B. multivorans	II	ortholog	C1	C1	NA	COG4172	ABC-type microcin C transport system, duplicated ATPase component YejF	Q	Secondary metabolites biosynthesis, transport and catabolism
Bmul_1218	ATCC	ATCC	ST-21	B. multivorans	II	ortholog	C1	C1	NA	COG0791	Cell wall-associated hydrolase, NlpC family	M	Cell wall/membrane/envelope biogenesis
Bmul_1219	ATCC	ATCC	ST-21	B. multivorans	II	ortholog	C1	C1	NA	COG1752	Predicted acylesterase/phospholipase RssA, containd patatin domain	R	General function prediction only
Bmul_1220	ATCC	ATCC	ST-21	B. multivorans	II	ortholog	C1	C1	NA	COG0008	Glutamyl- or glutaminyl-tRNA synthetase	J	Translation, ribosomal structure and biogenesis
Bmul_1221	ATCC	ATCC	ST-21	B. multivorans	II	ortholog	C1	C1	NA	COG0456	Ribosomal protein S18 acetylase RimI and related acetyltransferases	J	Translation, ribosomal structure and biogenesis
Bmul_1222	ATCC	ATCC	ST-21	B. multivorans	II	ortholog	C1	C1	NA	COG2207	AraC-type DNA-binding domain and AraC-containing proteins	K	Transcription
Bmul_1223	ATCC	ATCC	ST-21	B. multivorans	II	ortholog	C1	C1	NA	COG0684	Regulator of RNase E activity RraA	J	Translation, ribosomal structure and biogenesis
Bmul_1224	ATCC	ATCC	ST-21	B. multivorans	II	ortholog	C1	C1	NA	COG2105	Uncharacterized conserved protein YtfP, gamma-glutamylcyclotransferase (GGCT)/AIG2-like family	R	General function prediction only
Bmul_1225	ATCC	ATCC	ST-21	B. multivorans	II	ortholog	C1	C1	NA	COG2225	Malate synthase	C	Energy production and conversion
Bmul_1226	ATCC	ATCC	ST-21	B. multivorans	II	ortholog	C1	C1	NA	COG1011	FMN phosphatase YigB, HAD superfamily	H	Coenzyme transport and metabolism
Bmul_1227	ATCC	ATCC	ST-21	B. multivorans	II	ortholog	C1	C1	NA	COG0583	DNA-binding transcriptional regulator, LysR family	K	Transcription
Bmul_1228	ATCC	ATCC	ST-21	B. multivorans	II	ortholog	C1	C1	NA	COG0589	Nucleotide-binding universal stress protein, UspA family	T	Signal transduction mechanisms
Bmul_1229	ATCC	ATCC	ST-21	B. multivorans	II	ortholog	C1	C1	NA	COG2224	Isocitrate lyase	C	Energy production and conversion
Bmul_1230	ATCC	ATCC	ST-21	B. multivorans	II	ortholog	C1	C1	NA	COG0513	Superfamily II DNA and RNA helicase	L	Replication, recombination and repair
Bmul_1231	ATCC	ATCC	ST-21	B. multivorans	II	ortholog	C1	C1	NA	COG4281	Acyl-CoA-binding protein	I	Lipid transport and metabolism
Bmul_1232	ATCC	ATCC	ST-21	B. multivorans	II	ortholog	C1	C1	NA	COG1214	tRNA A37 threonylcarbamoyladenosine modification protein TsaB	J	Translation, ribosomal structure and biogenesis
Bmul_1233	ATCC	ATCC	ST-21	B. multivorans	II	ortholog	C1	C1	NA	COG0456	Ribosomal protein S18 acetylase RimI and related acetyltransferases	J	Translation, ribosomal structure and biogenesis
Bmul_1234	ATCC	ATCC	ST-21	B. multivorans	II	ortholog	C1	C1	NA	COG1573	Uracil-DNA glycosylase	L	Replication, recombination and repair
Bmul_1235	ATCC	ATCC	ST-21	B. multivorans	II	ortholog	C1	C1	NA	COG3782	Uncharacterized protein	S	Function unknown
Bmul_1236	ATCC	ATCC	ST-21	B. multivorans	II	ortholog	C1	C1	NA	COG0351	Hydroxymethylpyrimidine/phosphomethylpyrimidine kinase	H	Coenzyme transport and metabolism
Bmul_1237	ATCC	ATCC	ST-21	B. multivorans	II	ortholog	C1	C1	NA	no_cog	no_cog	no_cog	no_cog
Bmul_1238	ATCC	ATCC	ST-21	B. multivorans	II	ortholog	C1	C1	NA	COG0787	Alanine racemase	M	Cell wall/membrane/envelope biogenesis
Bmul_1239	ATCC	ATCC	ST-21	B. multivorans	II	ortholog	C1	C1	NA	COG1066	Predicted ATP-dependent serine protease	O	Posttranslational modification, protein turnover, chaperones
Bmul_1240	ATCC	ATCC	ST-21	B. multivorans	II	ortholog	C1	C1	NA	no_cog	no_cog	no_cog	no_cog
Bmul_1241	ATCC	ATCC	ST-21	B. multivorans	II	ortholog	C1	C1	NA	COG0488	ATPase components of ABC transporters with duplicated ATPase domains	R	General function prediction only
Bmul_1242	ATCC	ATCC	ST-21	B. multivorans	II	ortholog	C1	C1	NA	COG0386	Glutathione peroxidase, house-cleaning role in reducing lipid peroxides	VI	mix
Bmul_1243	ATCC	ATCC	ST-21	B. multivorans	II	ortholog	C1	C1	NA	COG1502	Phosphatidylserine/phosphatidylglycerophosphate/cardiolipin synthase or related enzyme	I	Lipid transport and metabolism
Bmul_1244	ATCC	ATCC	ST-21	B. multivorans	II	ortholog	C1	C1	NA	COG2890	Methylase of polypeptide chain release factors	J	Translation, ribosomal structure and biogenesis
Bmul_1245	ATCC	ATCC	ST-21	B. multivorans	II	ortholog	C1	C1	NA	COG0624	Acetylornithine deacetylase/Succinyl-diaminopimelate desuccinylase or related deacylase	E	Amino acid transport and metabolism
Bmul_1246	ATCC	ATCC	ST-21	B. multivorans	II	ortholog	C1	C1	NA	COG1393	Arsenate reductase and related proteins, glutaredoxin family	P	Inorganic ion transport and metabolism
Bmul_1247	ATCC	ATCC	ST-21	B. multivorans	II	ortholog	C1	C1	NA	COG2171	Tetrahydrodipicolinate N-succinyltransferase	E	Amino acid transport and metabolism
Bmul_1248	ATCC	ATCC	ST-21	B. multivorans	II	ortholog	C1	C1	NA	COG0436	Aspartate/methionine/tyrosine aminotransferase	E	Amino acid transport and metabolism
Bmul_1249	ATCC	ATCC	ST-21	B. multivorans	II	ortholog	C1	C1	NA	COG0697	Permease of the drug/metabolite transporter (DMT) superfamily	GER	mix
Bmul_1250	ATCC	ATCC	ST-21	B. multivorans	II	ortholog	C1	C1	NA	COG1196	Chromosome segregation ATPase	D	Cell cycle control, cell division, chromosome partitioning
Bmul_1251	ATCC	ATCC	ST-21	B. multivorans	II	ortholog	C1	C1	NA	no_cog	no_cog	no_cog	no_cog
Bmul_1252	ATCC	ATCC	ST-21	B. multivorans	II	ortholog	C1	C1	NA	COG0272	NAD-dependent DNA ligase	L	Replication, recombination and repair
Bmul_1253	ATCC	ATCC	ST-21	B. multivorans	II	ortholog	C1	C1	NA	COG0242	Peptide deformylase	J	Translation, ribosomal structure and biogenesis
Bmul_1254	ATCC	ATCC	ST-21	B. multivorans	II	unique	C1	C1	NA	COG1187	16S rRNA U516 pseudouridylate synthase RsuA and related 23S rRNA U2605, pseudouridylate synthases	J	Translation, ribosomal structure and biogenesis
Bmul_1255	ATCC	ATCC	ST-21	B. multivorans	II	ortholog	C1	C1	NA	COG2844	UTP:GlnB (protein PII) uridylyltransferase	OT	mix
Bmul_1256	ATCC	ATCC	ST-21	B. multivorans	II	ortholog	C1	C1	NA	COG0024	Methionine aminopeptidase	J	Translation, ribosomal structure and biogenesis
Bmul_1257	ATCC	ATCC	ST-21	B. multivorans	II	ortholog	C1	C1	NA	COG0052	Ribosomal protein S2	J	Translation, ribosomal structure and biogenesis
Bmul_1258	ATCC	ATCC	ST-21	B. multivorans	II	ortholog	C1	C1	NA	COG0264	Translation elongation factor EF-Ts	J	Translation, ribosomal structure and biogenesis
Bmul_1259	ATCC	ATCC	ST-21	B. multivorans	II	ortholog	C1	C1	NA	COG0528	Uridylate kinase	F	Nucleotide transport and metabolism
Bmul_1260	ATCC	ATCC	ST-21	B. multivorans	II	ortholog	C1	C1	NA	COG0233	Ribosome recycling factor	J	Translation, ribosomal structure and biogenesis
Bmul_1261	ATCC	ATCC	ST-21	B. multivorans	II	ortholog	C1	C1	NA	COG0020	Undecaprenyl pyrophosphate synthase	I	Lipid transport and metabolism
Bmul_1262	ATCC	ATCC	ST-21	B. multivorans	II	ortholog	C1	C1	NA	COG0575	CDP-diglyceride synthetase	I	Lipid transport and metabolism
Bmul_1263	ATCC	ATCC	ST-21	B. multivorans	II	ortholog	C1	C1	NA	COG0743	1-deoxy-D-xylulose 5-phosphate reductoisomerase	I	Lipid transport and metabolism
Bmul_1264	ATCC	ATCC	ST-21	B. multivorans	II	ortholog	C1	C1	NA	COG0750	Membrane-associated protease RseP, regulator of RpoE activity	OK	mix
Bmul_1265	ATCC	ATCC	ST-21	B. multivorans	II	ortholog	C1	C1	NA	COG4775	Outer membrane protein assembly factor BamA	M	Cell wall/membrane/envelope biogenesis
Bmul_1266	ATCC	ATCC	ST-21	B. multivorans	II	ortholog	C1	C1	NA	COG2825	Periplasmic chaperone for outer membrane proteins, Skp family	MO	mix
Bmul_1267	ATCC	ATCC	ST-21	B. multivorans	II	ortholog	C1	C1	NA	COG1044	UDP-3-O-[3-hydroxymyristoyl] glucosamine N-acyltransferase	M	Cell wall/membrane/envelope biogenesis
Bmul_1268	ATCC	ATCC	ST-21	B. multivorans	II	ortholog	C1	C1	NA	COG0764	3-hydroxymyristoyl/3-hydroxydecanoyl-(acyl carrier protein) dehydratase	I	Lipid transport and metabolism
Bmul_1269	ATCC	ATCC	ST-21	B. multivorans	II	ortholog	C1	C1	NA	COG1043	Acyl-[acyl carrier protein]--UDP-N-acetylglucosamine O-acyltransferase	M	Cell wall/membrane/envelope biogenesis
Bmul_1270	ATCC	ATCC	ST-21	B. multivorans	II	ortholog	C1	C1	NA	COG0763	Lipid A disaccharide synthetase	M	Cell wall/membrane/envelope biogenesis
Bmul_1271	ATCC	ATCC	ST-21	B. multivorans	II	ortholog	C1	C1	NA	COG0164	Ribonuclease HII	L	Replication, recombination and repair
Bmul_1272	ATCC	ATCC	ST-21	B. multivorans	II	ortholog	C1	C1	NA	COG0566	tRNA G18 (ribose-2-O)-methylase SpoU	J	Translation, ribosomal structure and biogenesis
Bmul_1273	ATCC	ATCC	ST-21	B. multivorans	II	ortholog	C1	C1	NA	COG1806	Regulator of PEP synthase PpsR, kinase-PPPase family (combines ADP:protein kinase and phosphorylase activities)	T	Signal transduction mechanisms
Bmul_1274	ATCC	ATCC	ST-21	B. multivorans	II	ortholog	C1	C1	NA	COG0574	Phosphoenolpyruvate synthase/pyruvate phosphate dikinase	G	Carbohydrate transport and metabolism
Bmul_1275	ATCC	ATCC	ST-21	B. multivorans	II	ortholog	C1	C1	NA	COG1585	Membrane protein implicated in regulation of membrane protease activity	O	Posttranslational modification, protein turnover, chaperones
Bmul_1276	ATCC	ATCC	ST-21	B. multivorans	II	ortholog	C1	C1	NA	COG0330	Regulator of protease activity HflC, stomatin/prohibitin superfamily	O	Posttranslational modification, protein turnover, chaperones
Bmul_1277	ATCC	ATCC	ST-21	B. multivorans	II	ortholog	C1	C1	NA	COG0691	tmRNA-binding protein	O	Posttranslational modification, protein turnover, chaperones
Bmul_1278	ATCC	ATCC	ST-21	B. multivorans	II	ortholog	C1	C1	NA	COG2867	Ribosome association toxin PasT (RatA) of the RatAB toxin-antitoxin module	J	Translation, ribosomal structure and biogenesis
Bmul_1279	ATCC	ATCC	ST-21	B. multivorans	II	ortholog	C1	C1	NA	COG2914	Putative antitoxin component PasI (RatB) of the RatAB toxin-antitoxin module, ubiquitin-RnfH superfamily	V	Defense mechanisms
Bmul_1280	ATCC	ATCC	ST-21	B. multivorans	II	ortholog	C1	C1	NA	no_cog	no_cog	no_cog	no_cog
Bmul_1281	ATCC	ATCC	ST-21	B. multivorans	II	ortholog	C1	C1	NA	COG3823	Glutamine cyclotransferase	O	Posttranslational modification, protein turnover, chaperones
Bmul_1282	ATCC	ATCC	ST-21	B. multivorans	II	ortholog	C1	C1	NA	no_cog	no_cog	no_cog	no_cog
Bmul_1283	ATCC	ATCC	ST-21	B. multivorans	II	ortholog	C1	C1	NA	COG4312	Predicted dithiol-disulfide oxidoreductase, DUF899 family	R	General function prediction only
Bmul_1284	ATCC	ATCC	ST-21	B. multivorans	II	ortholog	C1	C1	NA	COG5486	Predicted metal-binding membrane protein	S	Function unknown
Bmul_1285	ATCC	ATCC	ST-21	B. multivorans	II	ortholog	C1	C1	NA	COG0516	IMP dehydrogenase/GMP reductase	F	Nucleotide transport and metabolism
Bmul_1286	ATCC	ATCC	ST-21	B. multivorans	II	ortholog	C1	C1	NA	no_cog	no_cog	no_cog	no_cog
Bmul_1287	ATCC	ATCC	ST-21	B. multivorans	II	ortholog	C1	C1	NA	COG0519	GMP synthase, PP-ATPase domain/subunit	F	Nucleotide transport and metabolism
Bmul_1288	ATCC	ATCC	ST-21	B. multivorans	II	ortholog	C1	C1	NA	COG1396	Transcriptional regulator, contains XRE-family HTH domain	K	Transcription
Bmul_1289	ATCC	ATCC	ST-21	B. multivorans	II	ortholog	C1	C1	NA	COG0451	Nucleoside-diphosphate-sugar epimerase	M	Cell wall/membrane/envelope biogenesis
Bmul_1290	ATCC	ATCC	ST-21	B. multivorans	II	ortholog	C1	C1	NA	COG1514	2-5 RNA ligase	J	Translation, ribosomal structure and biogenesis
Bmul_1291	ATCC	ATCC	ST-21	B. multivorans	II	ortholog	C1	C1	NA	no_cog	no_cog	no_cog	no_cog
Bmul_1292	ATCC	ATCC	ST-21	B. multivorans	II	ortholog	C1	C1	NA	COG3536	Uncharacterized conserved protein, DUF971 family	S	Function unknown
Bmul_1293	ATCC	ATCC	ST-21	B. multivorans	II	ortholog	C1	C1	NA	no_cog	no_cog	no_cog	no_cog
Bmul_1294	ATCC	ATCC	ST-21	B. multivorans	II	ortholog	C1	C1	NA	COG1116	ABC-type nitrate/sulfonate/bicarbonate transport system, ATPase component	P	Inorganic ion transport and metabolism
Bmul_1295	ATCC	ATCC	ST-21	B. multivorans	II	ortholog	C1	C1	NA	COG0600	ABC-type nitrate/sulfonate/bicarbonate transport system, permease component	P	Inorganic ion transport and metabolism
Bmul_1296	ATCC	ATCC	ST-21	B. multivorans	II	ortholog	C1	C1	NA	COG0715	ABC-type nitrate/sulfonate/bicarbonate transport system, periplasmic component	P	Inorganic ion transport and metabolism
Bmul_1297	ATCC	ATCC	ST-21	B. multivorans	II	ortholog	C1	C1	NA	COG1146	NAD-dependent dihydropyrimidine dehydrogenase, PreA subunit	F	Nucleotide transport and metabolism
Bmul_1298	ATCC	ATCC	ST-21	B. multivorans	II	ortholog	C1	C1	NA	COG1053	Succinate dehydrogenase/fumarate reductase, flavoprotein subunit	C	Energy production and conversion
Bmul_1299	ATCC	ATCC	ST-21	B. multivorans	II	ortholog	C1	C1	NA	COG2188	DNA-binding transcriptional regulator, GntR family	K	Transcription
Bmul_1300	ATCC	ATCC	ST-21	B. multivorans	II	ortholog	C1	C1	NA	no_cog	no_cog	no_cog	no_cog
Bmul_1301	ATCC	ATCC	ST-21	B. multivorans	II	ortholog	C1	C1	NA	no_cog	no_cog	no_cog	no_cog
Bmul_1302	ATCC	ATCC	ST-21	B. multivorans	II	ortholog	C1	C1	NA	COG0590	tRNA(Arg) A34 adenosine deaminase TadA	J	Translation, ribosomal structure and biogenesis
Bmul_1303	ATCC	ATCC	ST-21	B. multivorans	II	ortholog	C1	C1	NA	COG1619	Muramoyltetrapeptide carboxypeptidase LdcA (peptidoglycan recycling)	M	Cell wall/membrane/envelope biogenesis
Bmul_1304	ATCC	ATCC	ST-21	B. multivorans	II	ortholog	C1	C1	NA	COG1802	DNA-binding transcriptional regulator, GntR family	K	Transcription
Bmul_1305	ATCC	ATCC	ST-21	B. multivorans	II	ortholog	C1	C1	NA	COG1953	Cytosine/uracil/thiamine/allantoin permease	FH	mix
Bmul_1306	ATCC	ATCC	ST-21	B. multivorans	II	ortholog	C1	C1	NA	COG4126	Asp/Glu/hydantoin racemase	E	Amino acid transport and metabolism
Bmul_1307	ATCC	ATCC	ST-21	B. multivorans	II	ortholog	C1	C1	NA	COG0726	Peptidoglycan/xylan/chitin deacetylase, PgdA/CDA1 family	GM	mix
Bmul_1308	ATCC	ATCC	ST-21	B. multivorans	II	ortholog	C1	C1	NA	COG3195	2-oxo-4-hydroxy-4-carboxy--5-ureidoimidazoline (OHCU) decarboxylase	F	Nucleotide transport and metabolism
Bmul_1309	ATCC	ATCC	ST-21	B. multivorans	II	unique	C1	C1	NA	COG4266	Allantoicase	F	Nucleotide transport and metabolism
Bmul_1310	ATCC	ATCC	ST-21	B. multivorans	II	ortholog	C1	C1	NA	COG3194	Ureidoglycolate hydrolase (allantoin degradation)	F	Nucleotide transport and metabolism
Bmul_1311	ATCC	ATCC	ST-21	B. multivorans	II	ortholog	C1	C1	NA	COG3748	Uncharacterized membrane protein	S	Function unknown
Bmul_1312	ATCC	ATCC	ST-21	B. multivorans	II	unique	C1	C1	NA	COG2351	5-hydroxyisourate hydrolase (purine catabolism), transthyretin-related family	F	Nucleotide transport and metabolism
Bmul_1313	ATCC	ATCC	ST-21	B. multivorans	II	ortholog	C1	C1	NA	COG0402	Cytosine/adenosine deaminase or related metal-dependent hydrolase	FR	mix
Bmul_1314	ATCC	ATCC	ST-21	B. multivorans	II	ortholog	C1	C1	NA	COG0583	DNA-binding transcriptional regulator, LysR family	K	Transcription
Bmul_1315	ATCC	ATCC	ST-21	B. multivorans	II	ortholog	C1	C1	NA	COG3360	Flavin-binding protein dodecin	R	General function prediction only
Bmul_1316	ATCC	ATCC	ST-21	B. multivorans	II	ortholog	C1	C1	NA	COG2084	3-hydroxyisobutyrate dehydrogenase or related beta-hydroxyacid dehydrogenase	I	Lipid transport and metabolism
Bmul_1317	ATCC	ATCC	ST-21	B. multivorans	II	ortholog	C1	C1	NA	no_cog	no_cog	no_cog	no_cog
Bmul_1318	ATCC	ATCC	ST-21	B. multivorans	II	ortholog	C1	C1	NA	COG1970	Large-conductance mechanosensitive channel	M	Cell wall/membrane/envelope biogenesis
Bmul_1319	ATCC	ATCC	ST-21	B. multivorans	II	ortholog	C1	C1	NA	no_cog	no_cog	no_cog	no_cog
Bmul_1320	ATCC	ATCC	ST-21	B. multivorans	II	ortholog	C1	C1	NA	COG1842	Phage shock protein A	KT	mix
Bmul_1321	ATCC	ATCC	ST-21	B. multivorans	II	ortholog	C1	C1	NA	COG5009	Membrane carboxypeptidase/penicillin-binding protein	M	Cell wall/membrane/envelope biogenesis
Bmul_1322	ATCC	ATCC	ST-21	B. multivorans	II	unique	C1	C1	NA	no_cog	no_cog	no_cog	no_cog
Bmul_1323	ATCC	ATCC	ST-21	B. multivorans	II	unique	C1	C1	NA	COG0456	Ribosomal protein S18 acetylase RimI and related acetyltransferases	J	Translation, ribosomal structure and biogenesis
Bmul_1324	ATCC	ATCC	ST-21	B. multivorans	II	ortholog	C1	C1	NA	no_cog	no_cog	no_cog	no_cog
Bmul_1325	ATCC	ATCC	ST-21	B. multivorans	II	ortholog	C1	C1	NA	COG1171	Threonine dehydratase	E	Amino acid transport and metabolism
Bmul_1326	ATCC	ATCC	ST-21	B. multivorans	II	ortholog	C1	C1	NA	COG0624	Acetylornithine deacetylase/Succinyl-diaminopimelate desuccinylase or related deacylase	E	Amino acid transport and metabolism
Bmul_1327	ATCC	ATCC	ST-21	B. multivorans	II	ortholog	C1	C1	NA	COG1197	Transcription-repair coupling factor (superfamily II helicase)	LK	mix
Bmul_1328	ATCC	ATCC	ST-21	B. multivorans	II	ortholog	C1	C1	NA	COG1211	2-C-methyl-D-erythritol 4-phosphate cytidylyltransferase	I	Lipid transport and metabolism
Bmul_1329	ATCC	ATCC	ST-21	B. multivorans	II	ortholog	C1	C1	NA	COG0245	2C-methyl-D-erythritol 2,4-cyclodiphosphate synthase	I	Lipid transport and metabolism
Bmul_1330	ATCC	ATCC	ST-21	B. multivorans	II	ortholog	C1	C1	NA	COG2128	Alkylhydroperoxidase family enzyme, contains CxxC motif	P	Inorganic ion transport and metabolism
Bmul_1331	ATCC	ATCC	ST-21	B. multivorans	II	ortholog	C1	C1	NA	COG0450	Alkyl hydroperoxide reductase subunit AhpC (peroxiredoxin)	V	Defense mechanisms
Bmul_1332	ATCC	ATCC	ST-21	B. multivorans	II	ortholog	C1	C1	NA	COG0642	Signal transduction histidine kinase	T	Signal transduction mechanisms
Bmul_1333	ATCC	ATCC	ST-21	B. multivorans	II	ortholog	C1	C1	NA	COG0745	DNA-binding response regulator, OmpR family, contains REC and winged-helix (wHTH) domain	TK	mix
Bmul_1334	ATCC	ATCC	ST-21	B. multivorans	II	ortholog	C1	C1	NA	no_cog	no_cog	no_cog	no_cog
Bmul_1335	ATCC	ATCC	ST-21	B. multivorans	II	ortholog	C1	C1	NA	COG5267	Uncharacterized conserved protein, DUF1800 family	S	Function unknown
Bmul_1336	ATCC	ATCC	ST-21	B. multivorans	II	ortholog	C1	C1	NA	COG4102	Uncharacterized conserved protein, DUF1501 family	S	Function unknown
Bmul_1337	ATCC	ATCC	ST-21	B. multivorans	II	ortholog	C1	C1	NA	COG1562	Phytoene/squalene synthetase	I	Lipid transport and metabolism
Bmul_1338	ATCC	ATCC	ST-21	B. multivorans	II	unique	C1	C1	NA	COG2963	Transposase and inactivated derivatives	X	Mobilome: prophages, transposons
Bmul_1339	ATCC	ATCC	ST-21	B. multivorans	II	unique	C1	C1	NA	COG2801	Transposase InsO and inactivated derivatives	X	Mobilome: prophages, transposons
Bmul_1340	ATCC	ATCC	ST-21	B. multivorans	II	ortholog	C1	C1	NA	no_cog	no_cog	no_cog	no_cog
Bmul_1341	ATCC	ATCC	ST-21	B. multivorans	II	ortholog	C1	C1	NA	COG0123	Acetoin utilization deacetylase AcuC or a related deacetylase	BQ	mix
Bmul_1342	ATCC	ATCC	ST-21	B. multivorans	II	ortholog	C1	C1	NA	no_cog	no_cog	no_cog	no_cog
Bmul_1343	ATCC	ATCC	ST-21	B. multivorans	II	ortholog	C1	C1	NA	COG3203	Outer membrane protein (porin)	M	Cell wall/membrane/envelope biogenesis
Bmul_1344	ATCC	ATCC	ST-21	B. multivorans	II	ortholog	C1	C1	NA	COG2197	DNA-binding response regulator, NarL/FixJ family, contains REC and HTH domains	TK	mix
Bmul_1345	ATCC	ATCC	ST-21	B. multivorans	II	ortholog	C1	C1	NA	COG1893	Ketopantoate reductase	H	Coenzyme transport and metabolism
Bmul_1346	ATCC	ATCC	ST-21	B. multivorans	II	ortholog	C1	C1	NA	COG1846	DNA-binding transcriptional regulator, MarR family	K	Transcription
Bmul_1347	ATCC	ATCC	ST-21	B. multivorans	II	ortholog	C1	C1	NA	COG1929	Glycerate kinase	G	Carbohydrate transport and metabolism
Bmul_1348	ATCC	ATCC	ST-21	B. multivorans	II	ortholog	C1	C1	NA	COG0544	FKBP-type peptidyl-prolyl cis-trans isomerase (trigger factor)	O	Posttranslational modification, protein turnover, chaperones
Bmul_1349	ATCC	ATCC	ST-21	B. multivorans	II	ortholog	C1	C1	NA	COG0740	ATP-dependent protease ClpP, protease subunit	O	Posttranslational modification, protein turnover, chaperones
Bmul_1350	ATCC	ATCC	ST-21	B. multivorans	II	ortholog	C1	C1	NA	COG1219	ATP-dependent protease Clp, ATPase subunit	O	Posttranslational modification, protein turnover, chaperones
Bmul_1351	ATCC	ATCC	ST-21	B. multivorans	II	ortholog	C1	C1	NA	COG0466	ATP-dependent Lon protease, bacterial type	O	Posttranslational modification, protein turnover, chaperones
Bmul_1352	ATCC	ATCC	ST-21	B. multivorans	II	ortholog	C1	C1	NA	COG3203	Outer membrane protein (porin)	M	Cell wall/membrane/envelope biogenesis
Bmul_1353	ATCC	ATCC	ST-21	B. multivorans	II	ortholog	C1	C1	NA	COG2814	Predicted arabinose efflux permease, MFS family	G	Carbohydrate transport and metabolism
Bmul_1354	ATCC	ATCC	ST-21	B. multivorans	II	ortholog	C1	C1	NA	no_cog	no_cog	no_cog	no_cog
Bmul_1355	ATCC	ATCC	ST-21	B. multivorans	II	ortholog	C1	C1	NA	COG2755	Lysophospholipase L1 or related esterase	E	Amino acid transport and metabolism
Bmul_1356	ATCC	ATCC	ST-21	B. multivorans	II	ortholog	C1	C1	NA	COG4181	Predicted ABC-type transport system involved in lysophospholipase L1 biosynthesis, ATPase component	Q	Secondary metabolites biosynthesis, transport and catabolism
Bmul_1357	ATCC	ATCC	ST-21	B. multivorans	II	ortholog	C1	C1	NA	COG0166	Glucose-6-phosphate isomerase	G	Carbohydrate transport and metabolism
Bmul_1358	ATCC	ATCC	ST-21	B. multivorans	II	ortholog	C1	C1	NA	COG0062	NAD(P)H-hydrate repair enzyme Nnr, NAD(P)H-hydrate epimerase domain	F	Nucleotide transport and metabolism
Bmul_1359	ATCC	ATCC	ST-21	B. multivorans	II	ortholog	C1	C1	NA	COG0665	Glycine/D-amino acid oxidase (deaminating)	E	Amino acid transport and metabolism
Bmul_1360	ATCC	ATCC	ST-21	B. multivorans	II	ortholog	C1	C1	NA	COG0046	Phosphoribosylformylglycinamidine (FGAM) synthase, synthetase domain	F	Nucleotide transport and metabolism
Bmul_1361	ATCC	ATCC	ST-21	B. multivorans	II	ortholog	C1	C1	NA	COG3153	Predicted N-acetyltransferase YhbS	R	General function prediction only
Bmul_1362	ATCC	ATCC	ST-21	B. multivorans	II	ortholog	C1	C1	NA	COG0760	Parvulin-like peptidyl-prolyl isomerase	O	Posttranslational modification, protein turnover, chaperones
Bmul_1363	ATCC	ATCC	ST-21	B. multivorans	II	ortholog	C1	C1	NA	COG0271	Stress-induced morphogen (activity unknown)	T	Signal transduction mechanisms
Bmul_1364	ATCC	ATCC	ST-21	B. multivorans	II	ortholog	C1	C1	NA	COG2917	Intracellular septation protein A	D	Cell cycle control, cell division, chromosome partitioning
Bmul_1365	ATCC	ATCC	ST-21	B. multivorans	II	ortholog	C1	C1	NA	COG0229	Peptide methionine sulfoxide reductase MsrB	O	Posttranslational modification, protein turnover, chaperones
Bmul_1366	ATCC	ATCC	ST-21	B. multivorans	II	ortholog	C1	C1	NA	COG0397	Uncharacterized conserved protein YdiU, UPF0061 family	S	Function unknown
Bmul_1367	ATCC	ATCC	ST-21	B. multivorans	II	ortholog	C1	C1	NA	COG0318	Acyl-CoA synthetase (AMP-forming)/AMP-acid ligase II	IQ	mix
Bmul_1368	ATCC	ATCC	ST-21	B. multivorans	II	ortholog	C1	C1	NA	COG1250	3-hydroxyacyl-CoA dehydrogenase	I	Lipid transport and metabolism
Bmul_1369	ATCC	ATCC	ST-21	B. multivorans	II	ortholog	C1	C1	NA	COG1335	Nicotinamidase-related amidase	HR	mix
Bmul_1370	ATCC	ATCC	ST-21	B. multivorans	II	ortholog	C1	C1	NA	COG0183	Acetyl-CoA acetyltransferase	I	Lipid transport and metabolism
Bmul_1371	ATCC	ATCC	ST-21	B. multivorans	II	ortholog	C1	C1	NA	COG2199	GGDEF domain, diguanylate cyclase (c-di-GMP synthetase) or its enzymatically inactive variants	T	Signal transduction mechanisms
Bmul_1372	ATCC	ATCC	ST-21	B. multivorans	II	ortholog	C1	C1	NA	no_cog	no_cog	no_cog	no_cog
Bmul_1373	ATCC	ATCC	ST-21	B. multivorans	II	ortholog	C1	C1	NA	no_cog	no_cog	no_cog	no_cog
Bmul_1374	ATCC	ATCC	ST-21	B. multivorans	II	ortholog	C1	C1	NA	COG2050	Acyl-coenzyme A thioesterase PaaI, contains HGG motif	Q	Secondary metabolites biosynthesis, transport and catabolism
Bmul_1375	ATCC	ATCC	ST-21	B. multivorans	II	ortholog	C1	C1	NA	COG2130	NADPH-dependent curcumin reductase CurA	QR	mix
Bmul_1376	ATCC	ATCC	ST-21	B. multivorans	II	ortholog	C1	C1	NA	COG0657	Acetyl esterase/lipase	I	Lipid transport and metabolism
Bmul_1377	ATCC	ATCC	ST-21	B. multivorans	II	ortholog	C1	C1	NA	COG2153	Predicted N-acyltransferase, GNAT family	R	General function prediction only
Bmul_1378	ATCC	ATCC	ST-21	B. multivorans	II	ortholog	C1	C1	NA	COG3332	Uncharacterized conserved protein, contains NRDE domain	S	Function unknown
Bmul_1379	ATCC	ATCC	ST-21	B. multivorans	II	ortholog	C1	C1	NA	COG0354	Folate-binding Fe-S cluster repair protein YgfZ, possible role in tRNA modification	O	Posttranslational modification, protein turnover, chaperones
Bmul_1380	ATCC	ATCC	ST-21	B. multivorans	II	ortholog	C1	C1	NA	COG1559	Cell division protein YceG, involved in septum cleavage	D	Cell cycle control, cell division, chromosome partitioning
Bmul_1381	ATCC	ATCC	ST-21	B. multivorans	II	ortholog	C1	C1	NA	COG0125	Thymidylate kinase	F	Nucleotide transport and metabolism
Bmul_1382	ATCC	ATCC	ST-21	B. multivorans	II	ortholog	C1	C1	NA	COG2812	DNA polymerase III, gamma/tau subunits	L	Replication, recombination and repair
Bmul_1383	ATCC	ATCC	ST-21	B. multivorans	II	ortholog	C1	C1	NA	COG0084	Tat protein secretion system quality control protein TatD (DNase activity)	N	Cell motility
Bmul_1384	ATCC	ATCC	ST-21	B. multivorans	II	ortholog	C1	C1	NA	COG0666	Ankyrin repeat	T	Signal transduction mechanisms
Bmul_1385	ATCC	ATCC	ST-21	B. multivorans	II	ortholog	C1	C1	NA	no_cog	no_cog	no_cog	no_cog
Bmul_1386	ATCC	ATCC	ST-21	B. multivorans	II	ortholog	C1	C1	NA	COG0668	Small-conductance mechanosensitive channel	M	Cell wall/membrane/envelope biogenesis
Bmul_1387	ATCC	ATCC	ST-21	B. multivorans	II	ortholog	C1	C1	NA	COG4637	Predicted ATPase	R	General function prediction only
Bmul_1388	ATCC	ATCC	ST-21	B. multivorans	II	unique	C1	C1	NA	COG0438	Glycosyltransferase involved in cell wall bisynthesis	M	Cell wall/membrane/envelope biogenesis
Bmul_1389	ATCC	ATCC	ST-21	B. multivorans	II	unique	C1	C1	NA	COG2930	Lipid-binding SYLF domain	I	Lipid transport and metabolism
Bmul_1390	ATCC	ATCC	ST-21	B. multivorans	II	ortholog	C1	C1	NA	no_cog	no_cog	no_cog	no_cog
Bmul_1391	ATCC	ATCC	ST-21	B. multivorans	II	ortholog	C1	C1	NA	no_cog	no_cog	no_cog	no_cog
Bmul_1392	ATCC	ATCC	ST-21	B. multivorans	II	ortholog	C1	C1	NA	COG0252	L-asparaginase/archaeal Glu-tRNAGln amidotransferase subunit D	JU	mix
Bmul_1393	ATCC	ATCC	ST-21	B. multivorans	II	ortholog	C1	C1	NA	COG1652	Nucleoid-associated protein YgaU, contains BON and LysM domains	S	Function unknown
Bmul_1394	ATCC	ATCC	ST-21	B. multivorans	II	ortholog	C1	C1	NA	COG2084	3-hydroxyisobutyrate dehydrogenase or related beta-hydroxyacid dehydrogenase	I	Lipid transport and metabolism
Bmul_1395	ATCC	ATCC	ST-21	B. multivorans	II	ortholog	C1	C1	NA	COG3622	Hydroxypyruvate isomerase	G	Carbohydrate transport and metabolism
Bmul_1396	ATCC	ATCC	ST-21	B. multivorans	II	ortholog	C1	C1	NA	COG3960	Glyoxylate carboligase	Q	Secondary metabolites biosynthesis, transport and catabolism
Bmul_1397	ATCC	ATCC	ST-21	B. multivorans	II	ortholog	C1	C1	NA	COG0583	DNA-binding transcriptional regulator, LysR family	K	Transcription
Bmul_1398	ATCC	ATCC	ST-21	B. multivorans	II	ortholog	C1	C1	NA	COG1595	DNA-directed RNA polymerase specialized sigma subunit, sigma24 family	K	Transcription
Bmul_1399	ATCC	ATCC	ST-21	B. multivorans	II	ortholog	C1	C1	NA	COG5662	Transmembrane transcriptional regulator (anti-sigma factor RsiW)	K	Transcription
Bmul_1400	ATCC	ATCC	ST-21	B. multivorans	II	ortholog	C1	C1	NA	COG0360	Ribosomal protein S6	J	Translation, ribosomal structure and biogenesis
Bmul_1401	ATCC	ATCC	ST-21	B. multivorans	II	ortholog	C1	C1	NA	COG2965	Primosomal replication protein N	L	Replication, recombination and repair
Bmul_1402	ATCC	ATCC	ST-21	B. multivorans	II	ortholog	C1	C1	NA	COG0238	Ribosomal protein S18	J	Translation, ribosomal structure and biogenesis
Bmul_1403	ATCC	ATCC	ST-21	B. multivorans	II	ortholog	C1	C1	NA	COG0359	Ribosomal protein L9	J	Translation, ribosomal structure and biogenesis
Bmul_1404	ATCC	ATCC	ST-21	B. multivorans	II	ortholog	C1	C1	NA	COG0305	Replicative DNA helicase	L	Replication, recombination and repair
Bmul_1405	ATCC	ATCC	ST-21	B. multivorans	II	ortholog	C1	C1	NA	COG1392	Uncharacterized conserved protein YkaA, distantly related to PhoU, UPF0111/DUF47 family	S	Function unknown
Bmul_1406	ATCC	ATCC	ST-21	B. multivorans	II	ortholog	C1	C1	NA	COG0306	Phosphate/sulfate permease	P	Inorganic ion transport and metabolism
Bmul_1407	ATCC	ATCC	ST-21	B. multivorans	II	ortholog	C1	C1	NA	COG0791	Cell wall-associated hydrolase, NlpC family	M	Cell wall/membrane/envelope biogenesis
Bmul_1408	ATCC	ATCC	ST-21	B. multivorans	II	ortholog	C1	C1	NA	COG1875	Predicted ribonuclease YlaK, contains NYN-type RNase and PhoH-family ATPase domains	R	General function prediction only
Bmul_1409	ATCC	ATCC	ST-21	B. multivorans	II	ortholog	C1	C1	NA	COG1225	Peroxiredoxin	O	Posttranslational modification, protein turnover, chaperones
Bmul_1410	ATCC	ATCC	ST-21	B. multivorans	II	ortholog	C1	C1	NA	COG0726	Peptidoglycan/xylan/chitin deacetylase, PgdA/CDA1 family	GM	mix
Bmul_1411	ATCC	ATCC	ST-21	B. multivorans	II	ortholog	C1	C1	NA	COG0451	Nucleoside-diphosphate-sugar epimerase	M	Cell wall/membrane/envelope biogenesis
Bmul_1412	ATCC	ATCC	ST-21	B. multivorans	II	ortholog	C1	C1	NA	COG0223	Methionyl-tRNA formyltransferase	J	Translation, ribosomal structure and biogenesis
Bmul_1413	ATCC	ATCC	ST-21	B. multivorans	II	ortholog	C1	C1	NA	COG0463	Glycosyltransferase involved in cell wall bisynthesis	M	Cell wall/membrane/envelope biogenesis
Bmul_1414	ATCC	ATCC	ST-21	B. multivorans	II	ortholog	C1	C1	NA	COG0399	dTDP-4-amino-4,6-dideoxygalactose transaminase	M	Cell wall/membrane/envelope biogenesis
Bmul_1415	ATCC	ATCC	ST-21	B. multivorans	II	ortholog	C1	C1	NA	no_cog	no_cog	no_cog	no_cog
Bmul_1416	ATCC	ATCC	ST-21	B. multivorans	II	ortholog	C1	C1	NA	COG1807	4-amino-4-deoxy-L-arabinose transferase or related glycosyltransferase of PMT family	M	Cell wall/membrane/envelope biogenesis
Bmul_1417	ATCC	ATCC	ST-21	B. multivorans	II	ortholog	C1	C1	NA	COG3737	Uncharacterized conserved protein, contains Mth938-like domain	S	Function unknown
Bmul_1418	ATCC	ATCC	ST-21	B. multivorans	II	ortholog	C1	C1	NA	COG0436	Aspartate/methionine/tyrosine aminotransferase	E	Amino acid transport and metabolism
Bmul_1419	ATCC	ATCC	ST-21	B. multivorans	II	ortholog	C1	C1	NA	COG0460	Homoserine dehydrogenase	E	Amino acid transport and metabolism
Bmul_1420	ATCC	ATCC	ST-21	B. multivorans	II	ortholog	C1	C1	NA	COG0498	Threonine synthase	E	Amino acid transport and metabolism
Bmul_1421	ATCC	ATCC	ST-21	B. multivorans	II	ortholog	C1	C1	NA	COG0303	Molybdopterin biosynthesis enzyme	H	Coenzyme transport and metabolism
Bmul_1422	ATCC	ATCC	ST-21	B. multivorans	II	ortholog	C1	C1	NA	COG1977	Molybdopterin converting factor, small subunit	H	Coenzyme transport and metabolism
Bmul_1423	ATCC	ATCC	ST-21	B. multivorans	II	ortholog	C1	C1	NA	COG0314	Molybdopterin synthase catalytic subunit	H	Coenzyme transport and metabolism
Bmul_1424	ATCC	ATCC	ST-21	B. multivorans	II	ortholog	C1	C1	NA	COG2346	Truncated hemoglobin YjbI	P	Inorganic ion transport and metabolism
Bmul_1425	ATCC	ATCC	ST-21	B. multivorans	II	ortholog	C1	C1	NA	COG1959	DNA-binding transcriptional regulator, IscR family	K	Transcription
Bmul_1426	ATCC	ATCC	ST-21	B. multivorans	II	ortholog	C1	C1	NA	COG0542	ATP-dependent Clp protease ATP-binding subunit ClpA	O	Posttranslational modification, protein turnover, chaperones
Bmul_1427	ATCC	ATCC	ST-21	B. multivorans	II	ortholog	C1	C1	NA	COG3753	Uncharacterized conserved protein YidB, DUF937 family	S	Function unknown
Bmul_1428	ATCC	ATCC	ST-21	B. multivorans	II	ortholog	C1	C1	NA	COG1555	DNA uptake protein ComE and related DNA-binding proteins	L	Replication, recombination and repair
Bmul_1429	ATCC	ATCC	ST-21	B. multivorans	II	ortholog	C1	C1	NA	COG0789	DNA-binding transcriptional regulator, MerR family	K	Transcription
Bmul_1430	ATCC	ATCC	ST-21	B. multivorans	II	ortholog	C1	C1	NA	COG0599	Uncharacterized conserved protein YurZ, alkylhydroperoxidase/carboxymuconolactone decarboxylase family	R	General function prediction only
Bmul_1431	ATCC	ATCC	ST-21	B. multivorans	II	ortholog	C1	C1	NA	COG3284	Transcriptional regulator of acetoin/glycerol metabolism	K	Transcription
Bmul_1432	ATCC	ATCC	ST-21	B. multivorans	II	ortholog	C1	C1	NA	COG3199	Predicted polyphosphate- or ATP-dependent NAD kinase	F	Nucleotide transport and metabolism
Bmul_1433	ATCC	ATCC	ST-21	B. multivorans	II	ortholog	C1	C1	NA	COG1028	NAD(P)-dependent dehydrogenase, short-chain alcohol dehydrogenase family	IQR	mix
Bmul_1434	ATCC	ATCC	ST-21	B. multivorans	II	ortholog	C1	C1	NA	COG1071	TPP-dependent pyruvate or acetoin dehydrogenase subunit alpha	C	Energy production and conversion
Bmul_1435	ATCC	ATCC	ST-21	B. multivorans	II	ortholog	C1	C1	NA	COG0022	Pyruvate/2-oxoglutarate/acetoin dehydrogenase complex, dehydrogenase (E1) component	C	Energy production and conversion
Bmul_1436	ATCC	ATCC	ST-21	B. multivorans	II	ortholog	C1	C1	NA	COG0596	Pimeloyl-ACP methyl ester carboxylesterase	HR	mix
Bmul_1437	ATCC	ATCC	ST-21	B. multivorans	II	ortholog	C1	C1	NA	COG0320	Lipoate synthase	H	Coenzyme transport and metabolism
Bmul_1438	ATCC	ATCC	ST-21	B. multivorans	II	ortholog	C1	C1	NA	COG0534	Na+-driven multidrug efflux pump	V	Defense mechanisms
Bmul_1439	ATCC	ATCC	ST-21	B. multivorans	II	ortholog	C1	C1	NA	COG1807	4-amino-4-deoxy-L-arabinose transferase or related glycosyltransferase of PMT family	M	Cell wall/membrane/envelope biogenesis
Bmul_1440	ATCC	ATCC	ST-21	B. multivorans	II	ortholog	C1	C1	NA	COG0254	Ribosomal protein L31	J	Translation, ribosomal structure and biogenesis
Bmul_1441	ATCC	ATCC	ST-21	B. multivorans	II	ortholog	C1	C1	NA	COG3228	Mlc titration factor MtfA, regulates ptsG expression	T	Signal transduction mechanisms
Bmul_1442	ATCC	ATCC	ST-21	B. multivorans	II	ortholog	C1	C1	NA	COG2814	Predicted arabinose efflux permease, MFS family	G	Carbohydrate transport and metabolism
Bmul_1443	ATCC	ATCC	ST-21	B. multivorans	II	ortholog	C1	C1	NA	COG0789	DNA-binding transcriptional regulator, MerR family	K	Transcription
Bmul_1444	ATCC	ATCC	ST-21	B. multivorans	II	ortholog	C1	C1	NA	COG1158	Transcription termination factor Rho	K	Transcription
Bmul_1445	ATCC	ATCC	ST-21	B. multivorans	II	ortholog	C1	C1	NA	COG3118	Negative regulator of GroEL, contains thioredoxin-like and TPR-like domains	O	Posttranslational modification, protein turnover, chaperones
Bmul_1446	ATCC	ATCC	ST-21	B. multivorans	II	ortholog	C1	C1	NA	COG2812	DNA polymerase III, gamma/tau subunits	L	Replication, recombination and repair
Bmul_1447	ATCC	ATCC	ST-21	B. multivorans	II	ortholog	C1	C1	NA	COG0718	Conserved DNA-binding protein YbaB (function unknown)	R	General function prediction only
Bmul_1448	ATCC	ATCC	ST-21	B. multivorans	II	ortholog	C1	C1	NA	COG0353	Recombinational DNA repair protein RecR	L	Replication, recombination and repair
Bmul_1449	ATCC	ATCC	ST-21	B. multivorans	II	ortholog	C1	C1	NA	COG1804	Crotonobetainyl-CoA:carnitine CoA-transferase CaiB and related acyl-CoA transferases	I	Lipid transport and metabolism
Bmul_1450	ATCC	ATCC	ST-21	B. multivorans	II	ortholog	C1	C1	NA	COG0496	Broad specificity polyphosphatase and 5/3-nucleotidase SurE	L	Replication, recombination and repair
Bmul_1451	ATCC	ATCC	ST-21	B. multivorans	II	ortholog	C1	C1	NA	COG2518	Protein-L-isoaspartate O-methyltransferase	O	Posttranslational modification, protein turnover, chaperones
Bmul_1452	ATCC	ATCC	ST-21	B. multivorans	II	ortholog	C1	C1	NA	COG0739	Murein DD-endopeptidase MepM and murein hydrolase activator NlpD, contain LysM domain	M	Cell wall/membrane/envelope biogenesis
Bmul_1453	ATCC	ATCC	ST-21	B. multivorans	II	ortholog	C1	C1	NA	COG0568	DNA-directed RNA polymerase, sigma subunit (sigma70/sigma32)	K	Transcription
Bmul_1454	ATCC	ATCC	ST-21	B. multivorans	II	ortholog	C1	C1	NA	COG3298	Predicted 3-5 exonuclease related to the exonuclease domain of PolB	L	Replication, recombination and repair
Bmul_1455	ATCC	ATCC	ST-21	B. multivorans	II	ortholog	C1	C1	NA	COG3568	Metal-dependent hydrolase, endonuclease/exonuclease/phosphatase family	R	General function prediction only
Bmul_1456	ATCC	ATCC	ST-21	B. multivorans	II	ortholog	C1	C1	NA	COG2265	tRNA/tmRNA/rRNA uracil-C5-methylase, TrmA/RlmC/RlmD family	J	Translation, ribosomal structure and biogenesis
Bmul_1457	ATCC	ATCC	ST-21	B. multivorans	II	unique	C1	C1	NA	COG2963	Transposase and inactivated derivatives	X	Mobilome: prophages, transposons
Bmul_1458	ATCC	ATCC	ST-21	B. multivorans	II	unique	C1	C1	NA	COG2801	Transposase InsO and inactivated derivatives	X	Mobilome: prophages, transposons
Bmul_1459	ATCC	ATCC	ST-21	B. multivorans	II	ortholog	C1	C1	NA	COG0670	Integral membrane protein, interacts with FtsH	R	General function prediction only
Bmul_1460	ATCC	ATCC	ST-21	B. multivorans	II	ortholog	C1	C1	NA	COG0105	Nucleoside diphosphate kinase	F	Nucleotide transport and metabolism
Bmul_1461	ATCC	ATCC	ST-21	B. multivorans	II	ortholog	C1	C1	NA	COG0820	Adenine C2-methylase RlmN of 23S rRNA A2503 and tRNA A37	J	Translation, ribosomal structure and biogenesis
Bmul_1462	ATCC	ATCC	ST-21	B. multivorans	II	ortholog	C1	C1	NA	COG1426	Cytoskeletal protein RodZ, contains Xre-like HTH and DUF4115 domains	D	Cell cycle control, cell division, chromosome partitioning
Bmul_1463	ATCC	ATCC	ST-21	B. multivorans	II	ortholog	C1	C1	NA	COG0821	4-hydroxy-3-methylbut-2-en-1-yl diphosphate synthase IspG/GcpE	I	Lipid transport and metabolism
Bmul_1464	ATCC	ATCC	ST-21	B. multivorans	II	ortholog	C1	C1	NA	COG0124	Histidyl-tRNA synthetase	J	Translation, ribosomal structure and biogenesis
Bmul_1465	ATCC	ATCC	ST-21	B. multivorans	II	ortholog	C1	C1	NA	COG2976	Putative negative regulator of RcsB-dependent stress response	T	Signal transduction mechanisms
Bmul_1466	ATCC	ATCC	ST-21	B. multivorans	II	ortholog	C1	C1	NA	COG1520	Outer membrane protein assembly factor BamB, contains PQQ-like beta-propeller repeat	M	Cell wall/membrane/envelope biogenesis
Bmul_1467	ATCC	ATCC	ST-21	B. multivorans	II	ortholog	C1	C1	NA	COG1160	Predicted GTPases	R	General function prediction only
Bmul_1468	ATCC	ATCC	ST-21	B. multivorans	II	ortholog	C1	C1	NA	COG1923	sRNA-binding regulator protein Hfq	T	Signal transduction mechanisms
Bmul_1469	ATCC	ATCC	ST-21	B. multivorans	II	ortholog	C1	C1	NA	COG2262	50S ribosomal subunit-associated GTPase HflX	J	Translation, ribosomal structure and biogenesis
Bmul_1470	ATCC	ATCC	ST-21	B. multivorans	II	ortholog	C1	C1	NA	COG0330	Regulator of protease activity HflC, stomatin/prohibitin superfamily	O	Posttranslational modification, protein turnover, chaperones
Bmul_1471	ATCC	ATCC	ST-21	B. multivorans	II	ortholog	C1	C1	NA	COG0330	Regulator of protease activity HflC, stomatin/prohibitin superfamily	O	Posttranslational modification, protein turnover, chaperones
Bmul_1472	ATCC	ATCC	ST-21	B. multivorans	II	ortholog	C1	C1	NA	COG3705	ATP phosphoribosyltransferase regulatory subunit HisZ	E	Amino acid transport and metabolism
Bmul_1473	ATCC	ATCC	ST-21	B. multivorans	II	ortholog	C1	C1	NA	COG0104	Adenylosuccinate synthase	F	Nucleotide transport and metabolism
Bmul_1474	ATCC	ATCC	ST-21	B. multivorans	II	ortholog	C1	C1	NA	COG2236	Hypoxanthine phosphoribosyltransferase	H	Coenzyme transport and metabolism
Bmul_1475	ATCC	ATCC	ST-21	B. multivorans	II	ortholog	C1	C1	NA	COG3158	K+ transporter	P	Inorganic ion transport and metabolism
Bmul_1476	ATCC	ATCC	ST-21	B. multivorans	II	ortholog	C1	C1	NA	COG2183	Transcriptional accessory protein Tex/SPT6	K	Transcription
Bmul_1477	ATCC	ATCC	ST-21	B. multivorans	II	ortholog	C1	C1	NA	no_cog	no_cog	no_cog	no_cog
Bmul_1478	ATCC	ATCC	ST-21	B. multivorans	II	ortholog	C1	C1	NA	no_cog	no_cog	no_cog	no_cog
Bmul_1479	ATCC	ATCC	ST-21	B. multivorans	II	ortholog	C1	C1	NA	COG1199	Rad3-related DNA helicase	L	Replication, recombination and repair
Bmul_1480	ATCC	ATCC	ST-21	B. multivorans	II	ortholog	C1	C1	NA	COG4105	Outer membrane protein assembly factor BamD, BamD/ComL family	M	Cell wall/membrane/envelope biogenesis
Bmul_1481	ATCC	ATCC	ST-21	B. multivorans	II	ortholog	C1	C1	NA	COG0564	Pseudouridylate synthase, 23S rRNA- or tRNA-specific	J	Translation, ribosomal structure and biogenesis
Bmul_1482	ATCC	ATCC	ST-21	B. multivorans	II	ortholog	C1	C1	NA	COG1496	Copper oxidase (laccase) domain	P	Inorganic ion transport and metabolism
Bmul_1483	ATCC	ATCC	ST-21	B. multivorans	II	ortholog	C1	C1	NA	COG3243	Poly(3-hydroxyalkanoate) synthetase	I	Lipid transport and metabolism
Bmul_1484	ATCC	ATCC	ST-21	B. multivorans	II	unique	C1	C1	NA	COG0183	Acetyl-CoA acetyltransferase	I	Lipid transport and metabolism
Bmul_1485	ATCC	ATCC	ST-21	B. multivorans	II	ortholog	C1	C1	NA	COG1028	NAD(P)-dependent dehydrogenase, short-chain alcohol dehydrogenase family	IQR	mix
Bmul_1486	ATCC	ATCC	ST-21	B. multivorans	II	ortholog	C1	C1	NA	COG5394	Polyhydroxyalkanoate (PHA) synthesis regulator protein, binds DNA and PHA	QT	mix
Bmul_1487	ATCC	ATCC	ST-21	B. multivorans	II	ortholog	C1	C1	NA	no_cog	no_cog	no_cog	no_cog
Bmul_1488	ATCC	ATCC	ST-21	B. multivorans	II	ortholog	C1	C1	NA	COG0621	tRNA A37 methylthiotransferase MiaB	J	Translation, ribosomal structure and biogenesis
Bmul_1489	ATCC	ATCC	ST-21	B. multivorans	II	ortholog	C1	C1	NA	COG0524	Sugar or nucleoside kinase, ribokinase family	G	Carbohydrate transport and metabolism
Bmul_1490	ATCC	ATCC	ST-21	B. multivorans	II	ortholog	C1	C1	NA	no_cog	no_cog	no_cog	no_cog
Bmul_1491	ATCC	ATCC	ST-21	B. multivorans	II	ortholog	C1	C1	NA	COG0626	Cystathionine beta-lyase/cystathionine gamma-synthase	E	Amino acid transport and metabolism
Bmul_1492	ATCC	ATCC	ST-21	B. multivorans	II	ortholog	C1	C1	NA	COG0560	Phosphoserine phosphatase	E	Amino acid transport and metabolism
Bmul_1493	ATCC	ATCC	ST-21	B. multivorans	II	ortholog	C1	C1	NA	COG0583	DNA-binding transcriptional regulator, LysR family	K	Transcription
Bmul_1494	ATCC	ATCC	ST-21	B. multivorans	II	ortholog	C1	C1	NA	COG0604	NADPH:quinone reductase or related Zn-dependent oxidoreductase	CR	mix
Bmul_1495	ATCC	ATCC	ST-21	B. multivorans	II	ortholog	C1	C1	NA	no_cog	no_cog	no_cog	no_cog
Bmul_1496	ATCC	ATCC	ST-21	B. multivorans	II	ortholog	C1	C1	NA	no_cog	no_cog	no_cog	no_cog
Bmul_1497	ATCC	ATCC	ST-21	B. multivorans	II	ortholog	C1	C1	NA	COG0390	ABC-type iron transport system FetAB, permease component	P	Inorganic ion transport and metabolism
Bmul_1498	ATCC	ATCC	ST-21	B. multivorans	II	ortholog	C1	C1	NA	COG4619	ABC-type iron transport system FetAB, ATPase component	P	Inorganic ion transport and metabolism
Bmul_1499	ATCC	ATCC	ST-21	B. multivorans	II	ortholog	C1	C1	NA	COG2982	Uncharacterized protein involved in outer membrane biogenesis	M	Cell wall/membrane/envelope biogenesis
Bmul_1500	ATCC	ATCC	ST-21	B. multivorans	II	ortholog	C1	C1	NA	COG0488	ATPase components of ABC transporters with duplicated ATPase domains	R	General function prediction only
Bmul_1501	ATCC	ATCC	ST-21	B. multivorans	II	ortholog	C1	C1	NA	no_cog	no_cog	no_cog	no_cog
Bmul_1502	ATCC	ATCC	ST-21	B. multivorans	II	ortholog	C1	C1	NA	COG1064	D-arabinose 1-dehydrogenase, Zn-dependent alcohol dehydrogenase family	G	Carbohydrate transport and metabolism
Bmul_1503	ATCC	ATCC	ST-21	B. multivorans	II	ortholog	C1	C1	NA	COG1522	DNA-binding transcriptional regulator, Lrp family	K	Transcription
Bmul_1504	ATCC	ATCC	ST-21	B. multivorans	II	ortholog	C1	C1	NA	no_cog	no_cog	no_cog	no_cog
Bmul_1505	ATCC	ATCC	ST-21	B. multivorans	II	ortholog	C1	C1	NA	COG1012	Acyl-CoA reductase or other NAD-dependent aldehyde dehydrogenase	C	Energy production and conversion
Bmul_1506	ATCC	ATCC	ST-21	B. multivorans	II	ortholog	C1	C1	NA	COG2070	NAD(P)H-dependent flavin oxidoreductase YrpB, nitropropane dioxygenase family	R	General function prediction only
Bmul_1507	ATCC	ATCC	ST-21	B. multivorans	II	ortholog	C1	C1	NA	COG3047	Outer membrane protein W	M	Cell wall/membrane/envelope biogenesis
Bmul_1508	ATCC	ATCC	ST-21	B. multivorans	II	ortholog	C1	C1	NA	COG3313	Predicted Fe-S protein YdhL, DUF1289 family	R	General function prediction only
Bmul_1509	ATCC	ATCC	ST-21	B. multivorans	II	ortholog	C1	C1	NA	COG0687	Spermidine/putrescine-binding periplasmic protein	E	Amino acid transport and metabolism
Bmul_1510	ATCC	ATCC	ST-21	B. multivorans	II	unique	C1	C1	NA	COG3842	ABC-type Fe3+/spermidine/putrescine transport systems, ATPase components	E	Amino acid transport and metabolism
Bmul_1511	ATCC	ATCC	ST-21	B. multivorans	II	ortholog	C1	C1	NA	COG1176	ABC-type spermidine/putrescine transport system, permease component I	E	Amino acid transport and metabolism
Bmul_1512	ATCC	ATCC	ST-21	B. multivorans	II	unique	C1	C1	NA	COG1177	ABC-type spermidine/putrescine transport system, permease component II	E	Amino acid transport and metabolism
Bmul_1513	ATCC	ATCC	ST-21	B. multivorans	II	ortholog	C1	C1	NA	COG0730	Uncharacterized membrane protein YfcA	S	Function unknown
Bmul_1514	ATCC	ATCC	ST-21	B. multivorans	II	ortholog	C1	C1	NA	COG3453	Predicted phosphohydrolase, protein tyrosine phosphatase (PTP) superfamily, DUF442 family	R	General function prediction only
Bmul_1515	ATCC	ATCC	ST-21	B. multivorans	II	ortholog	C1	C1	NA	COG0491	Glyoxylase or a related metal-dependent hydrolase, beta-lactamase superfamily II	R	General function prediction only
Bmul_1516	ATCC	ATCC	ST-21	B. multivorans	II	ortholog	C1	C1	NA	COG3829	Transcriptional regulator containing PAS, AAA-type ATPase, and DNA-binding Fis domains	KT	mix
Bmul_1517	ATCC	ATCC	ST-21	B. multivorans	II	ortholog	C1	C1	NA	COG0789	DNA-binding transcriptional regulator, MerR family	K	Transcription
Bmul_1518	ATCC	ATCC	ST-21	B. multivorans	II	ortholog	C1	C1	NA	COG1538	Outer membrane protein TolC	M	Cell wall/membrane/envelope biogenesis
Bmul_1519	ATCC	ATCC	ST-21	B. multivorans	II	ortholog	C1	C1	NA	COG0841	Multidrug efflux pump subunit AcrB	V	Defense mechanisms
Bmul_1520	ATCC	ATCC	ST-21	B. multivorans	II	ortholog	C1	C1	NA	COG0845	Multidrug efflux pump subunit AcrA (membrane-fusion protein)	MV	mix
Bmul_1521	ATCC	ATCC	ST-21	B. multivorans	II	ortholog	C1	C1	NA	COG1309	DNA-binding transcriptional regulator, AcrR family	K	Transcription
Bmul_1522	ATCC	ATCC	ST-21	B. multivorans	II	ortholog	C1	C1	NA	COG0038	H+/Cl- antiporter ClcA	P	Inorganic ion transport and metabolism
Bmul_1523	ATCC	ATCC	ST-21	B. multivorans	II	ortholog	C1	C1	NA	COG2855	Uncharacterized membrane protein YadS	S	Function unknown
Bmul_1524	ATCC	ATCC	ST-21	B. multivorans	II	ortholog	C1	C1	NA	COG0583	DNA-binding transcriptional regulator, LysR family	K	Transcription
Bmul_1525	ATCC	ATCC	ST-21	B. multivorans	II	ortholog	C1	C1	NA	no_cog	no_cog	no_cog	no_cog
Bmul_1526	ATCC	ATCC	ST-21	B. multivorans	II	ortholog	C1	C1	NA	COG0524	Sugar or nucleoside kinase, ribokinase family	G	Carbohydrate transport and metabolism
Bmul_1527	ATCC	ATCC	ST-21	B. multivorans	II	ortholog	C1	C1	NA	COG2271	Sugar phosphate permease	G	Carbohydrate transport and metabolism
Bmul_1528	ATCC	ATCC	ST-21	B. multivorans	II	ortholog	C1	C1	NA	COG1052	Lactate dehydrogenase or related 2-hydroxyacid dehydrogenase	CHR	mix
Bmul_1529	ATCC	ATCC	ST-21	B. multivorans	II	ortholog	C1	C1	NA	COG1609	DNA-binding transcriptional regulator, LacI/PurR family	K	Transcription
Bmul_1530	ATCC	ATCC	ST-21	B. multivorans	II	ortholog	C1	C1	NA	COG4377	Uncharacterized membrane protein YhfC	S	Function unknown
Bmul_1531	ATCC	ATCC	ST-21	B. multivorans	II	ortholog	C1	C1	NA	no_cog	no_cog	no_cog	no_cog
Bmul_1532	ATCC	ATCC	ST-21	B. multivorans	II	ortholog	C1	C1	NA	no_cog	no_cog	no_cog	no_cog
Bmul_1533	ATCC	ATCC	ST-21	B. multivorans	II	ortholog	C1	C1	NA	no_cog	no_cog	no_cog	no_cog
Bmul_1534	ATCC	ATCC	ST-21	B. multivorans	II	ortholog	C1	C1	NA	COG1522	DNA-binding transcriptional regulator, Lrp family	K	Transcription
Bmul_1535	ATCC	ATCC	ST-21	B. multivorans	II	unique	C1	C1	NA	no_cog	no_cog	no_cog	no_cog
Bmul_1536	ATCC	ATCC	ST-21	B. multivorans	II	ortholog	C1	C1	NA	COG1748	Saccharopine dehydrogenase, NADP-dependent	E	Amino acid transport and metabolism
Bmul_1537	ATCC	ATCC	ST-21	B. multivorans	II	ortholog	C1	C1	NA	COG0645	Predicted kinase	R	General function prediction only
Bmul_1538	ATCC	ATCC	ST-21	B. multivorans	II	ortholog	C1	C1	NA	COG4890	Predicted outer membrane lipoprotein	S	Function unknown
Bmul_1539	ATCC	ATCC	ST-21	B. multivorans	II	ortholog	C1	C1	NA	COG0598	Mg2+ and Co2+ transporter CorA	P	Inorganic ion transport and metabolism
Bmul_1540	ATCC	ATCC	ST-21	B. multivorans	II	ortholog	C1	C1	NA	COG2350	Uncharacterized conserved protein YciI, contains a putative active-site phosphohistidine	R	General function prediction only
Bmul_1541	ATCC	ATCC	ST-21	B. multivorans	II	ortholog	C1	C1	NA	COG2606	Cys-tRNA(Pro) deacylase, prolyl-tRNA editing enzyme YbaK/EbsC	J	Translation, ribosomal structure and biogenesis
Bmul_1542	ATCC	ATCC	ST-21	B. multivorans	II	unique	C1	C1	NA	no_cog	no_cog	no_cog	no_cog
Bmul_1543	ATCC	ATCC	ST-21	B. multivorans	II	ortholog	C1	C1	NA	COG1764	Organic hydroperoxide reductase OsmC/OhrA	V	Defense mechanisms
Bmul_1544	ATCC	ATCC	ST-21	B. multivorans	II	ortholog	C1	C1	NA	no_cog	no_cog	no_cog	no_cog
Bmul_1545	ATCC	ATCC	ST-21	B. multivorans	II	ortholog	C1	C1	NA	no_cog	no_cog	no_cog	no_cog
Bmul_1546	ATCC	ATCC	ST-21	B. multivorans	II	ortholog	C1	C1	NA	no_cog	no_cog	no_cog	no_cog
Bmul_1547	ATCC	ATCC	ST-21	B. multivorans	II	ortholog	C1	C1	NA	COG1846	DNA-binding transcriptional regulator, MarR family	K	Transcription
Bmul_1548	ATCC	ATCC	ST-21	B. multivorans	II	ortholog	C1	C1	NA	COG3791	Uncharacterized conserved protein	S	Function unknown
Bmul_1549	ATCC	ATCC	ST-21	B. multivorans	II	ortholog	C1	C1	NA	COG2070	NAD(P)H-dependent flavin oxidoreductase YrpB, nitropropane dioxygenase family	R	General function prediction only
Bmul_1550	ATCC	ATCC	ST-21	B. multivorans	II	unique	C1	C1	NA	no_cog	no_cog	no_cog	no_cog
Bmul_1551	ATCC	ATCC	ST-21	B. multivorans	II	ortholog	C1	C1	NA	COG2814	Predicted arabinose efflux permease, MFS family	G	Carbohydrate transport and metabolism
Bmul_1552	ATCC	ATCC	ST-21	B. multivorans	II	ortholog	C1	C1	NA	COG0583	DNA-binding transcriptional regulator, LysR family	K	Transcription
Bmul_1553	ATCC	ATCC	ST-21	B. multivorans	II	ortholog	C1	C1	NA	COG0346	Catechol 2,3-dioxygenase or other lactoylglutathione lyase family enzyme	Q	Secondary metabolites biosynthesis, transport and catabolism
Bmul_1554	ATCC	ATCC	ST-21	B. multivorans	II	ortholog	C1	C1	NA	COG0119	Isopropylmalate/homocitrate/citramalate synthases	E	Amino acid transport and metabolism
Bmul_1555	ATCC	ATCC	ST-21	B. multivorans	II	ortholog	C1	C1	NA	COG1804	Crotonobetainyl-CoA:carnitine CoA-transferase CaiB and related acyl-CoA transferases	I	Lipid transport and metabolism
Bmul_1556	ATCC	ATCC	ST-21	B. multivorans	II	ortholog	C1	C1	NA	no_cog	no_cog	no_cog	no_cog
Bmul_1557	ATCC	ATCC	ST-21	B. multivorans	II	unique	C1	C1	NA	no_cog	no_cog	no_cog	no_cog
Bmul_1558	ATCC	ATCC	ST-21	B. multivorans	II	ortholog	C1	C1	NA	no_cog	no_cog	no_cog	no_cog
Bmul_1559	ATCC	ATCC	ST-21	B. multivorans	II	ortholog	C1	C1	NA	COG1177	ABC-type spermidine/putrescine transport system, permease component II	E	Amino acid transport and metabolism
Bmul_1560	ATCC	ATCC	ST-21	B. multivorans	II	ortholog	C1	C1	NA	COG1175	ABC-type sugar transport system, permease component	G	Carbohydrate transport and metabolism
Bmul_1561	ATCC	ATCC	ST-21	B. multivorans	II	ortholog	C1	C1	NA	COG3842	ABC-type Fe3+/spermidine/putrescine transport systems, ATPase components	E	Amino acid transport and metabolism
Bmul_1562	ATCC	ATCC	ST-21	B. multivorans	II	ortholog	C1	C1	NA	COG4134	ABC-type uncharacterized transport system YnjBCD, periplasmic component	R	General function prediction only
Bmul_1563	ATCC	ATCC	ST-21	B. multivorans	II	ortholog	C1	C1	NA	COG0625	Glutathione S-transferase	O	Posttranslational modification, protein turnover, chaperones
Bmul_1564	ATCC	ATCC	ST-21	B. multivorans	II	ortholog	C1	C1	NA	COG2875	Precorrin-4 methylase	H	Coenzyme transport and metabolism
Bmul_1565	ATCC	ATCC	ST-21	B. multivorans	II	ortholog	C1	C1	NA	COG2099	Precorrin-6x reductase	H	Coenzyme transport and metabolism
Bmul_1566	ATCC	ATCC	ST-21	B. multivorans	II	ortholog	C1	C1	NA	COG1903	Cobalamin biosynthesis protein CbiD	H	Coenzyme transport and metabolism
Bmul_1567	ATCC	ATCC	ST-21	B. multivorans	II	ortholog	C1	C1	NA	COG2242	Precorrin-6B methylase 2	H	Coenzyme transport and metabolism
Bmul_1568	ATCC	ATCC	ST-21	B. multivorans	II	ortholog	C1	C1	NA	COG0155	Sulfite reductase, beta subunit (hemoprotein)	P	Inorganic ion transport and metabolism
Bmul_1569	ATCC	ATCC	ST-21	B. multivorans	II	ortholog	C1	C1	NA	COG2082	Precorrin isomerase	H	Coenzyme transport and metabolism
Bmul_1570	ATCC	ATCC	ST-21	B. multivorans	II	ortholog	C1	C1	NA	COG2243	Precorrin-2 methylase	H	Coenzyme transport and metabolism
Bmul_1571	ATCC	ATCC	ST-21	B. multivorans	II	ortholog	C1	C1	NA	COG1010	Precorrin-3B methylase	H	Coenzyme transport and metabolism
Bmul_1572	ATCC	ATCC	ST-21	B. multivorans	II	ortholog	C1	C1	NA	COG1414	DNA-binding transcriptional regulator, IclR family	K	Transcription
Bmul_1573	ATCC	ATCC	ST-21	B. multivorans	II	ortholog	C1	C1	NA	COG1960	Acyl-CoA dehydrogenase related to the alkylation response protein AidB	I	Lipid transport and metabolism
Bmul_1574	ATCC	ATCC	ST-21	B. multivorans	II	ortholog	C1	C1	NA	COG2851	Mg2+/citrate symporter	C	Energy production and conversion
Bmul_1575	ATCC	ATCC	ST-21	B. multivorans	II	ortholog	C1	C1	NA	COG1804	Crotonobetainyl-CoA:carnitine CoA-transferase CaiB and related acyl-CoA transferases	I	Lipid transport and metabolism
Bmul_1576	ATCC	ATCC	ST-21	B. multivorans	II	ortholog	C1	C1	NA	no_cog	no_cog	no_cog	no_cog
Bmul_1577	ATCC	ATCC	ST-21	B. multivorans	II	ortholog	C1	C1	NA	COG1051	ADP-ribose pyrophosphatase YjhB, NUDIX family	F	Nucleotide transport and metabolism
Bmul_1578	ATCC	ATCC	ST-21	B. multivorans	II	unique	C1	C1	NA	no_cog	no_cog	no_cog	no_cog
Bmul_1579	ATCC	ATCC	ST-21	B. multivorans	II	unique	C1	C1	NA	COG3812	Uncharacterized protein	S	Function unknown
Bmul_1580	ATCC	ATCC	ST-21	B. multivorans	II	ortholog	C1	C1	NA	COG1240	Mg-chelatase subunit ChlD	H	Coenzyme transport and metabolism
Bmul_1581	ATCC	ATCC	ST-21	B. multivorans	II	ortholog	C1	C1	NA	COG1239	Mg-chelatase subunit ChlI	H	Coenzyme transport and metabolism
Bmul_1582	ATCC	ATCC	ST-21	B. multivorans	II	ortholog	C1	C1	NA	COG1429	Cobalamin biosynthesis protein CobN, Mg-chelatase	H	Coenzyme transport and metabolism
Bmul_1583	ATCC	ATCC	ST-21	B. multivorans	II	ortholog	C1	C1	NA	COG0523	GTPase, G3E family	R	General function prediction only
Bmul_1584	ATCC	ATCC	ST-21	B. multivorans	II	ortholog	C1	C1	NA	COG3376	High-affinity nickel permease	P	Inorganic ion transport and metabolism
Bmul_1585	ATCC	ATCC	ST-21	B. multivorans	II	ortholog	C1	C1	NA	COG0007	Uroporphyrinogen-III methylase (siroheme synthase)	H	Coenzyme transport and metabolism
Bmul_1586	ATCC	ATCC	ST-21	B. multivorans	II	ortholog	C1	C1	NA	no_cog	no_cog	no_cog	no_cog
Bmul_1587	ATCC	ATCC	ST-21	B. multivorans	II	ortholog	C1	C1	NA	COG2109	ATP:corrinoid adenosyltransferase	H	Coenzyme transport and metabolism
Bmul_1588	ATCC	ATCC	ST-21	B. multivorans	II	ortholog	C1	C1	NA	COG1797	Cobyrinic acid a,c-diamide synthase	H	Coenzyme transport and metabolism
Bmul_1589	ATCC	ATCC	ST-21	B. multivorans	II	ortholog	C1	C1	NA	COG1473	Metal-dependent amidase/aminoacylase/carboxypeptidase	R	General function prediction only
Bmul_1590	ATCC	ATCC	ST-21	B. multivorans	II	ortholog	C1	C1	NA	COG4861	Uncharacterized protein	S	Function unknown
Bmul_1591	ATCC	ATCC	ST-21	B. multivorans	II	ortholog	C1	C1	NA	COG4849	Predicted nucleotidyltransferase	R	General function prediction only
Bmul_1592	ATCC	ATCC	ST-21	B. multivorans	II	ortholog	C1	C1	NA	COG1670	Protein N-acetyltransferase, RimJ/RimL family	JO	mix
Bmul_1593	ATCC	ATCC	ST-21	B. multivorans	II	ortholog	C1	C1	NA	no_cog	no_cog	no_cog	no_cog
Bmul_1594	ATCC	ATCC	ST-21	B. multivorans	II	ortholog	C1	C1	NA	COG1629	Outer membrane receptor proteins, mostly Fe transport	P	Inorganic ion transport and metabolism
Bmul_1595	ATCC	ATCC	ST-21	B. multivorans	II	ortholog	C1	C1	NA	COG3486	Lysine/ornithine N-monooxygenase	Q	Secondary metabolites biosynthesis, transport and catabolism
Bmul_1596	ATCC	ATCC	ST-21	B. multivorans	II	ortholog	C1	C1	NA	no_cog	no_cog	no_cog	no_cog
Bmul_1597	ATCC	ATCC	ST-21	B. multivorans	II	ortholog	C1	C1	NA	COG1020	Non-ribosomal peptide synthetase component F	Q	Secondary metabolites biosynthesis, transport and catabolism
Bmul_1598	ATCC	ATCC	ST-21	B. multivorans	II	ortholog	C1	C1	NA	COG1020	Non-ribosomal peptide synthetase component F	Q	Secondary metabolites biosynthesis, transport and catabolism
Bmul_1599	ATCC	ATCC	ST-21	B. multivorans	II	ortholog	C1	C1	NA	COG4615	ABC-type siderophore export system, fused ATPase and permease components	P	Inorganic ion transport and metabolism
Bmul_1600	ATCC	ATCC	ST-21	B. multivorans	II	ortholog	C1	C1	NA	COG0614	ABC-type Fe3+-hydroxamate transport system, periplasmic component	P	Inorganic ion transport and metabolism
Bmul_1601	ATCC	ATCC	ST-21	B. multivorans	II	ortholog	C1	C1	NA	COG4114	Ferric iron reductase protein FhuF, involved in iron transport	P	Inorganic ion transport and metabolism
Bmul_1602	ATCC	ATCC	ST-21	B. multivorans	II	ortholog	C1	C1	NA	COG0609	ABC-type Fe3+-siderophore transport system, permease component	P	Inorganic ion transport and metabolism
Bmul_1603	ATCC	ATCC	ST-21	B. multivorans	II	ortholog	C1	C1	NA	COG1120	ABC-type cobalamin/Fe3+-siderophores transport system, ATPase component	PH	mix
Bmul_1604	ATCC	ATCC	ST-21	B. multivorans	II	ortholog	C1	C1	NA	no_cog	no_cog	no_cog	no_cog
Bmul_1605	ATCC	ATCC	ST-21	B. multivorans	II	ortholog	C1	C1	NA	COG3251	Uncharacterized conserved protein YbdZ, MbtH family	S	Function unknown
Bmul_1606	ATCC	ATCC	ST-21	B. multivorans	II	ortholog	C1	C1	NA	COG1595	DNA-directed RNA polymerase specialized sigma subunit, sigma24 family	K	Transcription
Bmul_1607	ATCC	ATCC	ST-21	B. multivorans	II	ortholog	C1	C1	NA	no_cog	no_cog	no_cog	no_cog
Bmul_1608	ATCC	ATCC	ST-21	B. multivorans	II	ortholog	C1	C1	NA	no_cog	no_cog	no_cog	no_cog
Bmul_1609	ATCC	ATCC	ST-21	B. multivorans	II	ortholog	C1	C1	NA	COG3539	Pilin (type 1 fimbria component protein)	N	Cell motility
Bmul_1610	ATCC	ATCC	ST-21	B. multivorans	II	ortholog	C1	C1	NA	COG3121	P pilus assembly protein, chaperone PapD	W	Extracellular structures
Bmul_1611	ATCC	ATCC	ST-21	B. multivorans	II	ortholog	C1	C1	NA	COG3188	Outer membrane usher protein FimD/PapC	NW	mix
Bmul_1612	ATCC	ATCC	ST-21	B. multivorans	II	ortholog	C1	C1	NA	COG3539	Pilin (type 1 fimbria component protein)	N	Cell motility
Bmul_1613	ATCC	ATCC	ST-21	B. multivorans	II	unique	C1	C1	NA	no_cog	no_cog	no_cog	no_cog
Bmul_1614	ATCC	ATCC	ST-21	B. multivorans	II	ortholog	C1	C1	NA	COG1538	Outer membrane protein TolC	M	Cell wall/membrane/envelope biogenesis
Bmul_1615	ATCC	ATCC	ST-21	B. multivorans	II	ortholog	C1	C1	NA	COG0841	Multidrug efflux pump subunit AcrB	V	Defense mechanisms
Bmul_1616	ATCC	ATCC	ST-21	B. multivorans	II	ortholog	C1	C1	NA	COG0845	Multidrug efflux pump subunit AcrA (membrane-fusion protein)	MV	mix
Bmul_1617	ATCC	ATCC	ST-21	B. multivorans	II	ortholog	C1	C1	NA	COG1309	DNA-binding transcriptional regulator, AcrR family	K	Transcription
Bmul_1618	ATCC	ATCC	ST-21	B. multivorans	II	ortholog	C1	C1	NA	COG0739	Murein DD-endopeptidase MepM and murein hydrolase activator NlpD, contain LysM domain	M	Cell wall/membrane/envelope biogenesis
Bmul_1619	ATCC	ATCC	ST-21	B. multivorans	II	ortholog	C1	C1	NA	COG0765	ABC-type amino acid transport system, permease component	E	Amino acid transport and metabolism
Bmul_1620	ATCC	ATCC	ST-21	B. multivorans	II	ortholog	C1	C1	NA	COG0765	ABC-type amino acid transport system, permease component	E	Amino acid transport and metabolism
Bmul_1621	ATCC	ATCC	ST-21	B. multivorans	II	ortholog	C1	C1	NA	COG0834	ABC-type amino acid transport/signal transduction system, periplasmic component/domain	ET	mix
Bmul_1622	ATCC	ATCC	ST-21	B. multivorans	II	ortholog	C1	C1	NA	COG2814	Predicted arabinose efflux permease, MFS family	G	Carbohydrate transport and metabolism
Bmul_1623	ATCC	ATCC	ST-21	B. multivorans	II	ortholog	C1	C1	NA	COG2719	Stage V sporulation protein SpoVR/YcgB, involved in spore cortex formation (function unknown)	D	Cell cycle control, cell division, chromosome partitioning
Bmul_1624	ATCC	ATCC	ST-21	B. multivorans	II	ortholog	C1	C1	NA	COG2718	Uncharacterized conserved protein YeaH/YhbH, required for sporulation, DUF444 family	R	General function prediction only
Bmul_1625	ATCC	ATCC	ST-21	B. multivorans	II	ortholog	C1	C1	NA	COG2766	Predicted Ser/Thr protein kinase	T	Signal transduction mechanisms
Bmul_1626	ATCC	ATCC	ST-21	B. multivorans	II	unique	C1	C1	NA	COG0840	Methyl-accepting chemotaxis protein	NT	mix
Bmul_1627	ATCC	ATCC	ST-21	B. multivorans	II	ortholog	C1	C1	NA	COG0524	Sugar or nucleoside kinase, ribokinase family	G	Carbohydrate transport and metabolism
Bmul_1628	ATCC	ATCC	ST-21	B. multivorans	II	ortholog	C1	C1	NA	COG1609	DNA-binding transcriptional regulator, LacI/PurR family	K	Transcription
Bmul_1629	ATCC	ATCC	ST-21	B. multivorans	II	ortholog	C1	C1	NA	COG1172	Ribose/xylose/arabinose/galactoside ABC-type transport system, permease component	G	Carbohydrate transport and metabolism
Bmul_1630	ATCC	ATCC	ST-21	B. multivorans	II	ortholog	C1	C1	NA	COG1129	ABC-type sugar transport system, ATPase component	G	Carbohydrate transport and metabolism
Bmul_1631	ATCC	ATCC	ST-21	B. multivorans	II	ortholog	C1	C1	NA	COG1879	ABC-type sugar transport system, periplasmic component, contains N-terminal xre family HTH domain	G	Carbohydrate transport and metabolism
Bmul_1632	ATCC	ATCC	ST-21	B. multivorans	II	ortholog	C1	C1	NA	COG0583	DNA-binding transcriptional regulator, LysR family	K	Transcription
Bmul_1633	ATCC	ATCC	ST-21	B. multivorans	II	ortholog	C1	C1	NA	COG1118	ABC-type sulfate/molybdate transport systems, ATPase component	P	Inorganic ion transport and metabolism
Bmul_1634	ATCC	ATCC	ST-21	B. multivorans	II	ortholog	C1	C1	NA	COG4208	ABC-type sulfate transport system, permease component	P	Inorganic ion transport and metabolism
Bmul_1635	ATCC	ATCC	ST-21	B. multivorans	II	ortholog	C1	C1	NA	COG0555	ABC-type sulfate transport system, permease component	P	Inorganic ion transport and metabolism
Bmul_1636	ATCC	ATCC	ST-21	B. multivorans	II	ortholog	C1	C1	NA	COG1613	ABC-type sulfate transport system, periplasmic component	P	Inorganic ion transport and metabolism
Bmul_1637	ATCC	ATCC	ST-21	B. multivorans	II	ortholog	C1	C1	NA	COG1974	SOS-response transcriptional repressor LexA (RecA-mediated autopeptidase)	KT	mix
Bmul_1638	ATCC	ATCC	ST-21	B. multivorans	II	ortholog	C1	C1	NA	no_cog	no_cog	no_cog	no_cog
Bmul_1639	ATCC	ATCC	ST-21	B. multivorans	II	ortholog	C1	C1	NA	no_cog	no_cog	no_cog	no_cog
Bmul_1640	ATCC	ATCC	ST-21	B. multivorans	II	ortholog	C1	C1	NA	COG0589	Nucleotide-binding universal stress protein, UspA family	T	Signal transduction mechanisms
Bmul_1641	ATCC	ATCC	ST-21	B. multivorans	II	ortholog	C1	C1	NA	COG1131	ABC-type multidrug transport system, ATPase component	V	Defense mechanisms
Bmul_1642	ATCC	ATCC	ST-21	B. multivorans	II	ortholog	C1	C1	NA	COG0842	ABC-type multidrug transport system, permease component	V	Defense mechanisms
Bmul_1643	ATCC	ATCC	ST-21	B. multivorans	II	ortholog	C1	C1	NA	no_cog	no_cog	no_cog	no_cog
Bmul_1644	ATCC	ATCC	ST-21	B. multivorans	II	ortholog	C1	C1	NA	COG0701	Uncharacterized membrane protein YraQ, UPF0718 family	S	Function unknown
Bmul_1645	ATCC	ATCC	ST-21	B. multivorans	II	ortholog	C1	C1	NA	COG2603	tRNA 2-selenouridine synthase SelU, contains rhodanese domain	J	Translation, ribosomal structure and biogenesis
Bmul_1646	ATCC	ATCC	ST-21	B. multivorans	II	ortholog	C1	C1	NA	COG0583	DNA-binding transcriptional regulator, LysR family	K	Transcription
Bmul_1647	ATCC	ATCC	ST-21	B. multivorans	II	ortholog	C1	C1	NA	COG0624	Acetylornithine deacetylase/Succinyl-diaminopimelate desuccinylase or related deacylase	E	Amino acid transport and metabolism
Bmul_1648	ATCC	ATCC	ST-21	B. multivorans	II	ortholog	C1	C1	NA	COG2814	Predicted arabinose efflux permease, MFS family	G	Carbohydrate transport and metabolism
Bmul_1649	ATCC	ATCC	ST-21	B. multivorans	II	ortholog	C1	C1	NA	COG0667	Predicted oxidoreductase (related to aryl-alcohol dehydrogenase)	R	General function prediction only
Bmul_1650	ATCC	ATCC	ST-21	B. multivorans	II	ortholog	C1	C1	NA	COG2050	Acyl-coenzyme A thioesterase PaaI, contains HGG motif	Q	Secondary metabolites biosynthesis, transport and catabolism
Bmul_1651	ATCC	ATCC	ST-21	B. multivorans	II	ortholog	C1	C1	NA	COG1733	DNA-binding transcriptional regulator, HxlR family	K	Transcription
Bmul_1652	ATCC	ATCC	ST-21	B. multivorans	II	unique	C1	C1	NA	no_cog	no_cog	no_cog	no_cog
Bmul_1653	ATCC	ATCC	ST-21	B. multivorans	II	ortholog	C1	C1	NA	COG1502	Phosphatidylserine/phosphatidylglycerophosphate/cardiolipin synthase or related enzyme	I	Lipid transport and metabolism
Bmul_1654	ATCC	ATCC	ST-21	B. multivorans	II	unique	C1	C1	NA	no_cog	no_cog	no_cog	no_cog
Bmul_1655	ATCC	ATCC	ST-21	B. multivorans	II	ortholog	C1	C1	NA	COG2764	Uncharacterized conserved protein PhnB, glyoxalase superfamily	R	General function prediction only
Bmul_1656	ATCC	ATCC	ST-21	B. multivorans	II	ortholog	C1	C1	NA	no_cog	no_cog	no_cog	no_cog
Bmul_1657	ATCC	ATCC	ST-21	B. multivorans	II	ortholog	C1	C1	NA	no_cog	no_cog	no_cog	no_cog
Bmul_1658	ATCC	ATCC	ST-21	B. multivorans	II	ortholog	C1	C1	NA	no_cog	no_cog	no_cog	no_cog
Bmul_1659	ATCC	ATCC	ST-21	B. multivorans	II	unique	C1	C1	NA	no_cog	no_cog	no_cog	no_cog
Bmul_1660	ATCC	ATCC	ST-21	B. multivorans	II	ortholog	C1	C1	NA	no_cog	no_cog	no_cog	no_cog
Bmul_1661	ATCC	ATCC	ST-21	B. multivorans	II	unique	C1	C1	NA	COG2801	Transposase InsO and inactivated derivatives	X	Mobilome: prophages, transposons
Bmul_1662	ATCC	ATCC	ST-21	B. multivorans	II	unique	C1	C1	NA	COG2120	N-acetylglucosaminyl deacetylase, LmbE family	G	Carbohydrate transport and metabolism
Bmul_1663	ATCC	ATCC	ST-21	B. multivorans	II	unique	C1	C1	NA	no_cog	no_cog	no_cog	no_cog
Bmul_1664	ATCC	ATCC	ST-21	B. multivorans	II	ortholog	C1	C1	NA	COG0042	tRNA-dihydrouridine synthase	J	Translation, ribosomal structure and biogenesis
Bmul_1665	ATCC	ATCC	ST-21	B. multivorans	II	ortholog	C1	C1	NA	no_cog	no_cog	no_cog	no_cog
Bmul_1666	ATCC	ATCC	ST-21	B. multivorans	II	ortholog	C1	C1	NA	no_cog	no_cog	no_cog	no_cog
Bmul_1667	ATCC	ATCC	ST-21	B. multivorans	II	ortholog	C1	C1	NA	COG3585	Molybdopterin-binding protein	H	Coenzyme transport and metabolism
Bmul_1668	ATCC	ATCC	ST-21	B. multivorans	II	ortholog	C1	C1	NA	COG1116	ABC-type nitrate/sulfonate/bicarbonate transport system, ATPase component	P	Inorganic ion transport and metabolism
Bmul_1669	ATCC	ATCC	ST-21	B. multivorans	II	ortholog	C1	C1	NA	COG0600	ABC-type nitrate/sulfonate/bicarbonate transport system, permease component	P	Inorganic ion transport and metabolism
Bmul_1670	ATCC	ATCC	ST-21	B. multivorans	II	ortholog	C1	C1	NA	COG2141	Flavin-dependent oxidoreductase, luciferase family (includes alkanesulfonate monooxygenase SsuD and methylene tetrahydromethanopterin reductase)	HR	mix
Bmul_1671	ATCC	ATCC	ST-21	B. multivorans	II	ortholog	C1	C1	NA	no_cog	no_cog	no_cog	no_cog
Bmul_1672	ATCC	ATCC	ST-21	B. multivorans	II	ortholog	C1	C1	NA	COG1024	Enoyl-CoA hydratase/carnithine racemase	I	Lipid transport and metabolism
Bmul_1673	ATCC	ATCC	ST-21	B. multivorans	II	ortholog	C1	C1	NA	COG2076	Multidrug transporter EmrE and related cation transporters	V	Defense mechanisms
Bmul_1674	ATCC	ATCC	ST-21	B. multivorans	II	ortholog	C1	C1	NA	COG4702	Uncharacterized protein, UPF0303 family	S	Function unknown
Bmul_1675	ATCC	ATCC	ST-21	B. multivorans	II	ortholog	C1	C1	NA	COG1051	ADP-ribose pyrophosphatase YjhB, NUDIX family	F	Nucleotide transport and metabolism
Bmul_1676	ATCC	ATCC	ST-21	B. multivorans	II	ortholog	C1	C1	NA	COG2360	Leu/Phe-tRNA-protein transferase	O	Posttranslational modification, protein turnover, chaperones
Bmul_1677	ATCC	ATCC	ST-21	B. multivorans	II	ortholog	C1	C1	NA	COG2935	Arginyl-tRNA--protein-N-Asp/Glu arginylyltransferase	O	Posttranslational modification, protein turnover, chaperones
Bmul_1678	ATCC	ATCC	ST-21	B. multivorans	II	ortholog	C1	C1	NA	COG0167	Dihydroorotate dehydrogenase	F	Nucleotide transport and metabolism
Bmul_1679	ATCC	ATCC	ST-21	B. multivorans	II	ortholog	C1	C1	NA	COG0834	ABC-type amino acid transport/signal transduction system, periplasmic component/domain	ET	mix
Bmul_1680	ATCC	ATCC	ST-21	B. multivorans	II	ortholog	C1	C1	NA	COG0765	ABC-type amino acid transport system, permease component	E	Amino acid transport and metabolism
Bmul_1681	ATCC	ATCC	ST-21	B. multivorans	II	ortholog	C1	C1	NA	COG0673	Predicted dehydrogenase	R	General function prediction only
Bmul_1682	ATCC	ATCC	ST-21	B. multivorans	II	ortholog	C1	C1	NA	COG2186	DNA-binding transcriptional regulator, FadR family	K	Transcription
Bmul_1683	ATCC	ATCC	ST-21	B. multivorans	II	ortholog	C1	C1	NA	COG0120	Ribose 5-phosphate isomerase	G	Carbohydrate transport and metabolism
Bmul_1684	ATCC	ATCC	ST-21	B. multivorans	II	ortholog	C1	C1	NA	COG3023	N-acetyl-anhydromuramyl-L-alanine amidase AmpD	M	Cell wall/membrane/envelope biogenesis
Bmul_1685	ATCC	ATCC	ST-21	B. multivorans	II	ortholog	C1	C1	NA	COG0566	tRNA G18 (ribose-2-O)-methylase SpoU	J	Translation, ribosomal structure and biogenesis
Bmul_1686	ATCC	ATCC	ST-21	B. multivorans	II	ortholog	C1	C1	NA	COG0557	Exoribonuclease R	K	Transcription
Bmul_1687	ATCC	ATCC	ST-21	B. multivorans	II	ortholog	C1	C1	NA	COG3246	Uncharacterized conserved protein, DUF849 family	S	Function unknown
Bmul_1688	ATCC	ATCC	ST-21	B. multivorans	II	ortholog	C1	C1	NA	COG1893	Ketopantoate reductase	H	Coenzyme transport and metabolism
Bmul_1689	ATCC	ATCC	ST-21	B. multivorans	II	ortholog	C1	C1	NA	COG2031	Short chain fatty acids transporter	I	Lipid transport and metabolism
Bmul_1690	ATCC	ATCC	ST-21	B. multivorans	II	ortholog	C1	C1	NA	COG2207	AraC-type DNA-binding domain and AraC-containing proteins	K	Transcription
Bmul_1691	ATCC	ATCC	ST-21	B. multivorans	II	ortholog	C1	C1	NA	COG1529	CO or xanthine dehydrogenase, Mo-binding subunit	C	Energy production and conversion
Bmul_1692	ATCC	ATCC	ST-21	B. multivorans	II	ortholog	C1	C1	NA	COG2080	Aerobic-type carbon monoxide dehydrogenase, small subunit, CoxS/CutS family	C	Energy production and conversion
Bmul_1693	ATCC	ATCC	ST-21	B. multivorans	II	ortholog	C1	C1	NA	COG3618	Predicted metal-dependent hydrolase, TIM-barrel fold	R	General function prediction only
Bmul_1694	ATCC	ATCC	ST-21	B. multivorans	II	ortholog	C1	C1	NA	COG2814	Predicted arabinose efflux permease, MFS family	G	Carbohydrate transport and metabolism
Bmul_1695	ATCC	ATCC	ST-21	B. multivorans	II	ortholog	C1	C1	NA	COG0583	DNA-binding transcriptional regulator, LysR family	K	Transcription
Bmul_1696	ATCC	ATCC	ST-21	B. multivorans	II	ortholog	C1	C1	NA	COG1304	FMN-dependent dehydrogenase, includes L-lactate dehydrogenase and type II isopentenyl diphosphate isomerase	CIR	mix
Bmul_1697	ATCC	ATCC	ST-21	B. multivorans	II	ortholog	C1	C1	NA	COG0789	DNA-binding transcriptional regulator, MerR family	K	Transcription
Bmul_1698	ATCC	ATCC	ST-21	B. multivorans	II	ortholog	C1	C1	NA	no_cog	no_cog	no_cog	no_cog
Bmul_1699	ATCC	ATCC	ST-21	B. multivorans	II	ortholog	C1	C1	NA	COG0789	DNA-binding transcriptional regulator, MerR family	K	Transcription
Bmul_1700	ATCC	ATCC	ST-21	B. multivorans	II	ortholog	C1	C1	NA	COG0596	Pimeloyl-ACP methyl ester carboxylesterase	HR	mix
Bmul_1701	ATCC	ATCC	ST-21	B. multivorans	II	ortholog	C1	C1	NA	COG0451	Nucleoside-diphosphate-sugar epimerase	M	Cell wall/membrane/envelope biogenesis
Bmul_1702	ATCC	ATCC	ST-21	B. multivorans	II	ortholog	C1	C1	NA	COG2193	Bacterioferritin (cytochrome b1)	P	Inorganic ion transport and metabolism
Bmul_1703	ATCC	ATCC	ST-21	B. multivorans	II	ortholog	C1	C1	NA	COG2982	Uncharacterized protein involved in outer membrane biogenesis	M	Cell wall/membrane/envelope biogenesis
Bmul_1704	ATCC	ATCC	ST-21	B. multivorans	II	ortholog	C1	C1	NA	COG0628	Predicted PurR-regulated permease PerM	R	General function prediction only
Bmul_1705	ATCC	ATCC	ST-21	B. multivorans	II	ortholog	C1	C1	NA	COG0659	Sulfate permease or related transporter, MFS superfamily	P	Inorganic ion transport and metabolism
Bmul_1706	ATCC	ATCC	ST-21	B. multivorans	II	ortholog	C1	C1	NA	COG3025	Inorganic triphosphatase YgiF, contains CYTH and CHAD domains	P	Inorganic ion transport and metabolism
Bmul_1707	ATCC	ATCC	ST-21	B. multivorans	II	ortholog	C1	C1	NA	no_cog	no_cog	no_cog	no_cog
Bmul_1708	ATCC	ATCC	ST-21	B. multivorans	II	ortholog	C1	C1	NA	COG0715	ABC-type nitrate/sulfonate/bicarbonate transport system, periplasmic component	P	Inorganic ion transport and metabolism
Bmul_1709	ATCC	ATCC	ST-21	B. multivorans	II	ortholog	C1	C1	NA	COG0655	Multimeric flavodoxin WrbA	C	Energy production and conversion
Bmul_1710	ATCC	ATCC	ST-21	B. multivorans	II	ortholog	C1	C1	NA	COG1940	Sugar kinase of the NBD/HSP70 family, may contain an N-terminal HTH domain	KG	mix
Bmul_1711	ATCC	ATCC	ST-21	B. multivorans	II	ortholog	C1	C1	NA	COG1129	ABC-type sugar transport system, ATPase component	G	Carbohydrate transport and metabolism
Bmul_1712	ATCC	ATCC	ST-21	B. multivorans	II	ortholog	C1	C1	NA	COG4158	Predicted ABC-type sugar transport system, permease component	R	General function prediction only
Bmul_1713	ATCC	ATCC	ST-21	B. multivorans	II	ortholog	C1	C1	NA	COG1879	ABC-type sugar transport system, periplasmic component, contains N-terminal xre family HTH domain	G	Carbohydrate transport and metabolism
Bmul_1714	ATCC	ATCC	ST-21	B. multivorans	II	ortholog	C1	C1	NA	COG0524	Sugar or nucleoside kinase, ribokinase family	G	Carbohydrate transport and metabolism
Bmul_1715	ATCC	ATCC	ST-21	B. multivorans	II	ortholog	C1	C1	NA	COG0659	Sulfate permease or related transporter, MFS superfamily	P	Inorganic ion transport and metabolism
Bmul_1716	ATCC	ATCC	ST-21	B. multivorans	II	ortholog	C1	C1	NA	COG4318	Uncharacterized protein	S	Function unknown
Bmul_1717	ATCC	ATCC	ST-21	B. multivorans	II	ortholog	C1	C1	NA	COG1670	Protein N-acetyltransferase, RimJ/RimL family	JO	mix
Bmul_1718	ATCC	ATCC	ST-21	B. multivorans	II	ortholog	C1	C1	NA	COG2814	Predicted arabinose efflux permease, MFS family	G	Carbohydrate transport and metabolism
Bmul_1719	ATCC	ATCC	ST-21	B. multivorans	II	ortholog	C1	C1	NA	COG1309	DNA-binding transcriptional regulator, AcrR family	K	Transcription
Bmul_1720	ATCC	ATCC	ST-21	B. multivorans	II	ortholog	C1	C1	NA	COG0318	Acyl-CoA synthetase (AMP-forming)/AMP-acid ligase II	IQ	mix
Bmul_1721	ATCC	ATCC	ST-21	B. multivorans	II	ortholog	C1	C1	NA	no_cog	no_cog	no_cog	no_cog
Bmul_1722	ATCC	ATCC	ST-21	B. multivorans	II	ortholog	C1	C1	NA	COG1923	sRNA-binding regulator protein Hfq	T	Signal transduction mechanisms
Bmul_1723	ATCC	ATCC	ST-21	B. multivorans	II	ortholog	C1	C1	NA	no_cog	no_cog	no_cog	no_cog
Bmul_1724	ATCC	ATCC	ST-21	B. multivorans	II	ortholog	C1	C1	NA	COG2204	DNA-binding transcriptional response regulator, NtrC family, contains REC, AAA-type ATPase, and a Fis-type DNA-binding domains	T	Signal transduction mechanisms
Bmul_1725	ATCC	ATCC	ST-21	B. multivorans	II	unique	C1	C1	NA	COG4655	Uncharacterized membrane protein	S	Function unknown
Bmul_1726	ATCC	ATCC	ST-21	B. multivorans	II	unique	C1	C1	NA	no_cog	no_cog	no_cog	no_cog
Bmul_1727	ATCC	ATCC	ST-21	B. multivorans	II	ortholog	C1	C1	NA	COG5010	Flp pilus assembly protein TadD, contains TPR repeats	UW	mix
Bmul_1728	ATCC	ATCC	ST-21	B. multivorans	II	ortholog	C1	C1	NA	COG2064	Pilus assembly protein TadC	W	Extracellular structures
Bmul_1729	ATCC	ATCC	ST-21	B. multivorans	II	ortholog	C1	C1	NA	COG4965	Flp pilus assembly protein TadB	UW	mix
Bmul_1730	ATCC	ATCC	ST-21	B. multivorans	II	ortholog	C1	C1	NA	COG4962	Pilus assembly protein, ATPase of CpaF family	UW	mix
Bmul_1731	ATCC	ATCC	ST-21	B. multivorans	II	ortholog	C1	C1	NA	COG4963	Flp pilus assembly protein, ATPase CpaE	UW	mix
Bmul_1732	ATCC	ATCC	ST-21	B. multivorans	II	ortholog	C1	C1	NA	COG4964	Flp pilus assembly protein, secretin CpaC	UW	mix
Bmul_1733	ATCC	ATCC	ST-21	B. multivorans	II	ortholog	C1	C1	NA	COG3745	Flp pilus assembly protein CpaB	UW	mix
Bmul_1734	ATCC	ATCC	ST-21	B. multivorans	II	unique	C1	C1	NA	no_cog	no_cog	no_cog	no_cog
Bmul_1735	ATCC	ATCC	ST-21	B. multivorans	II	ortholog	C1	C1	NA	COG4960	Flp pilus assembly protein, protease CpaA	OT	mix
Bmul_1736	ATCC	ATCC	ST-21	B. multivorans	II	ortholog	C1	C1	NA	COG3847	Flp pilus assembly protein, pilin Flp	UW	mix
Bmul_1737	ATCC	ATCC	ST-21	B. multivorans	II	unique	C1	C1	NA	no_cog	no_cog	no_cog	no_cog
Bmul_1738	ATCC	ATCC	ST-21	B. multivorans	II	ortholog	C1	C1	NA	no_cog	no_cog	no_cog	no_cog
Bmul_1739	ATCC	ATCC	ST-21	B. multivorans	II	ortholog	C1	C1	NA	COG2831	Hemolysin activation/secretion protein	U	Intracellular trafficking, secretion, and vesicular transport
Bmul_1740	ATCC	ATCC	ST-21	B. multivorans	II	unique	C1	C1	NA	COG2801	Transposase InsO and inactivated derivatives	X	Mobilome: prophages, transposons
Bmul_1741	ATCC	ATCC	ST-21	B. multivorans	II	unique	C1	C1	NA	COG2963	Transposase and inactivated derivatives	X	Mobilome: prophages, transposons
Bmul_1742	ATCC	ATCC	ST-21	B. multivorans	II	ortholog	C1	C1	NA	COG4731	Uncharacterized conserved protein, DUF2147 family	S	Function unknown
Bmul_1743	ATCC	ATCC	ST-21	B. multivorans	II	ortholog	C1	C1	NA	COG3293	Transposase	X	Mobilome: prophages, transposons
Bmul_1744	ATCC	ATCC	ST-21	B. multivorans	II	ortholog	C1	C1	NA	COG1485	Predicted ATPase	R	General function prediction only
Bmul_1745	ATCC	ATCC	ST-21	B. multivorans	II	ortholog	C1	C1	NA	COG1249	Pyruvate/2-oxoglutarate dehydrogenase complex, dihydrolipoamide dehydrogenase (E3) component or related enzyme	C	Energy production and conversion
Bmul_1746	ATCC	ATCC	ST-21	B. multivorans	II	ortholog	C1	C1	NA	COG0508	Pyruvate/2-oxoglutarate dehydrogenase complex, dihydrolipoamide acyltransferase (E2) component	C	Energy production and conversion
Bmul_1747	ATCC	ATCC	ST-21	B. multivorans	II	ortholog	C1	C1	NA	COG0567	2-oxoglutarate dehydrogenase complex, dehydrogenase (E1) component, and related enzymes	C	Energy production and conversion
Bmul_1748	ATCC	ATCC	ST-21	B. multivorans	II	ortholog	C1	C1	NA	COG1217	Predicted membrane GTPase involved in stress response	T	Signal transduction mechanisms
Bmul_1749	ATCC	ATCC	ST-21	B. multivorans	II	ortholog	C1	C1	NA	COG1846	DNA-binding transcriptional regulator, MarR family	K	Transcription
Bmul_1750	ATCC	ATCC	ST-21	B. multivorans	II	ortholog	C1	C1	NA	COG1538	Outer membrane protein TolC	M	Cell wall/membrane/envelope biogenesis
Bmul_1751	ATCC	ATCC	ST-21	B. multivorans	II	ortholog	C1	C1	NA	COG1566	Multidrug resistance efflux pump	V	Defense mechanisms
Bmul_1752	ATCC	ATCC	ST-21	B. multivorans	II	ortholog	C1	C1	NA	COG2814	Predicted arabinose efflux permease, MFS family	G	Carbohydrate transport and metabolism
Bmul_1753	ATCC	ATCC	ST-21	B. multivorans	II	ortholog	C1	C1	NA	COG0130	tRNA U55 pseudouridine synthase TruB, may also work on U342 of tmRNA	J	Translation, ribosomal structure and biogenesis
Bmul_1754	ATCC	ATCC	ST-21	B. multivorans	II	ortholog	C1	C1	NA	COG0858	Ribosome-binding factor A	J	Translation, ribosomal structure and biogenesis
Bmul_1755	ATCC	ATCC	ST-21	B. multivorans	II	ortholog	C1	C1	NA	COG0532	Translation initiation factor IF-2, a GTPase	J	Translation, ribosomal structure and biogenesis
Bmul_1756	ATCC	ATCC	ST-21	B. multivorans	II	ortholog	C1	C1	NA	COG0195	Transcription antitermination factor NusA, contains S1 and KH domains	K	Transcription
Bmul_1757	ATCC	ATCC	ST-21	B. multivorans	II	ortholog	C1	C1	NA	COG0779	Ribosome maturation factor RimP	J	Translation, ribosomal structure and biogenesis
Bmul_1758	ATCC	ATCC	ST-21	B. multivorans	II	ortholog	C1	C1	NA	COG1187	16S rRNA U516 pseudouridylate synthase RsuA and related 23S rRNA U2605, pseudouridylate synthases	J	Translation, ribosomal structure and biogenesis
Bmul_1759	ATCC	ATCC	ST-21	B. multivorans	II	ortholog	C1	C1	NA	COG1386	Chromosome segregation and condensation protein ScpB	K	Transcription
Bmul_1760	ATCC	ATCC	ST-21	B. multivorans	II	ortholog	C1	C1	NA	COG0436	Aspartate/methionine/tyrosine aminotransferase	E	Amino acid transport and metabolism
Bmul_1761	ATCC	ATCC	ST-21	B. multivorans	II	ortholog	C1	C1	NA	COG0583	DNA-binding transcriptional regulator, LysR family	K	Transcription
Bmul_1762	ATCC	ATCC	ST-21	B. multivorans	II	ortholog	C1	C1	NA	COG3293	Transposase	X	Mobilome: prophages, transposons
Bmul_1763	ATCC	ATCC	ST-21	B. multivorans	II	ortholog	C1	C1	NA	no_cog	no_cog	no_cog	no_cog
Bmul_1764	ATCC	ATCC	ST-21	B. multivorans	II	ortholog	C1	C1	NA	no_cog	no_cog	no_cog	no_cog
Bmul_1765	ATCC	ATCC	ST-21	B. multivorans	II	ortholog	C1	C1	NA	COG1434	Uncharacterized SAM-binding protein YcdF, DUF218 family	R	General function prediction only
Bmul_1766	ATCC	ATCC	ST-21	B. multivorans	II	ortholog	C1	C1	NA	no_cog	no_cog	no_cog	no_cog
Bmul_1767	ATCC	ATCC	ST-21	B. multivorans	II	ortholog	C1	C1	NA	no_cog	no_cog	no_cog	no_cog
Bmul_1768	ATCC	ATCC	ST-21	B. multivorans	II	ortholog	C1	C1	NA	COG1359	Quinol monooxygenase YgiN	C	Energy production and conversion
Bmul_1769	ATCC	ATCC	ST-21	B. multivorans	II	unique	C1	C1	NA	no_cog	no_cog	no_cog	no_cog
Bmul_1770	ATCC	ATCC	ST-21	B. multivorans	II	ortholog	C1	C1	NA	COG3317	Uncharacterized lipoprotein	S	Function unknown
Bmul_1771	ATCC	ATCC	ST-21	B. multivorans	II	ortholog	C1	C1	NA	no_cog	no_cog	no_cog	no_cog
Bmul_1772	ATCC	ATCC	ST-21	B. multivorans	II	ortholog	C1	C1	NA	COG0789	DNA-binding transcriptional regulator, MerR family	K	Transcription
Bmul_1773	ATCC	ATCC	ST-21	B. multivorans	II	ortholog	C1	C1	NA	COG0776	Bacterial nucleoid DNA-binding protein	L	Replication, recombination and repair
Bmul_1774	ATCC	ATCC	ST-21	B. multivorans	II	ortholog	C1	C1	NA	COG0072	Phenylalanyl-tRNA synthetase beta subunit	J	Translation, ribosomal structure and biogenesis
Bmul_1775	ATCC	ATCC	ST-21	B. multivorans	II	ortholog	C1	C1	NA	COG0016	Phenylalanyl-tRNA synthetase alpha subunit	J	Translation, ribosomal structure and biogenesis
Bmul_1776	ATCC	ATCC	ST-21	B. multivorans	II	ortholog	C1	C1	NA	COG0292	Ribosomal protein L20	J	Translation, ribosomal structure and biogenesis
Bmul_1777	ATCC	ATCC	ST-21	B. multivorans	II	ortholog	C1	C1	NA	COG0291	Ribosomal protein L35	J	Translation, ribosomal structure and biogenesis
Bmul_1778	ATCC	ATCC	ST-21	B. multivorans	II	ortholog	C1	C1	NA	COG0290	Translation initiation factor IF-3	J	Translation, ribosomal structure and biogenesis
Bmul_1779	ATCC	ATCC	ST-21	B. multivorans	II	ortholog	C1	C1	NA	COG0441	Threonyl-tRNA synthetase	J	Translation, ribosomal structure and biogenesis
Bmul_1780	ATCC	ATCC	ST-21	B. multivorans	II	ortholog	C1	C1	NA	COG0317	(p)ppGpp synthase/hydrolase, HD superfamily	TK	mix
Bmul_1781	ATCC	ATCC	ST-21	B. multivorans	II	ortholog	C1	C1	NA	COG0251	Enamine deaminase RidA, house cleaning of reactive enamine intermediates, YjgF/YER057c/UK114 family	V	Defense mechanisms
Bmul_1782	ATCC	ATCC	ST-21	B. multivorans	II	ortholog	C1	C1	NA	COG0596	Pimeloyl-ACP methyl ester carboxylesterase	HR	mix
Bmul_1783	ATCC	ATCC	ST-21	B. multivorans	II	ortholog	C1	C1	NA	COG2057	Acyl CoA:acetate/3-ketoacid CoA transferase, beta subunit	I	Lipid transport and metabolism
Bmul_1784	ATCC	ATCC	ST-21	B. multivorans	II	ortholog	C1	C1	NA	COG1788	Acyl CoA:acetate/3-ketoacid CoA transferase, alpha subunit	I	Lipid transport and metabolism
Bmul_1785	ATCC	ATCC	ST-21	B. multivorans	II	ortholog	C1	C1	NA	COG4566	Two-component response regulator, FixJ family, consists of REC and HTH domains	TK	mix
Bmul_1786	ATCC	ATCC	ST-21	B. multivorans	II	unique	C1	C1	NA	COG0824	Acyl-CoA thioesterase FadM	I	Lipid transport and metabolism
Bmul_1787	ATCC	ATCC	ST-21	B. multivorans	II	ortholog	C1	C1	NA	COG1028	NAD(P)-dependent dehydrogenase, short-chain alcohol dehydrogenase family	IQR	mix
Bmul_1788	ATCC	ATCC	ST-21	B. multivorans	II	unique	C1	C1	NA	COG0644	Dehydrogenase (flavoprotein)	C	Energy production and conversion
Bmul_1789	ATCC	ATCC	ST-21	B. multivorans	II	ortholog	C1	C1	NA	COG0082	Chorismate synthase	E	Amino acid transport and metabolism
Bmul_1790	ATCC	ATCC	ST-21	B. multivorans	II	ortholog	C1	C1	NA	COG0204	1-acyl-sn-glycerol-3-phosphate acyltransferase	I	Lipid transport and metabolism
Bmul_1791	ATCC	ATCC	ST-21	B. multivorans	II	ortholog	C1	C1	NA	COG0517	CBS domain	T	Signal transduction mechanisms
Bmul_1792	ATCC	ATCC	ST-21	B. multivorans	II	ortholog	C1	C1	NA	COG4323	Uncharacterized protein	S	Function unknown
Bmul_1793	ATCC	ATCC	ST-21	B. multivorans	II	ortholog	C1	C1	NA	COG1295	Uncharacterized membrane protein, BrkB/YihY/UPF0761 family (not an RNase)	S	Function unknown
Bmul_1794	ATCC	ATCC	ST-21	B. multivorans	II	ortholog	C1	C1	NA	no_cog	no_cog	no_cog	no_cog
Bmul_1795	ATCC	ATCC	ST-21	B. multivorans	II	unique	C1	C1	NA	no_cog	no_cog	no_cog	no_cog
Bmul_1796	ATCC	ATCC	ST-21	B. multivorans	II	unique	C1	C1	NA	no_cog	no_cog	no_cog	no_cog
Bmul_1797	ATCC	ATCC	ST-21	B. multivorans	II	unique	C1	C1	NA	COG3772	Phage-related lysozyme (muramidase), GH24 family	M	Cell wall/membrane/envelope biogenesis
Bmul_1798	ATCC	ATCC	ST-21	B. multivorans	II	unique	C1	C1	NA	no_cog	no_cog	no_cog	no_cog
Bmul_1799	ATCC	ATCC	ST-21	B. multivorans	II	unique	C1	C1	NA	COG1835	Peptidoglycan/LPS O-acetylase OafA/YrhL, contains acyltransferase and SGNH-hydrolase domains	M	Cell wall/membrane/envelope biogenesis
Bmul_1800	ATCC	ATCC	ST-21	B. multivorans	II	unique	C1	C1	NA	no_cog	no_cog	no_cog	no_cog
Bmul_1801	ATCC	ATCC	ST-21	B. multivorans	II	unique	C1	C1	NA	no_cog	no_cog	no_cog	no_cog
Bmul_1802	ATCC	ATCC	ST-21	B. multivorans	II	unique	C1	C1	NA	no_cog	no_cog	no_cog	no_cog
Bmul_1803	ATCC	ATCC	ST-21	B. multivorans	II	unique	C1	C1	NA	COG3299	Uncharacterized phage protein gp47/JayE	X	Mobilome: prophages, transposons
Bmul_1804	ATCC	ATCC	ST-21	B. multivorans	II	unique	C1	C1	NA	no_cog	no_cog	no_cog	no_cog
Bmul_1805	ATCC	ATCC	ST-21	B. multivorans	II	unique	C1	C1	NA	COG3646	Phage regulatory protein Rha	X	Mobilome: prophages, transposons
Bmul_1806	ATCC	ATCC	ST-21	B. multivorans	II	unique	C1	C1	NA	no_cog	no_cog	no_cog	no_cog
Bmul_1807	ATCC	ATCC	ST-21	B. multivorans	II	unique	C1	C1	NA	no_cog	no_cog	no_cog	no_cog
Bmul_1808	ATCC	ATCC	ST-21	B. multivorans	II	unique	C1	C1	NA	no_cog	no_cog	no_cog	no_cog
Bmul_1809	ATCC	ATCC	ST-21	B. multivorans	II	unique	C1	C1	NA	no_cog	no_cog	no_cog	no_cog
Bmul_1810	ATCC	ATCC	ST-21	B. multivorans	II	unique	C1	C1	NA	COG3328	Transposase (or an inactivated derivative)	X	Mobilome: prophages, transposons
Bmul_1811	ATCC	ATCC	ST-21	B. multivorans	II	unique	C1	C1	NA	no_cog	no_cog	no_cog	no_cog
Bmul_1812	ATCC	ATCC	ST-21	B. multivorans	II	unique	C1	C1	NA	no_cog	no_cog	no_cog	no_cog
Bmul_1813	ATCC	ATCC	ST-21	B. multivorans	II	unique	C1	C1	NA	no_cog	no_cog	no_cog	no_cog
Bmul_1814	ATCC	ATCC	ST-21	B. multivorans	II	ortholog	C1	C1	NA	no_cog	no_cog	no_cog	no_cog
Bmul_1815	ATCC	ATCC	ST-21	B. multivorans	II	unique	C1	C1	NA	no_cog	no_cog	no_cog	no_cog
Bmul_1816	ATCC	ATCC	ST-21	B. multivorans	II	unique	C1	C1	NA	no_cog	no_cog	no_cog	no_cog
Bmul_1817	ATCC	ATCC	ST-21	B. multivorans	II	unique	C1	C1	NA	no_cog	no_cog	no_cog	no_cog
Bmul_1818	ATCC	ATCC	ST-21	B. multivorans	II	unique	C1	C1	NA	no_cog	no_cog	no_cog	no_cog
Bmul_1819	ATCC	ATCC	ST-21	B. multivorans	II	unique	C1	C1	NA	no_cog	no_cog	no_cog	no_cog
Bmul_1820	ATCC	ATCC	ST-21	B. multivorans	II	unique	C1	C1	NA	no_cog	no_cog	no_cog	no_cog
Bmul_1821	ATCC	ATCC	ST-21	B. multivorans	II	unique	C1	C1	NA	no_cog	no_cog	no_cog	no_cog
Bmul_1822	ATCC	ATCC	ST-21	B. multivorans	II	ortholog	C1	C1	NA	no_cog	no_cog	no_cog	no_cog
Bmul_1823	ATCC	ATCC	ST-21	B. multivorans	II	unique	C1	C1	NA	COG4834	Uncharacterized protein	S	Function unknown
Bmul_1824	ATCC	ATCC	ST-21	B. multivorans	II	unique	C1	C1	NA	no_cog	no_cog	no_cog	no_cog
Bmul_1825	ATCC	ATCC	ST-21	B. multivorans	II	unique	C1	C1	NA	COG3566	Uncharacterized protein	S	Function unknown
Bmul_1826	ATCC	ATCC	ST-21	B. multivorans	II	unique	C1	C1	NA	COG2369	Uncharacterized conserved protein, contains phage Mu gpF-like domain	S	Function unknown
Bmul_1827	ATCC	ATCC	ST-21	B. multivorans	II	unique	C1	C1	NA	COG3567	Uncharacterized protein	S	Function unknown
Bmul_1828	ATCC	ATCC	ST-21	B. multivorans	II	ortholog	C1	C1	NA	COG1783	Phage terminase large subunit	X	Mobilome: prophages, transposons
Bmul_1829	ATCC	ATCC	ST-21	B. multivorans	II	unique	C1	C1	NA	COG3728	Phage terminase, small subunit	X	Mobilome: prophages, transposons
Bmul_1830	ATCC	ATCC	ST-21	B. multivorans	II	ortholog	C1	C1	NA	no_cog	no_cog	no_cog	no_cog
Bmul_1831	ATCC	ATCC	ST-21	B. multivorans	II	unique	C1	C1	NA	no_cog	no_cog	no_cog	no_cog
Bmul_1832	ATCC	ATCC	ST-21	B. multivorans	II	unique	C1	C1	NA	no_cog	no_cog	no_cog	no_cog
Bmul_1833	ATCC	ATCC	ST-21	B. multivorans	II	ortholog	C1	C1	NA	COG4570	Holliday junction resolvase RusA (prophage-encoded endonuclease)	L	Replication, recombination and repair
Bmul_1834	ATCC	ATCC	ST-21	B. multivorans	II	unique	C1	C1	NA	no_cog	no_cog	no_cog	no_cog
Bmul_1835	ATCC	ATCC	ST-21	B. multivorans	II	unique	C1	C1	NA	COG3756	Uncharacterized conserved protein YdaU, DUF1376 family	S	Function unknown
Bmul_1836	ATCC	ATCC	ST-21	B. multivorans	II	unique	C1	C1	NA	no_cog	no_cog	no_cog	no_cog
Bmul_1837	ATCC	ATCC	ST-21	B. multivorans	II	unique	C1	C1	NA	no_cog	no_cog	no_cog	no_cog
Bmul_1838	ATCC	ATCC	ST-21	B. multivorans	II	unique	C1	C1	NA	no_cog	no_cog	no_cog	no_cog
Bmul_1839	ATCC	ATCC	ST-21	B. multivorans	II	ortholog	C1	C1	NA	no_cog	no_cog	no_cog	no_cog
Bmul_1840	ATCC	ATCC	ST-21	B. multivorans	II	ortholog	C1	C1	NA	COG2932	Phage repressor protein C, contains Cro/C1-type HTH and peptisase s24 domains	X	Mobilome: prophages, transposons
Bmul_1841	ATCC	ATCC	ST-21	B. multivorans	II	unique	C1	C1	NA	no_cog	no_cog	no_cog	no_cog
Bmul_1842	ATCC	ATCC	ST-21	B. multivorans	II	unique	C1	C1	NA	no_cog	no_cog	no_cog	no_cog
Bmul_1843	ATCC	ATCC	ST-21	B. multivorans	II	ortholog	C1	C1	NA	no_cog	no_cog	no_cog	no_cog
Bmul_1844	ATCC	ATCC	ST-21	B. multivorans	II	unique	C1	C1	NA	no_cog	no_cog	no_cog	no_cog
Bmul_1845	ATCC	ATCC	ST-21	B. multivorans	II	ortholog	C1	C1	NA	no_cog	no_cog	no_cog	no_cog
Bmul_1846	ATCC	ATCC	ST-21	B. multivorans	II	unique	C1	C1	NA	no_cog	no_cog	no_cog	no_cog
Bmul_1847	ATCC	ATCC	ST-21	B. multivorans	II	unique	C1	C1	NA	no_cog	no_cog	no_cog	no_cog
Bmul_1848	ATCC	ATCC	ST-21	B. multivorans	II	unique	C1	C1	NA	no_cog	no_cog	no_cog	no_cog
Bmul_1849	ATCC	ATCC	ST-21	B. multivorans	II	ortholog	C1	C1	NA	no_cog	no_cog	no_cog	no_cog
Bmul_1850	ATCC	ATCC	ST-21	B. multivorans	II	ortholog	C1	C1	NA	no_cog	no_cog	no_cog	no_cog
Bmul_1851	ATCC	ATCC	ST-21	B. multivorans	II	ortholog	C1	C1	NA	COG3723	Recombinational DNA repair protein RecT	L	Replication, recombination and repair
Bmul_1853	ATCC	ATCC	ST-21	B. multivorans	II	unique	C1	C1	NA	no_cog	no_cog	no_cog	no_cog
Bmul_1854	ATCC	ATCC	ST-21	B. multivorans	II	unique	C1	C1	NA	COG0270	Site-specific DNA-cytosine methylase	L	Replication, recombination and repair
Bmul_1855	ATCC	ATCC	ST-21	B. multivorans	II	unique	C1	C1	NA	no_cog	no_cog	no_cog	no_cog
Bmul_1856	ATCC	ATCC	ST-21	B. multivorans	II	unique	C1	C1	NA	no_cog	no_cog	no_cog	no_cog
Bmul_1857	ATCC	ATCC	ST-21	B. multivorans	II	unique	C1	C1	NA	no_cog	no_cog	no_cog	no_cog
Bmul_1858	ATCC	ATCC	ST-21	B. multivorans	II	unique	C1	C1	NA	no_cog	no_cog	no_cog	no_cog
Bmul_1859	ATCC	ATCC	ST-21	B. multivorans	II	ortholog	C1	C1	NA	no_cog	no_cog	no_cog	no_cog
Bmul_1860	ATCC	ATCC	ST-21	B. multivorans	II	ortholog	C1	C1	NA	COG0655	Multimeric flavodoxin WrbA	C	Energy production and conversion
Bmul_1861	ATCC	ATCC	ST-21	B. multivorans	II	ortholog	C1	C1	NA	COG3308	Uncharacterized membrane protein	S	Function unknown
Bmul_1862	ATCC	ATCC	ST-21	B. multivorans	II	ortholog	C1	C1	NA	COG0277	FAD/FMN-containing dehydrogenase	C	Energy production and conversion
Bmul_1863	ATCC	ATCC	ST-21	B. multivorans	II	ortholog	C1	C1	NA	COG1409	3,5-cyclic AMP phosphodiesterase CpdA	T	Signal transduction mechanisms
Bmul_1864	ATCC	ATCC	ST-21	B. multivorans	II	ortholog	C1	C1	NA	no_cog	no_cog	no_cog	no_cog
Bmul_1865	ATCC	ATCC	ST-21	B. multivorans	II	ortholog	C1	C1	NA	COG0583	DNA-binding transcriptional regulator, LysR family	K	Transcription
Bmul_1866	ATCC	ATCC	ST-21	B. multivorans	II	ortholog	C1	C1	NA	COG1538	Outer membrane protein TolC	M	Cell wall/membrane/envelope biogenesis
Bmul_1867	ATCC	ATCC	ST-21	B. multivorans	II	ortholog	C1	C1	NA	COG1289	Uncharacterized membrane protein YccC	S	Function unknown
Bmul_1868	ATCC	ATCC	ST-21	B. multivorans	II	ortholog	C1	C1	NA	no_cog	no_cog	no_cog	no_cog
Bmul_1869	ATCC	ATCC	ST-21	B. multivorans	II	ortholog	C1	C1	NA	COG1566	Multidrug resistance efflux pump	V	Defense mechanisms
Bmul_1870	ATCC	ATCC	ST-21	B. multivorans	II	ortholog	C1	C1	NA	COG0840	Methyl-accepting chemotaxis protein	NT	mix
Bmul_1871	ATCC	ATCC	ST-21	B. multivorans	II	ortholog	C1	C1	NA	COG2814	Predicted arabinose efflux permease, MFS family	G	Carbohydrate transport and metabolism
Bmul_1872	ATCC	ATCC	ST-21	B. multivorans	II	ortholog	C1	C1	NA	COG0775	Nucleoside phosphorylase	F	Nucleotide transport and metabolism
Bmul_1873	ATCC	ATCC	ST-21	B. multivorans	II	ortholog	C1	C1	NA	COG0210	Superfamily I DNA or RNA helicase	L	Replication, recombination and repair
Bmul_1874	ATCC	ATCC	ST-21	B. multivorans	II	ortholog	C1	C1	NA	COG0525	Valyl-tRNA synthetase	J	Translation, ribosomal structure and biogenesis
Bmul_1875	ATCC	ATCC	ST-21	B. multivorans	II	unique	C1	C1	NA	COG1210	UTP-glucose-1-phosphate uridylyltransferase	M	Cell wall/membrane/envelope biogenesis
Bmul_1876	ATCC	ATCC	ST-21	B. multivorans	II	ortholog	C1	C1	NA	no_cog	no_cog	no_cog	no_cog
Bmul_1877	ATCC	ATCC	ST-21	B. multivorans	II	ortholog	C1	C1	NA	COG4252	Extracellular (periplasmic) sensor domain CHASE2 (specificity unknown)	T	Signal transduction mechanisms
Bmul_1878	ATCC	ATCC	ST-21	B. multivorans	II	ortholog	C1	C1	NA	COG4254	Uncharacterized conserved protein, contains LysM and FecR domains	R	General function prediction only
Bmul_1879	ATCC	ATCC	ST-21	B. multivorans	II	ortholog	C1	C1	NA	COG0745	DNA-binding response regulator, OmpR family, contains REC and winged-helix (wHTH) domain	TK	mix
Bmul_1880	ATCC	ATCC	ST-21	B. multivorans	II	ortholog	C1	C1	NA	no_cog	no_cog	no_cog	no_cog
Bmul_1881	ATCC	ATCC	ST-21	B. multivorans	II	ortholog	C1	C1	NA	COG0425	TusA-related sulfurtransferase	O	Posttranslational modification, protein turnover, chaperones
Bmul_1882	ATCC	ATCC	ST-21	B. multivorans	II	ortholog	C1	C1	NA	COG0583	DNA-binding transcriptional regulator, LysR family	K	Transcription
Bmul_1883	ATCC	ATCC	ST-21	B. multivorans	II	ortholog	C1	C1	NA	COG1012	Acyl-CoA reductase or other NAD-dependent aldehyde dehydrogenase	C	Energy production and conversion
Bmul_1884	ATCC	ATCC	ST-21	B. multivorans	II	ortholog	C1	C1	NA	COG1737	DNA-binding transcriptional regulator, MurR/RpiR family, contains HTH and SIS domains	K	Transcription
Bmul_1885	ATCC	ATCC	ST-21	B. multivorans	II	ortholog	C1	C1	NA	COG0673	Predicted dehydrogenase	R	General function prediction only
Bmul_1886	ATCC	ATCC	ST-21	B. multivorans	II	ortholog	C1	C1	NA	COG1082	Sugar phosphate isomerase/epimerase	G	Carbohydrate transport and metabolism
Bmul_1887	ATCC	ATCC	ST-21	B. multivorans	II	ortholog	C1	C1	NA	COG0673	Predicted dehydrogenase	R	General function prediction only
Bmul_1888	ATCC	ATCC	ST-21	B. multivorans	II	ortholog	C1	C1	NA	COG1082	Sugar phosphate isomerase/epimerase	G	Carbohydrate transport and metabolism
Bmul_1889	ATCC	ATCC	ST-21	B. multivorans	II	ortholog	C1	C1	NA	COG1172	Ribose/xylose/arabinose/galactoside ABC-type transport system, permease component	G	Carbohydrate transport and metabolism
Bmul_1890	ATCC	ATCC	ST-21	B. multivorans	II	ortholog	C1	C1	NA	COG1129	ABC-type sugar transport system, ATPase component	G	Carbohydrate transport and metabolism
Bmul_1891	ATCC	ATCC	ST-21	B. multivorans	II	ortholog	C1	C1	NA	COG1879	ABC-type sugar transport system, periplasmic component, contains N-terminal xre family HTH domain	G	Carbohydrate transport and metabolism
Bmul_1892	ATCC	ATCC	ST-21	B. multivorans	II	ortholog	C1	C1	NA	COG3892	Myo-inositol catabolism protein IolC	G	Carbohydrate transport and metabolism
Bmul_1893	ATCC	ATCC	ST-21	B. multivorans	II	ortholog	C1	C1	NA	COG3962	TPP-dependent trihydroxycyclohexane-1,2-dione (THcHDO) dehydratase, myo-inositol metabolism	G	Carbohydrate transport and metabolism
Bmul_1894	ATCC	ATCC	ST-21	B. multivorans	II	ortholog	C1	C1	NA	COG1082	Sugar phosphate isomerase/epimerase	G	Carbohydrate transport and metabolism
Bmul_1895	ATCC	ATCC	ST-21	B. multivorans	II	ortholog	C1	C1	NA	COG3718	5-deoxy-D-glucuronate isomerase	G	Carbohydrate transport and metabolism
Bmul_1896	ATCC	ATCC	ST-21	B. multivorans	II	ortholog	C1	C1	NA	COG4702	Uncharacterized protein, UPF0303 family	S	Function unknown
Bmul_1897	ATCC	ATCC	ST-21	B. multivorans	II	ortholog	C1	C1	NA	COG1028	NAD(P)-dependent dehydrogenase, short-chain alcohol dehydrogenase family	IQR	mix
Bmul_1898	ATCC	ATCC	ST-21	B. multivorans	II	ortholog	C1	C1	NA	COG0410	ABC-type branched-chain amino acid transport system, ATPase component	E	Amino acid transport and metabolism
Bmul_1899	ATCC	ATCC	ST-21	B. multivorans	II	ortholog	C1	C1	NA	COG0411	ABC-type branched-chain amino acid transport system, ATPase component	E	Amino acid transport and metabolism
Bmul_1900	ATCC	ATCC	ST-21	B. multivorans	II	ortholog	C1	C1	NA	COG4177	ABC-type branched-chain amino acid transport system, permease component	E	Amino acid transport and metabolism
Bmul_1901	ATCC	ATCC	ST-21	B. multivorans	II	ortholog	C1	C1	NA	COG0559	Branched-chain amino acid ABC-type transport system, permease component	E	Amino acid transport and metabolism
Bmul_1902	ATCC	ATCC	ST-21	B. multivorans	II	ortholog	C1	C1	NA	COG0824	Acyl-CoA thioesterase FadM	I	Lipid transport and metabolism
Bmul_1903	ATCC	ATCC	ST-21	B. multivorans	II	ortholog	C1	C1	NA	COG2816	NADH pyrophosphatase NudC, Nudix superfamily	F	Nucleotide transport and metabolism
Bmul_1904	ATCC	ATCC	ST-21	B. multivorans	II	ortholog	C1	C1	NA	no_cog	no_cog	no_cog	no_cog
Bmul_1905	ATCC	ATCC	ST-21	B. multivorans	II	ortholog	C1	C1	NA	COG0583	DNA-binding transcriptional regulator, LysR family	K	Transcription
Bmul_1906	ATCC	ATCC	ST-21	B. multivorans	II	ortholog	C1	C1	NA	COG0013	Alanyl-tRNA synthetase	J	Translation, ribosomal structure and biogenesis
Bmul_1907	ATCC	ATCC	ST-21	B. multivorans	II	ortholog	C1	C1	NA	COG1804	Crotonobetainyl-CoA:carnitine CoA-transferase CaiB and related acyl-CoA transferases	I	Lipid transport and metabolism
Bmul_1908	ATCC	ATCC	ST-21	B. multivorans	II	ortholog	C1	C1	NA	COG3545	Predicted esterase of the alpha/beta hydrolase fold	R	General function prediction only
Bmul_1909	ATCC	ATCC	ST-21	B. multivorans	II	ortholog	C1	C1	NA	no_cog	no_cog	no_cog	no_cog
Bmul_1910	ATCC	ATCC	ST-21	B. multivorans	II	ortholog	C1	C1	NA	COG0008	Glutamyl- or glutaminyl-tRNA synthetase	J	Translation, ribosomal structure and biogenesis
Bmul_1911	ATCC	ATCC	ST-21	B. multivorans	II	ortholog	C1	C1	NA	COG0494	8-oxo-dGTP pyrophosphatase MutT and related house-cleaning NTP pyrophosphohydrolases, NUDIX family	V	Defense mechanisms
Bmul_1912	ATCC	ATCC	ST-21	B. multivorans	II	ortholog	C1	C1	NA	no_cog	no_cog	no_cog	no_cog
Bmul_1913	ATCC	ATCC	ST-21	B. multivorans	II	ortholog	C1	C1	NA	COG1858	Cytochrome c peroxidase	O	Posttranslational modification, protein turnover, chaperones
Bmul_1914	ATCC	ATCC	ST-21	B. multivorans	II	ortholog	C1	C1	NA	COG3511	Phospholipase C	M	Cell wall/membrane/envelope biogenesis
Bmul_1915	ATCC	ATCC	ST-21	B. multivorans	II	unique	C1	C1	NA	COG4317	Xanthosine utilization system component, XapX domain	F	Nucleotide transport and metabolism
Bmul_1916	ATCC	ATCC	ST-21	B. multivorans	II	ortholog	C1	C1	NA	COG0025	NhaP-type Na+/H+ or K+/H+ antiporter	P	Inorganic ion transport and metabolism
Bmul_1917	ATCC	ATCC	ST-21	B. multivorans	II	ortholog	C1	C1	NA	COG1765	Uncharacterized OsmC-related protein	R	General function prediction only
Bmul_1918	ATCC	ATCC	ST-21	B. multivorans	II	ortholog	C1	C1	NA	COG1741	Redox-sensitive bicupin YhaK, pirin superfamily	R	General function prediction only
Bmul_1919	ATCC	ATCC	ST-21	B. multivorans	II	ortholog	C1	C1	NA	no_cog	no_cog	no_cog	no_cog
Bmul_1920	ATCC	ATCC	ST-21	B. multivorans	II	ortholog	C1	C1	NA	no_cog	no_cog	no_cog	no_cog
Bmul_1921	ATCC	ATCC	ST-21	B. multivorans	II	ortholog	C1	C1	NA	COG1215	Glycosyltransferase, catalytic subunit of cellulose synthase and poly-beta-1,6-N-acetylglucosamine synthase	N	Cell motility
Bmul_1922	ATCC	ATCC	ST-21	B. multivorans	II	ortholog	C1	C1	NA	COG1192	Cellulose biosynthesis protein BcsQ	N	Cell motility
Bmul_1923	ATCC	ATCC	ST-21	B. multivorans	II	ortholog	C1	C1	NA	no_cog	no_cog	no_cog	no_cog
Bmul_1924	ATCC	ATCC	ST-21	B. multivorans	II	ortholog	C1	C1	NA	no_cog	no_cog	no_cog	no_cog
Bmul_1925	ATCC	ATCC	ST-21	B. multivorans	II	ortholog	C1	C1	NA	COG3405	Endo-1,4-beta-D-glucanase Y	G	Carbohydrate transport and metabolism
Bmul_1926	ATCC	ATCC	ST-21	B. multivorans	II	ortholog	C1	C1	NA	no_cog	no_cog	no_cog	no_cog
Bmul_1927	ATCC	ATCC	ST-21	B. multivorans	II	ortholog	C1	C1	NA	no_cog	no_cog	no_cog	no_cog
Bmul_1928	ATCC	ATCC	ST-21	B. multivorans	II	ortholog	C1	C1	NA	no_cog	no_cog	no_cog	no_cog
Bmul_1929	ATCC	ATCC	ST-21	B. multivorans	II	ortholog	C1	C1	NA	COG2851	Mg2+/citrate symporter	C	Energy production and conversion
Bmul_1930	ATCC	ATCC	ST-21	B. multivorans	II	ortholog	C1	C1	NA	COG0583	DNA-binding transcriptional regulator, LysR family	K	Transcription
Bmul_1931	ATCC	ATCC	ST-21	B. multivorans	II	ortholog	C1	C1	NA	COG1853	NADH-FMN oxidoreductase RutF, flavin reductase (DIM6/NTAB) family	C	Energy production and conversion
Bmul_1932	ATCC	ATCC	ST-21	B. multivorans	II	ortholog	C1	C1	NA	no_cog	no_cog	no_cog	no_cog
Bmul_1933	ATCC	ATCC	ST-21	B. multivorans	II	ortholog	C1	C1	NA	COG1629	Outer membrane receptor proteins, mostly Fe transport	P	Inorganic ion transport and metabolism
Bmul_1934	ATCC	ATCC	ST-21	B. multivorans	II	ortholog	C1	C1	NA	COG3712	Periplasmic ferric-dicitrate binding protein FerR, regulates iron transport through sigma-19	PT	mix
Bmul_1935	ATCC	ATCC	ST-21	B. multivorans	II	ortholog	C1	C1	NA	COG1595	DNA-directed RNA polymerase specialized sigma subunit, sigma24 family	K	Transcription
Bmul_1936	ATCC	ATCC	ST-21	B. multivorans	II	unique	C1	C1	NA	no_cog	no_cog	no_cog	no_cog
Bmul_1937	ATCC	ATCC	ST-21	B. multivorans	II	ortholog	C1	C1	NA	COG3203	Outer membrane protein (porin)	M	Cell wall/membrane/envelope biogenesis
Bmul_1938	ATCC	ATCC	ST-21	B. multivorans	II	ortholog	C1	C1	NA	COG0741	Soluble lytic murein transglycosylase and related regulatory proteins (some contain LysM/invasin domains)	M	Cell wall/membrane/envelope biogenesis
Bmul_1939	ATCC	ATCC	ST-21	B. multivorans	II	ortholog	C1	C1	NA	no_cog	no_cog	no_cog	no_cog
Bmul_1940	ATCC	ATCC	ST-21	B. multivorans	II	ortholog	C1	C1	NA	COG0745	DNA-binding response regulator, OmpR family, contains REC and winged-helix (wHTH) domain	TK	mix
Bmul_1941	ATCC	ATCC	ST-21	B. multivorans	II	ortholog	C1	C1	NA	COG5424	Pyrroloquinoline quinone (PQQ) biosynthesis protein C	H	Coenzyme transport and metabolism
Bmul_1942	ATCC	ATCC	ST-21	B. multivorans	II	ortholog	C1	C1	NA	COG2200	EAL domain, c-di-GMP-specific phosphodiesterase class I (or its enzymatically inactive variant)	T	Signal transduction mechanisms
Bmul_1943	ATCC	ATCC	ST-21	B. multivorans	II	ortholog	C1	C1	NA	COG0664	cAMP-binding domain of CRP or a regulatory subunit of cAMP-dependent protein kinases	T	Signal transduction mechanisms
Bmul_1944	ATCC	ATCC	ST-21	B. multivorans	II	ortholog	C1	C1	NA	COG5380	Lipase chaperone LimK	O	Posttranslational modification, protein turnover, chaperones
Bmul_1945	ATCC	ATCC	ST-21	B. multivorans	II	ortholog	C1	C1	NA	COG1075	Triacylglycerol esterase/lipase EstA, alpha/beta hydrolase fold	I	Lipid transport and metabolism
Bmul_1946	ATCC	ATCC	ST-21	B. multivorans	II	ortholog	C1	C1	NA	no_cog	no_cog	no_cog	no_cog
Bmul_1947	ATCC	ATCC	ST-21	B. multivorans	II	ortholog	C1	C1	NA	no_cog	no_cog	no_cog	no_cog
Bmul_1948	ATCC	ATCC	ST-21	B. multivorans	II	ortholog	C1	C1	NA	no_cog	no_cog	no_cog	no_cog
Bmul_1949	ATCC	ATCC	ST-21	B. multivorans	II	ortholog	C1	C1	NA	COG4591	ABC-type transport system, involved in lipoprotein release, permease component	M	Cell wall/membrane/envelope biogenesis
Bmul_1950	ATCC	ATCC	ST-21	B. multivorans	II	ortholog	C1	C1	NA	COG1136	ABC-type lipoprotein export system, ATPase component	M	Cell wall/membrane/envelope biogenesis
Bmul_1951	ATCC	ATCC	ST-21	B. multivorans	II	ortholog	C1	C1	NA	COG2072	Predicted flavoprotein CzcO associated with the cation diffusion facilitator CzcD	P	Inorganic ion transport and metabolism
Bmul_1952	ATCC	ATCC	ST-21	B. multivorans	II	ortholog	C1	C1	NA	COG2124	Cytochrome P450	QV	mix
Bmul_1953	ATCC	ATCC	ST-21	B. multivorans	II	unique	C1	C1	NA	COG3321	Acyl transferase domain in polyketide synthase (PKS) enzymes	Q	Secondary metabolites biosynthesis, transport and catabolism
Bmul_1954	ATCC	ATCC	ST-21	B. multivorans	II	ortholog	C1	C1	NA	COG0331	Malonyl CoA-acyl carrier protein transacylase	I	Lipid transport and metabolism
Bmul_1955	ATCC	ATCC	ST-21	B. multivorans	II	ortholog	C1	C1	NA	COG1538	Outer membrane protein TolC	M	Cell wall/membrane/envelope biogenesis
Bmul_1956	ATCC	ATCC	ST-21	B. multivorans	II	ortholog	C1	C1	NA	COG2274	ABC-type bacteriocin/lantibiotic exporters, contain an N-terminal double-glycine peptidase domain	V	Defense mechanisms
Bmul_1957	ATCC	ATCC	ST-21	B. multivorans	II	ortholog	C1	C1	NA	COG1566	Multidrug resistance efflux pump	V	Defense mechanisms
Bmul_1958	ATCC	ATCC	ST-21	B. multivorans	II	ortholog	C1	C1	NA	no_cog	no_cog	no_cog	no_cog
Bmul_1959	ATCC	ATCC	ST-21	B. multivorans	II	unique	C1	C1	NA	no_cog	no_cog	no_cog	no_cog
Bmul_1960	ATCC	ATCC	ST-21	B. multivorans	II	ortholog	C1	C1	NA	COG0604	NADPH:quinone reductase or related Zn-dependent oxidoreductase	CR	mix
Bmul_1961	ATCC	ATCC	ST-21	B. multivorans	II	ortholog	C1	C1	NA	COG1529	CO or xanthine dehydrogenase, Mo-binding subunit	C	Energy production and conversion
Bmul_1962	ATCC	ATCC	ST-21	B. multivorans	II	ortholog	C1	C1	NA	COG2080	Aerobic-type carbon monoxide dehydrogenase, small subunit, CoxS/CutS family	C	Energy production and conversion
Bmul_1963	ATCC	ATCC	ST-21	B. multivorans	II	ortholog	C1	C1	NA	COG3203	Outer membrane protein (porin)	M	Cell wall/membrane/envelope biogenesis
Bmul_1964	ATCC	ATCC	ST-21	B. multivorans	II	ortholog	C1	C1	NA	COG0235	Ribulose-5-phosphate 4-epimerase/Fuculose-1-phosphate aldolase	G	Carbohydrate transport and metabolism
Bmul_1965	ATCC	ATCC	ST-21	B. multivorans	II	ortholog	C1	C1	NA	COG2271	Sugar phosphate permease	G	Carbohydrate transport and metabolism
Bmul_1966	ATCC	ATCC	ST-21	B. multivorans	II	ortholog	C1	C1	NA	COG1028	NAD(P)-dependent dehydrogenase, short-chain alcohol dehydrogenase family	IQR	mix
Bmul_1967	ATCC	ATCC	ST-21	B. multivorans	II	ortholog	C1	C1	NA	no_cog	no_cog	no_cog	no_cog
Bmul_1968	ATCC	ATCC	ST-21	B. multivorans	II	ortholog	C1	C1	NA	COG2207	AraC-type DNA-binding domain and AraC-containing proteins	K	Transcription
Bmul_1969	ATCC	ATCC	ST-21	B. multivorans	II	ortholog	C1	C1	NA	COG0154	Asp-tRNAAsn/Glu-tRNAGln amidotransferase A subunit or related amidase	J	Translation, ribosomal structure and biogenesis
Bmul_1970	ATCC	ATCC	ST-21	B. multivorans	II	ortholog	C1	C1	NA	COG2271	Sugar phosphate permease	G	Carbohydrate transport and metabolism
Bmul_1971	ATCC	ATCC	ST-21	B. multivorans	II	ortholog	C1	C1	NA	COG1846	DNA-binding transcriptional regulator, MarR family	K	Transcription
Bmul_1972	ATCC	ATCC	ST-21	B. multivorans	II	ortholog	C1	C1	NA	no_cog	no_cog	no_cog	no_cog
Bmul_1973	ATCC	ATCC	ST-21	B. multivorans	II	ortholog	C1	C1	NA	COG0583	DNA-binding transcriptional regulator, LysR family	K	Transcription
Bmul_1974	ATCC	ATCC	ST-21	B. multivorans	II	ortholog	C1	C1	NA	COG1335	Nicotinamidase-related amidase	HR	mix
Bmul_1975	ATCC	ATCC	ST-21	B. multivorans	II	unique	C1	C1	NA	no_cog	no_cog	no_cog	no_cog
Bmul_1976	ATCC	ATCC	ST-21	B. multivorans	II	ortholog	C1	C1	NA	COG0667	Predicted oxidoreductase (related to aryl-alcohol dehydrogenase)	R	General function prediction only
Bmul_1977	ATCC	ATCC	ST-21	B. multivorans	II	ortholog	C1	C1	NA	COG0583	DNA-binding transcriptional regulator, LysR family	K	Transcription
Bmul_1978	ATCC	ATCC	ST-21	B. multivorans	II	ortholog	C1	C1	NA	COG1595	DNA-directed RNA polymerase specialized sigma subunit, sigma24 family	K	Transcription
Bmul_1979	ATCC	ATCC	ST-21	B. multivorans	II	ortholog	C1	C1	NA	no_cog	no_cog	no_cog	no_cog
Bmul_1980	ATCC	ATCC	ST-21	B. multivorans	II	ortholog	C1	C1	NA	COG0583	DNA-binding transcriptional regulator, LysR family	K	Transcription
Bmul_1981	ATCC	ATCC	ST-21	B. multivorans	II	ortholog	C1	C1	NA	COG0451	Nucleoside-diphosphate-sugar epimerase	M	Cell wall/membrane/envelope biogenesis
Bmul_1984	ATCC	ATCC	ST-21	B. multivorans	II	ortholog	C1	C1	NA	no_cog	no_cog	no_cog	no_cog
Bmul_1985	ATCC	ATCC	ST-21	B. multivorans	II	unique	C1	C1	NA	no_cog	no_cog	no_cog	no_cog
Bmul_1986	ATCC	ATCC	ST-21	B. multivorans	II	unique	C1	C1	NA	COG2831	Hemolysin activation/secretion protein	U	Intracellular trafficking, secretion, and vesicular transport
Bmul_1987	ATCC	ATCC	ST-21	B. multivorans	II	unique	C1	C1	NA	no_cog	no_cog	no_cog	no_cog
Bmul_1988	ATCC	ATCC	ST-21	B. multivorans	II	ortholog	C1	C1	NA	COG1968	Undecaprenyl pyrophosphate phosphatase UppP	I	Lipid transport and metabolism
Bmul_1989	ATCC	ATCC	ST-21	B. multivorans	II	ortholog	C1	C1	NA	COG2017	Galactose mutarotase or related enzyme	G	Carbohydrate transport and metabolism
Bmul_1990	ATCC	ATCC	ST-21	B. multivorans	II	ortholog	C1	C1	NA	COG4942	Septal ring factor EnvC, activator of murein hydrolases AmiA and AmiB	D	Cell cycle control, cell division, chromosome partitioning
Bmul_1991	ATCC	ATCC	ST-21	B. multivorans	II	unique	C1	C1	NA	no_cog	no_cog	no_cog	no_cog
Bmul_1992	ATCC	ATCC	ST-21	B. multivorans	II	ortholog	C1	C1	NA	COG0365	Acyl-coenzyme A synthetase/AMP-(fatty) acid ligase	I	Lipid transport and metabolism
Bmul_1993	ATCC	ATCC	ST-21	B. multivorans	II	ortholog	C1	C1	NA	COG5626	Uncharacterized protein	S	Function unknown
Bmul_1994	ATCC	ATCC	ST-21	B. multivorans	II	ortholog	C1	C1	NA	COG0534	Na+-driven multidrug efflux pump	V	Defense mechanisms
Bmul_1995	ATCC	ATCC	ST-21	B. multivorans	II	ortholog	C1	C1	NA	no_cog	no_cog	no_cog	no_cog
Bmul_1996	ATCC	ATCC	ST-21	B. multivorans	II	ortholog	C1	C1	NA	no_cog	no_cog	no_cog	no_cog
Bmul_1997	ATCC	ATCC	ST-21	B. multivorans	II	ortholog	C1	C1	NA	COG3176	Putative hemolysin	R	General function prediction only
Bmul_1998	ATCC	ATCC	ST-21	B. multivorans	II	ortholog	C1	C1	NA	COG2062	Phosphohistidine phosphatase SixA	T	Signal transduction mechanisms
Bmul_1999	ATCC	ATCC	ST-21	B. multivorans	II	ortholog	C1	C1	NA	no_cog	no_cog	no_cog	no_cog
Bmul_2000	ATCC	ATCC	ST-21	B. multivorans	II	ortholog	C1	C1	NA	no_cog	no_cog	no_cog	no_cog
Bmul_2001	ATCC	ATCC	ST-21	B. multivorans	II	ortholog	C1	C1	NA	COG3237	Uncharacterized conserved protein YjbJ, UPF0337 family	S	Function unknown
Bmul_2002	ATCC	ATCC	ST-21	B. multivorans	II	ortholog	C1	C1	NA	COG5510	Predicted small secreted protein	S	Function unknown
Bmul_2003	ATCC	ATCC	ST-21	B. multivorans	II	ortholog	C1	C1	NA	COG0753	Catalase	P	Inorganic ion transport and metabolism
Bmul_2004	ATCC	ATCC	ST-21	B. multivorans	II	ortholog	C1	C1	NA	no_cog	no_cog	no_cog	no_cog
Bmul_2005	ATCC	ATCC	ST-21	B. multivorans	II	unique	C1	C1	NA	COG4307	Uncharacterized protein	S	Function unknown
Bmul_2006	ATCC	ATCC	ST-21	B. multivorans	II	unique	C1	C1	NA	no_cog	no_cog	no_cog	no_cog
Bmul_2007	ATCC	ATCC	ST-21	B. multivorans	II	ortholog	C1	C1	NA	no_cog	no_cog	no_cog	no_cog
Bmul_2008	ATCC	ATCC	ST-21	B. multivorans	II	ortholog	C1	C1	NA	no_cog	no_cog	no_cog	no_cog
Bmul_2009	ATCC	ATCC	ST-21	B. multivorans	II	unique	C1	C1	NA	no_cog	no_cog	no_cog	no_cog
[truncated: 49,634 more rows]
