# Supplementary material for: Comparative genomics of Burkholderia multivorans, a ubiquitous pathogen with a highly conserved genomic structure
Source: PLoS One. 2017 Apr 21;12(4):e0176191. doi: 10.1371/journal.pone.0176191 (PMC5400248; doi:10.1371/journal.pone.0176191)
Supplement: S6 Table — Core, present in all eight (spec-profile) or nine (spec-profile-atcc, including ATCC 17616) isolates; ST, specific for isolates of one or more STs; ENV-only, only occurring in environmental isolates; CF-only, only occurring in CF isolates; Random, randomly present. C1, chromosome 1; C2, chromosome 2; C3, chromosome 3. TL4B, translocation from C1 to C2 in the ST650-CF isolate. COG categories: J, translation, ribosomal structure and biogenesis; K, transcription; L, replication, recombination and repair; B, chromatin structure and dynamics; D, cell cycle control, cell division, chromosome partitioning; V, defense mechanisms; T, signal transduction mechanisms; M, cell wall/membrane/envelope biogenesis; N, cell motility; W, extracellular structures; U, intracellular trafficking, secretion, and vesicular transport; O, posttranslational modification, protein turnover, chaperones; X, mobilome: prophages, transposons; C, energy production and conversion; G, carbohydrate transport and metabolism; E, amino acid transport and metabolism; F, nucleotide transport and metabolism; H, coenzyme transport and metabolism; I, lipid transport and metabolism; P, inorganic ion transport and metabolism; Q, secondary metabolites biosynthesis, transport and catabolism; R, general function prediction only; S, function unknown. (XLSX) [file pone.0176191.s006.xlsx]

## Sheet: Rtable_orthologs_spec_chrom_cog
family	size	annotation	LMG29305	LMG29313	LMG29309	LMG29312	LMG29306	LMG29311	LMG29308	LMG29310	ATCC17616	spec_profile	spec_profile_atcc	spec_group	map_1A	map_1B	map_2A	map_2B	map_3A	map_3B	map_4A	map_4B	map_ATCC	map	map_TL4B	cog_1A	cog_1B	cog_2A	cog_2B	cog_3A	cog_3B	cog_4A	cog_4B	cog_ATCC	cog	cog_name	cog_cat	cog_cat_name
0	9	cobyrinic acid ac-diamide synthase	UA11_05854	UA12_05603	UA14_05556	UA16_05388	UA17_05892	UA18_06246	UA19_05684	UA21_05676	Bmul_6160	core	core_yATCC	core	C3	C3	C3	C3	C3	C3	C3	C3	C3	C3	NA	COG1192	COG1192	COG1192	COG1192	COG1192	COG1192	COG1192	COG1192	COG1192	COG1192	Cellulose biosynthesis protein BcsQ	N	Cell motility
1	9	6-phosphogluconate dehydrogenase	UA11_04806	UA12_04556	UA14_04839	UA16_04516	UA17_04723	UA18_05077	UA19_04704	UA21_04694	Bmul_4676	core	core_yATCC	core	C2	C2	C2	C2	C2	C2	C2	C2	C2	C2	NA	COG0362	COG0362	COG0362	COG0362	COG0362	COG0362	COG0362	COG0362	COG0362	COG0362	6-phosphogluconate dehydrogenase	G	Carbohydrate transport and metabolism
2	7	OmpA/MotB domain-containing protein	UA11_04994	UA12_04744	NA	NA	UA17_04941	UA18_05293	UA19_04882	UA21_04883	Bmul_4998	3ST_180_287_650	3ST_180_287_650_yATCC	ST	C2	C2	NA	NA	C2	C2	C2	C2	C2	C2	NA	COG1360	COG1360	NA	NA	COG1360	COG1360	COG1360	COG1360	COG1360	COG1360	Flagellar motor protein MotB	N	Cell motility
3	6	putative membrane protein	UA11_02018	UA12_01952	UA14_01919	UA16_01968	NA	NA	UA19_02039	UA21_02099	NA	3ST_180_189_650	3ST_180_189_650_nATCC	ST	C1	C1	C1	C1	NA	NA	C1	C1	NA	C1	NA	no_cog	no_cog	no_cog	no_cog	NA	NA	no_cog	no_cog	NA	no_cog	no_cog	no_cog	no_cog
4	9	phospholipase C	UA11_02054	UA12_01988	UA14_01952	UA16_02001	UA17_02840	UA18_02498	UA19_02076	UA21_02136	Bmul_2139	core	core_yATCC	core	C1	C1	C1	C1	C1	C1	C1	C1	C1	C1	NA	COG3511	COG3511	COG3511	COG3511	COG3511	COG3511	COG3511	COG3511	COG3511	COG3511	Phospholipase C	M	Cell wall/membrane/envelope biogenesis
5	9	ribosyldihydronicotinamide dehydrogenase	UA11_04961	UA12_04711	UA14_04999	UA16_04674	UA17_04906	UA18_05258	UA19_04846	UA21_04847	Bmul_4963	core	core_yATCC	core	C2	C2	C2	C2	C2	C2	C2	C2	C2	C2	NA	COG2249	COG2249	COG2249	COG2249	COG2249	COG2249	COG2249	COG2249	COG2249	COG2249	Putative NADPH-quinone reductase (modulator of drug activity B)	R	General function prediction only
6	9	DNA topoisomerase	UA11_05669	UA12_05418	UA14_05381	UA16_05213	UA17_05661	UA18_06015	UA19_05483	UA21_05475	Bmul_5964	core	core_yATCC	core	C3	C3	C3	C3	C3	C3	C3	C3	C3	C3	NA	COG3569	COG3569	COG3569	COG3569	COG3569	COG3569	COG3569	COG3569	COG3569	COG3569	DNA topoisomerase IB	L	Replication, recombination and repair
7	9	major facilitator transporter	UA11_04308	UA12_04135	UA14_04470	UA16_04146	UA17_04273	UA18_04627	UA19_04285	UA21_04275	Bmul_4301	core	core_yATCC	core	C2	C2	C2	C2	C2	C2	C2	C2	C2	C2	NA	COG2271	COG2271	COG2271	COG2271	COG2271	COG2271	COG2271	COG2271	COG2271	COG2271	Sugar phosphate permease	G	Carbohydrate transport and metabolism
9	9	sulfatase	UA11_05145	UA12_04895	UA14_03207	UA16_04841	UA17_05072	UA18_05424	UA19_05015	UA21_05016	Bmul_5130	core	core_yATCC	core	C2	C2	C2	C2	C2	C2	C2	C2	C2	C2	NA	COG3119	COG3119	COG3119	COG3119	COG3119	COG3119	COG3119	COG3119	COG3119	COG3119	Arylsulfatase A or related enzyme	P	Inorganic ion transport and metabolism
10	9	polyketide cyclase / dehydrase and lipid transport family protein	UA11_02376	UA12_02311	UA14_02383	UA16_02306	UA17_03163	UA18_02804	UA19_02479	UA21_02466	Bmul_2530	core	core_yATCC	core	C1	C1	C1	C1	C1	C1	C1	C1	C1	C1	NA	no_cog	no_cog	COG3427	COG3427	COG3427	COG3427	COG3427	COG3427	COG3427	COG3427	Carbon monoxide dehydrogenase subunit G	C	Energy production and conversion
11	9	hypothetical protein	UA11_04576	UA12_04403	UA14_04740	UA16_04417	UA17_04574	UA18_04928	UA19_04552	UA21_04542	Bmul_4569	core	core_yATCC	core	C2	C2	C2	C2	C2	C2	C2	C2	C2	C2	NA	COG2343	COG2343	COG2343	COG2343	COG2343	COG2343	COG2343	COG2343	COG2343	COG2343	Uncharacterized conserved protein, DUF427 family	S	Function unknown
12	9	hypothetical protein	UA11_00012	UA12_00012	UA14_00012	UA16_00012	UA17_00730	UA18_00394	UA19_00012	UA21_00012	Bmul_3148	core	core_yATCC	core	C1	C1	C1	C1	C1	C1	C1	C1	C1	C1	NA	no_cog	no_cog	no_cog	no_cog	no_cog	no_cog	no_cog	no_cog	no_cog	no_cog	no_cog	no_cog	no_cog
13	9	two component transcriptional regulator	UA11_03474	UA12_03361	UA14_03729	UA16_03406	UA17_03482	UA18_03835	UA19_03519	UA21_03509	Bmul_3459	core	core_yATCC	core	C2	C2	C2	C2	C2	C2	C2	C2	C2	C2	NA	COG0745	COG0745	COG0745	COG0745	COG0745	COG0745	COG0745	COG0745	COG0745	COG0745	DNA-binding response regulator, OmpR family, contains REC and winged-helix (wHTH) domain	TK	mix
14	9	error-prone DNA polymerase	UA11_00373	UA12_00350	UA14_00349	UA16_00350	UA17_01124	UA18_00807	UA19_00405	UA21_00406	Bmul_0477	core	core_yATCC	core	C1	C1	C1	C1	C1	C1	C1	C1	C1	C1	NA	COG0587	COG0587	COG0587	COG0587	COG0587	COG0587	COG0587	COG0587	COG0587	COG0587	DNA polymerase III, alpha subunit	L	Replication, recombination and repair
15	9	NAD-dependent epimerase/dehydratase	UA11_05178	UA12_04928	UA14_03241	UA16_04875	UA17_05106	UA18_05458	UA19_05048	UA21_05049	Bmul_5164	core	core_yATCC	core	C2	C2	C2	C2	C2	C2	C2	C2	C2	C2	NA	COG0451	COG0451	COG0451	COG0451	COG0451	COG0451	COG0451	COG0451	COG0451	COG0451	Nucleoside-diphosphate-sugar epimerase	M	Cell wall/membrane/envelope biogenesis
16	9	hypothetical protein	UA11_05299	UA12_05049	UA14_03362	UA16_04996	UA17_05210	UA18_05562	UA19_05159	UA21_05160	Bmul_5294	core	core_yATCC	core	C2	C2	C2	C2	C2	C2	C2	C2	C2	C2	NA	COG5453	COG5453	COG5453	COG5453	COG5453	COG5453	COG5453	COG5453	COG5453	COG5453	Uncharacterized protein	S	Function unknown
17	9	cupin	UA11_03935	UA12_03823	UA14_04162	UA16_03839	UA17_03948	UA18_04301	UA19_03980	UA21_03970	Bmul_3986	core	core_yATCC	core	C2	C2	C2	C2	C2	C2	C2	C2	C2	C2	NA	COG1917	COG1917	COG1917	COG1917	COG1917	COG1917	COG1917	COG1917	COG1917	COG1917	Cupin domain protein related to quercetin dioxygenase	R	General function prediction only
18	9	YcgR family protein	UA11_00180	UA12_00157	UA14_00158	UA16_00158	UA17_00935	UA18_00616	UA19_00212	UA21_00212	Bmul_3011	core	core_yATCC	core	C1	C1	C1	C1	C1	C1	C1	C1	C1	C1	NA	COG5581	COG5581	COG5581	COG5581	COG5581	COG5581	COG5581	COG5581	COG5581	COG5581	c-di-GMP-binding flagellar brake protein YcgR, contains PilZNR and PilZ domains	N	Cell motility
20	9	sulfite exporter TauE/SafE family protein	UA11_03701	UA12_03588	UA14_03950	UA16_03627	UA17_03725	UA18_04079	UA19_03760	UA21_03750	Bmul_3707	core	core_yATCC	core	C2	C2	C2	C2	C2	C2	C2	C2	C2	C2	NA	no_cog	no_cog	no_cog	no_cog	no_cog	no_cog	no_cog	no_cog	no_cog	no_cog	no_cog	no_cog	no_cog
21	9	acyltransferase	UA11_04748	UA12_04498	UA14_04782	UA16_04459	UA17_04662	UA18_05016	UA19_04646	UA21_04636	Bmul_4611	core	core_yATCC	core	C2	C2	C2	C2	C2	C2	C2	C2	C2	C2	NA	COG1835	COG1835	COG1835	COG1835	COG1835	COG1835	COG1835	COG1835	COG1835	COG1835	Peptidoglycan/LPS O-acetylase OafA/YrhL, contains acyltransferase and SGNH-hydrolase domains	M	Cell wall/membrane/envelope biogenesis
22	9	type VI secretion protein	UA11_03849	UA12_03736	UA14_04096	UA16_03773	UA17_03872	UA18_04226	UA19_03906	UA21_03896	Bmul_3913	core	core_yATCC	core	C2	C2	C2	C2	C2	C2	C2	C2	C2	C2	NA	COG3522	COG3522	COG3522	COG3522	COG3522	COG3522	COG3522	COG3522	COG3522	COG3522	Predicted component of the type VI protein secretion system	U	Intracellular trafficking, secretion, and vesicular transport
23	9	peptidase S58 DmpA	UA11_04434	UA12_04261	UA14_04596	UA16_04273	UA17_04428	UA18_04782	UA19_04411	UA21_04401	Bmul_4423	core	core_yATCC	core	C2	C2	C2	C2	C2	C2	C2	C2	C2	C2	NA	COG3191	COG3191	COG3191	COG3191	COG3191	COG3191	COG3191	COG3191	COG3191	COG3191	L-aminopeptidase/D-esterase	EQ	mix
24	9	heavy metal transport/detoxification protein	UA11_00204	UA12_00181	UA14_00182	UA16_00182	UA17_00962	UA18_00643	UA19_00236	UA21_00236	Bmul_2983	core	core_yATCC	core	C1	C1	C1	C1	C1	C1	C1	C1	C1	C1	NA	COG2608	COG2608	COG2608	COG2608	COG2608	COG2608	COG2608	COG2608	COG2608	COG2608	Copper chaperone CopZ	P	Inorganic ion transport and metabolism
25	9	F0F1 ATP synthase subunit A	UA11_03070	UA12_02958	UA14_03023	UA16_02998	UA17_00627	UA18_00288	UA19_03117	UA21_02897	Bmul_0100	core	core_yATCC	core	C1	C1	C1	C1	C1	C1	C1	C1	C1	C1	NA	COG0356	COG0356	COG0356	COG0356	COG0356	COG0356	COG0356	COG0356	COG0356	COG0356	FoF1-type ATP synthase, membrane subunit a	C	Energy production and conversion
26	9	UDP-23-diacylglucosamine hydrolase	UA11_01105	UA12_01111	UA14_01082	UA16_01123	UA17_01935	UA18_01736	UA19_01204	UA21_01207	Bmul_1199	core	core_yATCC	core	C1	C1	C1	C1	C1	C1	C1	C1	C1	C1	NA	COG2908	COG2908	COG2908	COG2908	COG2908	COG2908	COG2908	COG2908	COG2908	COG2908	UDP-2,3-diacylglucosamine pyrophosphatase LpxH	M	Cell wall/membrane/envelope biogenesis
27	9	glycosyl transferase family protein	UA11_00387	UA12_00364	UA14_00363	UA16_00364	UA17_01138	UA18_00821	UA19_00419	UA21_00420	Bmul_0490	core	core_yATCC	core	C1	C1	C1	C1	C1	C1	C1	C1	C1	C1	NA	COG0547	COG0547	COG0547	COG0547	COG0547	COG0547	COG0547	COG0547	COG0547	COG0547	Anthranilate phosphoribosyltransferase	E	Amino acid transport and metabolism
28	9	LuxR family transcriptional regulator	UA11_01256	UA12_01262	UA14_01246	UA16_01286	UA17_02099	UA18_01901	UA19_01355	UA21_01358	Bmul_1344	core	core_yATCC	core	C1	C1	C1	C1	C1	C1	C1	C1	C1	C1	NA	COG2197	COG2197	COG2197	COG2197	COG2197	COG2197	COG2197	COG2197	COG2197	COG2197	DNA-binding response regulator, NarL/FixJ family, contains REC and HTH domains	TK	mix
30	9	trehalose synthase	UA11_05503	UA12_05253	UA14_05250	UA16_05106	UA17_05417	UA18_05769	UA19_05385	UA21_05376	Bmul_5490	core	core_yATCC	core	C3	C3	C3	C3	C3	C3	C3	C3	C3	C3	NA	COG0366	COG0366	COG0366	COG0366	COG0366	COG0366	COG0366	COG0366	COG0366	COG0366	Glycosidase	G	Carbohydrate transport and metabolism
31	9	extracellular solute-binding protein	UA11_02384	UA12_02319	UA14_02391	UA16_02314	UA17_00003	UA18_02812	UA19_02487	UA21_02474	Bmul_2538	core	core_yATCC	core	C1	C1	C1	C1	C1	C1	C1	C1	C1	C1	NA	COG0834	COG0834	COG0834	COG0834	COG0834	COG0834	COG0834	COG0834	COG0834	COG0834	ABC-type amino acid transport/signal transduction system, periplasmic component/domain	ET	mix
32	9	pyruvate carboxyltransferase	UA11_01473	UA12_01479	UA14_01463	UA16_01503	UA17_02321	UA18_02123	UA19_01570	UA21_01573	Bmul_1554	core	core_yATCC	core	C1	C1	C1	C1	C1	C1	C1	C1	C1	C1	NA	COG0119	COG0119	COG0119	COG0119	COG0119	COG0119	COG0119	COG0119	COG0119	COG0119	Isopropylmalate/homocitrate/citramalate synthases	E	Amino acid transport and metabolism
33	9	hypothetical protein	UA11_02144	UA12_02080	UA14_02042	UA16_02091	UA17_02930	UA18_02588	UA19_02166	UA21_02227	Bmul_2223	core	core_yATCC	core	C1	C1	C1	C1	C1	C1	C1	C1	C1	C1	NA	COG3028	COG3028	COG3028	COG3028	COG3028	COG3028	COG3028	COG3028	COG3028	COG3028	Ribosomal 50S subunit-associated protein YjgA (function unknown), DUF615 family	J	Translation, ribosomal structure and biogenesis
34	9	glyoxalase-like domain protein	UA11_03956	UA12_03844	UA14_04183	UA16_03860	UA17_03971	UA18_04324	UA19_04001	UA21_03991	Bmul_4008	core	core_yATCC	core	C2	C2	C2	C2	C2	C2	C2	C2	C2	C2	NA	COG2764	COG2764	COG2764	COG2764	COG2764	COG2764	COG2764	COG2764	COG2764	COG2764	Uncharacterized conserved protein PhnB, glyoxalase superfamily	R	General function prediction only
35	9	ArsR family transcriptional regulator	UA11_04789	UA12_04539	UA14_04822	UA16_04499	UA17_04706	UA18_05060	UA19_04687	UA21_04677	Bmul_4658	core	core_yATCC	core	C2	C2	C2	C2	C2	C2	C2	C2	C2	C2	NA	COG0640	COG0640	COG0640	COG0640	COG0640	COG0640	COG0640	COG0640	COG0640	COG0640	DNA-binding transcriptional regulator, ArsR family	K	Transcription
36	9	putative lysylphosphatidylglycerol synthetase	UA11_04162	UA12_03989	UA14_04322	UA16_03998	UA17_04118	UA18_04472	UA19_04139	UA21_04129	Bmul_4150	core	core_yATCC	core	C2	C2	C2	C2	C2	C2	C2	C2	C2	C2	NA	COG2898	COG2898	COG2898	COG2898	COG2898	COG2898	COG2898	COG2898	COG2898	COG2898	Lysylphosphatidylglycerol synthetase, C-terminal domain, DUF2156 family	S	Function unknown
37	9	TM helix repeat-containing protein	UA11_03047	UA12_02935	UA14_02999	UA16_02974	UA17_00604	UA18_00265	UA19_03093	UA21_02873	Bmul_0125	core	core_yATCC	core	C1	C1	C1	C1	C1	C1	C1	C1	C1	C1	NA	no_cog	no_cog	no_cog	no_cog	no_cog	no_cog	no_cog	no_cog	no_cog	no_cog	no_cog	no_cog	no_cog
38	9	major facilitator transporter	UA11_03518	UA12_03405	UA14_03771	UA16_03448	UA17_03524	UA18_03877	UA19_03566	UA21_03556	Bmul_3497	core	core_yATCC	core	C2	C2	C2	C2	C2	C2	C2	C2	C2	C2	NA	COG2271	COG2271	COG2271	COG2271	COG2271	COG2271	COG2271	COG2271	COG2271	COG2271	Sugar phosphate permease	G	Carbohydrate transport and metabolism
39	9	lysine exporter protein LysE/YggA	UA11_02296	UA12_02229	UA14_02180	UA16_02230	UA17_03066	UA18_02724	UA19_02308	UA21_02369	Bmul_2446	core	core_yATCC	core	C1	C1	C1	C1	C1	C1	C1	C1	C1	C1	NA	no_cog	no_cog	no_cog	no_cog	no_cog	no_cog	no_cog	no_cog	no_cog	no_cog	no_cog	no_cog	no_cog
40	9	methylcitrate synthase	UA11_03289	UA12_03176	UA14_03542	UA16_03219	UA17_03297	UA18_03650	UA19_03336	UA21_03116	Bmul_3288	core	core_yATCC	core	C2	C2	C2	C2	C2	C2	C2	C2	C2	C2	NA	COG0372	COG0372	COG0372	COG0372	COG0372	COG0372	COG0372	COG0372	COG0372	COG0372	Citrate synthase	C	Energy production and conversion
41	9	xanthine permease	UA11_04581	UA12_04408	UA14_04745	UA16_04422	UA17_04579	UA18_04933	UA19_04557	UA21_04547	Bmul_4581	core	core_yATCC	core	C2	C2	C2	C2	C2	C2	C2	C2	C2	C2	NA	COG2233	COG2233	COG2233	COG2233	COG2233	COG2233	COG2233	COG2233	COG2233	COG2233	Xanthine/uracil permease	F	Nucleotide transport and metabolism
42	9	MotA/TolQ/ExbB proton channel	UA11_02564	UA12_02499	UA14_02566	UA16_02489	UA17_00182	UA18_02990	UA19_02663	UA21_02652	Bmul_2734	core	core_yATCC	core	C1	C1	C1	C1	C1	C1	C1	C1	C1	C1	NA	COG0811	COG0811	COG0811	COG0811	COG0811	COG0811	COG0811	COG0811	COG0811	COG0811	Biopolymer transport protein ExbB/TolQ	U	Intracellular trafficking, secretion, and vesicular transport
43	9	hypothetical protein	UA11_05050	UA12_04800	UA14_03122	UA16_04756	UA17_04991	UA18_05343	UA19_04930	UA21_04931	Bmul_5050	core	core_yATCC	core	C2	C2	C2	C2	C2	C2	C2	C2	C2	C2	NA	no_cog	no_cog	no_cog	no_cog	no_cog	no_cog	no_cog	no_cog	no_cog	no_cog	no_cog	no_cog	no_cog
44	9	aspartate alpha-decarboxylase	UA11_00732	UA12_00709	UA14_00710	UA16_00711	UA17_01481	UA18_01285	UA19_00760	UA21_00762	Bmul_0851	core	core_yATCC	core	C1	C1	C1	C1	C1	C1	C1	C1	C1	C1	NA	COG0853	COG0853	COG0853	COG0853	COG0853	COG0853	COG0853	COG0853	COG0853	COG0853	Aspartate 1-decarboxylase	H	Coenzyme transport and metabolism
45	9	cytosine/purines uracil thiamine allantoin permease	UA11_03886	UA12_03774	UA14_04116	UA16_03793	UA17_03894	UA18_04248	UA19_03933	UA21_03923	Bmul_3933	core	core_yATCC	core	C2	C2	C2	C2	C2	C2	C2	C2	C2	C2	NA	COG1457	COG1457	COG1457	COG1457	COG1457	COG1457	COG1457	COG1457	COG1457	COG1457	Purine-cytosine permease or related protein	F	Nucleotide transport and metabolism
46	2	phage integrase	UA11_02766	NA	NA	NA	NA	UA18_03182	NA	NA	NA	random	random_nATCC	random	C1	NA	NA	NA	NA	C1	NA	NA	NA	C1	NA	COG4974	NA	NA	NA	NA	COG4974	NA	NA	NA	COG4974	Site-specific recombinase XerD	L	Replication, recombination and repair
47	9	hypothetical protein	UA11_01581	UA12_01587	UA14_01570	UA16_01610	UA17_02430	UA18_02232	UA19_01678	UA21_01739	Bmul_1665	core	core_yATCC	core	C1	C1	C1	C1	C1	C1	C1	C1	C1	C1	NA	no_cog	no_cog	no_cog	no_cog	no_cog	no_cog	no_cog	no_cog	no_cog	no_cog	no_cog	no_cog	no_cog
48	9	acetyl-CoA carboxylase carboxyltransferase subunit alpha	UA11_01111	UA12_01117	UA14_01088	UA16_01129	UA17_01941	UA18_01742	UA19_01210	UA21_01213	Bmul_1205	core	core_yATCC	core	C1	C1	C1	C1	C1	C1	C1	C1	C1	C1	NA	COG0825	COG0825	COG0825	COG0825	COG0825	COG0825	COG0825	COG0825	COG0825	COG0825	Acetyl-CoA carboxylase alpha subunit	I	Lipid transport and metabolism
49	9	acetolactate synthase 3 regulatory subunit	UA11_00901	UA12_00870	UA14_00880	UA16_00881	UA17_01650	UA18_01500	UA19_00962	UA21_00965	Bmul_1014	core	core_yATCC	core	C1	C1	C1	C1	C1	C1	C1	C1	C1	C1	NA	COG0440	COG0440	COG0440	COG0440	COG0440	COG0440	COG0440	COG0440	COG0440	COG0440	Acetolactate synthase, small subunit	E	Amino acid transport and metabolism
50	9	hypothetical protein	UA11_00836	UA12_00804	UA14_00815	UA16_00816	UA17_01579	UA18_01433	UA19_00897	UA21_00900	Bmul_0948	core	core_yATCC	core	C1	C1	C1	C1	C1	C1	C1	C1	C1	C1	NA	no_cog	no_cog	no_cog	no_cog	no_cog	no_cog	no_cog	no_cog	no_cog	no_cog	no_cog	no_cog	no_cog
51	9	major facilitator transporter	UA11_04136	UA12_03963	UA14_04304	UA16_03980	UA17_04097	UA18_04451	UA19_04120	UA21_04110	Bmul_4133	core	core_yATCC	core	C2	C2	C2	C2	C2	C2	C2	C2	C2	C2	NA	no_cog	no_cog	no_cog	no_cog	no_cog	no_cog	no_cog	no_cog	no_cog	no_cog	no_cog	no_cog	no_cog
52	2	molybdopterin biosynthesis protein	UA11_05114	UA12_04864	NA	NA	NA	NA	NA	NA	NA	1ST_180	1ST_180_nATCC	ST	C2	C2	NA	NA	NA	NA	NA	NA	NA	C2	NA	COG0476	COG0476	NA	NA	NA	NA	NA	NA	NA	COG0476	Molybdopterin or thiamine biosynthesis adenylyltransferase	H	Coenzyme transport and metabolism
53	3	mannosyl-glycoprotein endo-beta-N-acetylglucosamidase	UA11_01857	NA	NA	NA	NA	UA18_02382	NA	NA	Bmul_1814	random	random_yATCC	random	C1	NA	NA	NA	NA	C1	NA	NA	C1	C1	NA	no_cog	NA	NA	NA	NA	no_cog	NA	NA	no_cog	no_cog	no_cog	no_cog	no_cog
54	8	putative lipo domain protein	UA11_00008	UA12_00008	UA14_00008	UA16_00008	UA17_00726	UA18_00390	UA19_00008	UA21_00008	NA	core	core_nATCC	core	C1	C1	C1	C1	C1	C1	C1	C1	NA	C1	NA	no_cog	no_cog	no_cog	no_cog	no_cog	no_cog	no_cog	no_cog	NA	no_cog	no_cog	no_cog	no_cog
55	9	peptidoglycan-associated lipoprotein	UA11_02434	UA12_02369	UA14_02441	UA16_02364	UA17_00055	UA18_02862	UA19_02537	UA21_02524	Bmul_2588	core	core_yATCC	core	C1	C1	C1	C1	C1	C1	C1	C1	C1	C1	NA	COG2885	COG2885	COG2885	COG2885	COG2885	COG2885	COG2885	COG2885	COG2885	COG2885	Outer membrane protein OmpA and related peptidoglycan-associated (lipo)proteins	M	Cell wall/membrane/envelope biogenesis
56	9	putative diguanylate phosphodiesterase	UA11_02003	UA12_01937	UA14_01904	UA16_01953	UA17_02787	UA18_02445	UA19_02024	UA21_02084	Bmul_2085	core	core_yATCC	core	C1	C1	C1	C1	C1	C1	C1	C1	C1	C1	NA	COG2200	COG2200	COG2200	COG2200	COG2200	COG2200	COG2200	COG2200	COG2200	COG2200	EAL domain, c-di-GMP-specific phosphodiesterase class I (or its enzymatically inactive variant)	T	Signal transduction mechanisms
57	9	urease accessory protein UreG	UA11_02331	UA12_02264	UA14_02347	UA16_02269	UA17_03128	UA18_02762	UA19_02444	UA21_02431	Bmul_2493	core	core_yATCC	core	C1	C1	C1	C1	C1	C1	C1	C1	C1	C1	NA	COG0378	COG0378	COG0378	COG0378	COG0378	COG0378	COG0378	COG0378	COG0378	COG0378	Ni2+-binding GTPase involved in regulation of expression and maturation of urease and hydrogenase	O	Posttranslational modification, protein turnover, chaperones
58	2	transposase Tn3 domain protein	UA11_05565	UA12_05315	NA	NA	NA	NA	NA	NA	NA	1ST_180	1ST_180_nATCC	ST	C3	C3	NA	NA	NA	NA	NA	NA	NA	C3	NA	no_cog	no_cog	NA	NA	NA	NA	NA	NA	NA	no_cog	no_cog	no_cog	no_cog
60	9	cyd operon protein YbgT	UA11_01451	UA12_01457	UA14_01443	UA16_01483	UA17_02301	UA18_02103	UA19_01551	UA21_01554	Bmul_1538	core	core_yATCC	core	C1	C1	C1	C1	C1	C1	C1	C1	C1	C1	NA	COG4890	COG4890	COG4890	COG4890	COG4890	COG4890	COG4890	COG4890	COG4890	COG4890	Predicted outer membrane lipoprotein	S	Function unknown
61	9	appr-1-p processing domain-containing protein	UA11_00347	UA12_00324	UA14_00323	UA16_00324	UA17_01099	UA18_00782	UA19_00379	UA21_00380	Bmul_0451	core	core_yATCC	core	C1	C1	C1	C1	C1	C1	C1	C1	C1	C1	NA	COG2110	COG2110	COG2110	COG2110	COG2110	COG2110	COG2110	COG2110	COG2110	COG2110	O-acetyl-ADP-ribose deacetylase (regulator of RNase III), contains Macro domain	J	Translation, ribosomal structure and biogenesis
62	9	methionyl-tRNA synthetase	UA11_04284	UA12_04111	UA14_04446	UA16_04122	UA17_04249	UA18_04603	UA19_04261	UA21_04251	Bmul_4277	core	core_yATCC	core	C2	C2	C2	C2	C2	C2	C2	C2	C2	C2	NA	COG3246	COG3246	COG3246	COG3246	COG3246	COG3246	COG3246	COG3246	COG3246	COG3246	Uncharacterized conserved protein, DUF849 family	S	Function unknown
63	9	dihydropteroate synthase	UA11_01943	UA12_01877	UA14_01844	UA16_01895	UA17_02727	UA18_03382	UA19_01965	UA21_02025	Bmul_2022	core	core_yATCC	core	C1	C1	C1	C1	C1	C1	C1	C1	C1	C1	NA	COG0294	COG0294	COG0294	COG0294	COG0294	COG0294	COG0294	COG0294	COG0294	COG0294	Dihydropteroate synthase	H	Coenzyme transport and metabolism
64	9	polysaccharide deacetylase	UA11_01325	UA12_01331	UA14_01316	UA16_01356	UA17_02168	UA18_01970	UA19_01425	UA21_01428	Bmul_1410	core	core_yATCC	core	C1	C1	C1	C1	C1	C1	C1	C1	C1	C1	NA	COG0726	COG0726	COG0726	COG0726	COG0726	COG0726	COG0726	COG0726	COG0726	COG0726	Peptidoglycan/xylan/chitin deacetylase, PgdA/CDA1 family	GM	mix
65	9	hypothetical protein	UA11_02315	UA12_02248	UA14_02332	UA16_02254	UA17_03113	UA18_02747	UA19_02429	UA21_02416	Bmul_2478	core	core_yATCC	core	C1	C1	C1	C1	C1	C1	C1	C1	C1	C1	NA	no_cog	no_cog	no_cog	no_cog	no_cog	no_cog	no_cog	no_cog	no_cog	no_cog	no_cog	no_cog	no_cog
67	9	MltA-interacting MipA family protein	UA11_04243	UA12_04070	UA14_04403	UA16_04079	UA17_04202	UA18_04556	UA19_04220	UA21_04210	Bmul_4235	core	core_yATCC	core	C2	C2	C2	C2	C2	C2	C2	C2	C2	C2	NA	COG3713	COG3713	COG3713	COG3713	COG3713	COG3713	COG3713	COG3713	COG3713	COG3713	Outer membrane scaffolding protein for murein synthesis, MipA/OmpV family	M	Cell wall/membrane/envelope biogenesis
68	9	CutC family protein	UA11_00256	UA12_00233	UA14_00234	UA16_00235	UA17_01011	UA18_00692	UA19_00286	UA21_00286	Bmul_0360	core	core_yATCC	core	C1	C1	C1	C1	C1	C1	C1	C1	C1	C1	NA	COG3142	COG3142	COG3142	COG3142	COG3142	COG3142	COG3142	COG3142	COG3142	COG3142	Copper homeostasis protein CutC	P	Inorganic ion transport and metabolism
70	9	homogentisate 12-dioxygenase	UA11_02409	UA12_02344	UA14_02416	UA16_02339	UA17_00030	UA18_02837	UA19_02512	UA21_02499	Bmul_2563	core	core_yATCC	core	C1	C1	C1	C1	C1	C1	C1	C1	C1	C1	NA	COG3508	COG3508	COG3508	COG3508	COG3508	COG3508	COG3508	COG3508	COG3508	COG3508	Homogentisate 1,2-dioxygenase	Q	Secondary metabolites biosynthesis, transport and catabolism
71	9	acyltransferase	UA11_04741	UA12_04491	UA14_04775	UA16_04452	UA17_04655	UA18_05009	UA19_04639	UA21_04629	Bmul_4604	core	core_yATCC	core	C2	C2	C2	C2	C2	C2	C2	C2	C2	C2	NA	COG1835	COG1835	COG1835	COG1835	COG1835	COG1835	COG1835	COG1835	COG1835	COG1835	Peptidoglycan/LPS O-acetylase OafA/YrhL, contains acyltransferase and SGNH-hydrolase domains	M	Cell wall/membrane/envelope biogenesis
72	9	nicotinate phosphoribosyltransferase	UA11_02122	UA12_02058	UA14_02020	UA16_02069	UA17_02908	UA18_02566	UA19_02144	UA21_02205	Bmul_2203	core	core_yATCC	core	C1	C1	C1	C1	C1	C1	C1	C1	C1	C1	NA	COG1488	COG1488	COG1488	COG1488	COG1488	COG1488	COG1488	COG1488	COG1488	COG1488	Nicotinic acid phosphoribosyltransferase	H	Coenzyme transport and metabolism
73	9	LuxR family transcriptional regulator	UA11_05693	UA12_05442	UA14_05405	UA16_05237	UA17_05685	UA18_06039	UA19_05507	UA21_05499	Bmul_5990	core	core_yATCC	core	C3	C3	C3	C3	C3	C3	C3	C3	C3	C3	NA	COG2771	COG2771	COG2771	COG2771	COG2771	COG2771	COG2771	COG2771	COG2771	COG2771	DNA-binding transcriptional regulator, CsgD family	K	Transcription
74	9	LysR family regulatory protein	UA11_05073	UA12_04823	UA14_03145	UA16_04779	UA17_05014	UA18_05366	UA19_04953	UA21_04954	Bmul_5073	core	core_yATCC	core	C2	C2	C2	C2	C2	C2	C2	C2	C2	C2	NA	COG0583	COG0583	COG0583	COG0583	COG0583	COG0583	COG0583	COG0583	COG0583	COG0583	DNA-binding transcriptional regulator, LysR family	K	Transcription
75	9	DNA topoisomerase IV subunit A	UA11_00808	UA12_00776	UA14_00787	UA16_00788	UA17_01551	UA18_01405	UA19_00869	UA21_00872	Bmul_0920	core	core_yATCC	core	C1	C1	C1	C1	C1	C1	C1	C1	C1	C1	NA	COG0188	COG0188	COG0188	COG0188	COG0188	COG0188	COG0188	COG0188	COG0188	COG0188	DNA gyrase/topoisomerase IV, subunit A	L	Replication, recombination and repair
76	9	Tfp pilus assembly protein FimT-like protein	UA11_02425	UA12_02360	UA14_02432	UA16_02355	UA17_00046	UA18_02853	UA19_02528	UA21_02515	Bmul_2579	core	core_yATCC	core	C1	C1	C1	C1	C1	C1	C1	C1	C1	C1	NA	COG4970	COG4970	COG4970	COG4970	COG4970	COG4970	COG4970	COG4970	COG4970	COG4970	Tfp pilus assembly protein FimT	NW	mix
77	9	indole-3-glycerol-phosphate synthase	UA11_02685	UA12_02620	UA14_02688	UA16_02612	UA17_00305	UA18_03114	UA19_02785	UA21_03460	Bmul_2863	core	core_yATCC	core	C1	C1	C1	C1	C1	C1	C1	C2_TL4B	C1	C1	TL4B	COG0134	COG0134	COG0134	COG0134	COG0134	COG0134	COG0134	COG0134	COG0134	COG0134	Indole-3-glycerol phosphate synthase	E	Amino acid transport and metabolism
78	9	3-isopropylmalate dehydrogenase	UA11_04764	UA12_04514	UA14_04798	UA16_04475	UA17_04678	UA18_05032	UA19_04662	UA21_04652	Bmul_4627	core	core_yATCC	core	C2	C2	C2	C2	C2	C2	C2	C2	C2	C2	NA	COG0473	COG0473	COG0473	COG0473	COG0473	COG0473	COG0473	COG0473	COG0473	COG0473	Isocitrate/isopropylmalate dehydrogenase	CE	mix
79	9	acetyacetyl-CoA reductase	UA11_01399	UA12_01405	UA14_01391	UA16_01431	UA17_02242	UA18_02044	UA19_01499	UA21_01502	Bmul_1485	core	core_yATCC	core	C1	C1	C1	C1	C1	C1	C1	C1	C1	C1	NA	COG1028	COG1028	COG1028	COG1028	COG1028	COG1028	COG1028	COG1028	COG1028	COG1028	NAD(P)-dependent dehydrogenase, short-chain alcohol dehydrogenase family	IQR	mix
80	9	F0F1 ATP synthase subunit delta	UA11_03067	UA12_02955	UA14_03020	UA16_02995	UA17_00624	UA18_00285	UA19_03114	UA21_02894	Bmul_0103	core	core_yATCC	core	C1	C1	C1	C1	C1	C1	C1	C1	C1	C1	NA	COG0712	COG0712	COG0712	COG0712	COG0712	COG0712	COG0712	COG0712	COG0712	COG0712	FoF1-type ATP synthase, delta subunit	C	Energy production and conversion
82	9	hypothetical protein	UA11_02370	UA12_02305	UA14_02377	UA16_02300	UA17_03157	UA18_02798	UA19_02473	UA21_02460	Bmul_2524	core	core_yATCC	core	C1	C1	C1	C1	C1	C1	C1	C1	C1	C1	NA	COG1678	COG1678	COG1678	COG1678	COG1678	COG1678	COG1678	COG1678	COG1678	COG1678	Putative transcriptional regulator, AlgH/UPF0301 family	K	Transcription
83	9	acetoacetate decarboxylase family protein	UA11_01616	UA12_01623	UA14_01605	UA16_01645	UA17_02461	UA18_02263	UA19_01713	UA21_01774	Bmul_1698	core	core_yATCC	core	C1	C1	C1	C1	C1	C1	C1	C1	C1	C1	NA	no_cog	no_cog	no_cog	no_cog	no_cog	no_cog	no_cog	no_cog	no_cog	no_cog	no_cog	no_cog	no_cog
84	9	alcohol dehydrogenase	UA11_03787	UA12_03674	UA14_04035	UA16_03712	UA17_03811	UA18_04165	UA19_03845	UA21_03835	Bmul_3786	core	core_yATCC	core	C2	C2	C2	C2	C2	C2	C2	C2	C2	C2	NA	COG1063	COG1063	COG1063	COG1063	COG1063	COG1063	COG1063	COG1063	COG1063	COG1063	Threonine dehydrogenase or related Zn-dependent dehydrogenase	ER	mix
85	9	ribosomal RNA large subunit methyltransferase J	UA11_01945	UA12_01879	UA14_01846	UA16_01897	UA17_02729	UA18_03384	UA19_01967	UA21_02027	Bmul_2024	core	core_yATCC	core	C1	C1	C1	C1	C1	C1	C1	C1	C1	C1	NA	COG0293	COG0293	COG0293	COG0293	COG0293	COG0293	COG0293	COG0293	COG0293	COG0293	23S rRNA U2552 (ribose-2-O)-methylase RlmE/FtsJ	J	Translation, ribosomal structure and biogenesis
86	9	carbohydrate kinase	UA11_02553	UA12_02488	UA14_02555	UA16_02478	UA17_00171	UA18_02979	UA19_02652	UA21_02639	Bmul_2720	core	core_yATCC	core	C1	C1	C1	C1	C1	C1	C1	C1	C1	C1	NA	COG3265	COG3265	COG3265	COG3265	COG3265	COG3265	COG3265	COG3265	COG3265	COG3265	Gluconate kinase	G	Carbohydrate transport and metabolism
87	9	lytic transglycosylase catalytic	UA11_03761	UA12_03648	UA14_04010	UA16_03687	UA17_03779	UA18_04133	UA19_03820	UA21_03810	Bmul_3753	core	core_yATCC	core	C2	C2	C2	C2	C2	C2	C2	C2	C2	C2	NA	COG0741	COG0741	no_cog	no_cog	COG0741	COG0741	COG0741	COG0741	no_cog	COG0741	Soluble lytic murein transglycosylase and related regulatory proteins (some contain LysM/invasin domains)	M	Cell wall/membrane/envelope biogenesis
89	9	6-pyruvoyl tetrahydrobiopterin synthase	UA11_00073	UA12_00051	UA14_00052	UA16_00052	UA17_00829	UA18_00510	UA19_00100	UA21_00100	Bmul_3114	core	core_yATCC	core	C1	C1	C1	C1	C1	C1	C1	C1	C1	C1	NA	COG0720	COG0720	COG0720	COG0720	COG0720	COG0720	COG0720	COG0720	COG0720	COG0720	6-pyruvoyl-tetrahydropterin synthase	H	Coenzyme transport and metabolism
90	7	putative hexuronate transporter	UA11_05180	UA12_04930	UA14_03243	UA16_04877	UA17_05108	UA18_05460	NA	NA	Bmul_5166	3ST_180_189_287	3ST_180_189_287_yATCC	ST	C2	C2	C2	C2	C2	C2	NA	NA	C2	C2	NA	COG2271	COG2271	COG2271	COG2271	COG2271	COG2271	NA	NA	COG2271	COG2271	Sugar phosphate permease	G	Carbohydrate transport and metabolism
91	9	TetR family transcriptional regulator	UA11_05358	UA12_05108	UA14_05107	UA16_05421	UA17_05270	UA18_05622	UA19_05237	UA21_05225	Bmul_5348	core	core_yATCC	core	C3	C3	C3	C3	C3	C3	C3	C3	C3	C3	NA	COG1309	COG1309	COG1309	COG1309	COG1309	COG1309	COG1309	COG1309	COG1309	COG1309	DNA-binding transcriptional regulator, AcrR family	K	Transcription
92	9	4-oxalocrotonate tautomerase	UA11_03960	UA12_03848	UA14_04187	UA16_03864	UA17_03975	UA18_04328	UA19_04005	UA21_03995	Bmul_4012	core	core_yATCC	core	C2	C2	C2	C2	C2	C2	C2	C2	C2	C2	NA	COG1942	COG1942	COG1942	COG1942	COG1942	COG1942	COG1942	COG1942	COG1942	COG1942	Phenylpyruvate tautomerase PptA, 4-oxalocrotonate tautomerase family	Q	Secondary metabolites biosynthesis, transport and catabolism
93	7	putative transcriptional regulator CopG family	UA11_04501	UA12_04328	NA	NA	UA17_04497	UA18_04851	UA19_04477	UA21_04467	Bmul_4494	3ST_180_287_650	3ST_180_287_650_yATCC	ST	C2	C2	NA	NA	C2	C2	C2	C2	C2	C2	NA	no_cog	no_cog	NA	NA	no_cog	no_cog	no_cog	no_cog	no_cog	no_cog	no_cog	no_cog	no_cog
94	8	3-hydroxyacyl-CoA dehydrogenase NAD binding domain protein	UA11_05639	UA12_05388	UA14_05351	UA16_05181	UA17_05614	UA18_05968	UA19_05454	UA21_05446	NA	core	core_nATCC	core	C3	C3	C3	C3	C3	C3	C3	C3	NA	C3	NA	COG1250	COG1250	COG1250	COG1250	COG1250	COG1250	COG1250	COG1250	NA	COG1250	3-hydroxyacyl-CoA dehydrogenase	I	Lipid transport and metabolism
95	9	AzgA family purine transporter	UA11_03652	UA12_03539	UA14_03901	UA16_03578	UA17_03666	UA18_04019	UA19_03711	UA21_03701	Bmul_3644	core	core_yATCC	core	C2	C2	C2	C2	C2	C2	C2	C2	C2	C2	NA	COG2252	COG2252	COG2252	COG2252	COG2252	COG2252	COG2252	COG2252	COG2252	COG2252	Xanthine/uracil/vitamin C permease, AzgA family	F	Nucleotide transport and metabolism
98	9	putative transposase	UA11_01660	UA12_01667	UA14_01650	UA16_01690	UA17_02508	UA18_02310	UA19_01757	UA21_01818	Bmul_1743	core	core_yATCC	core	C1	C1	C1	C1	C1	C1	C1	C1	C1	C1	NA	COG3293	COG3293	COG3293	COG3293	COG3293	COG3293	COG3293	COG3293	COG3293	COG3293	Transposase	X	Mobilome: prophages, transposons
99	9	segregation and condensation protein B	UA11_01676	UA12_01683	UA14_01666	UA16_01706	UA17_02524	UA18_02326	UA19_01773	UA21_01834	Bmul_1759	core	core_yATCC	core	C1	C1	C1	C1	C1	C1	C1	C1	C1	C1	NA	COG1386	COG1386	COG1386	COG1386	COG1386	COG1386	COG1386	COG1386	COG1386	COG1386	Chromosome segregation and condensation protein ScpB	K	Transcription
100	9	tetratricopeptide repeat family protein	UA11_00628	UA12_00605	UA14_00605	UA16_00607	UA17_01377	UA18_01118	UA19_00656	UA21_00658	Bmul_0747	core	core_yATCC	core	C1	C1	C1	C1	C1	C1	C1	C1	C1	C1	NA	COG2912	COG2912	COG2912	COG2912	COG2912	COG2912	COG2912	COG2912	COG2912	COG2912	Regulator of sirC expression, contains transglutaminase-like and TPR domains	T	Signal transduction mechanisms
101	9	uracil phosphoribosyltransferase	UA11_00871	UA12_00840	UA14_00850	UA16_00851	UA17_01620	UA18_01470	UA19_00932	UA21_00935	Bmul_0985	core	core_yATCC	core	C1	C1	C1	C1	C1	C1	C1	C1	C1	C1	NA	COG0035	COG0035	COG0035	COG0035	COG0035	COG0035	COG0035	COG0035	COG0035	COG0035	Uracil phosphoribosyltransferase	F	Nucleotide transport and metabolism
102	9	phage SPO1 DNA polymerase-related protein	UA11_05473	UA12_05223	UA14_05220	UA16_05076	UA17_05387	UA18_05739	UA19_05355	UA21_05346	Bmul_5462	core	core_yATCC	core	C3	C3	C3	C3	C3	C3	C3	C3	C3	C3	NA	COG1573	COG1573	COG1573	COG1573	COG1573	COG1573	COG1573	COG1573	COG1573	COG1573	Uracil-DNA glycosylase	L	Replication, recombination and repair
103	9	virulence factor family protein	UA11_04163	UA12_03990	UA14_04323	UA16_03999	UA17_04119	UA18_04473	UA19_04140	UA21_04130	Bmul_4151	core	core_yATCC	core	C2	C2	C2	C2	C2	C2	C2	C2	C2	C2	NA	COG3946	COG3946	COG3946	COG3946	COG3946	COG3946	COG3946	COG3946	COG3946	COG3946	Type IV secretory pathway, VirJ component	U	Intracellular trafficking, secretion, and vesicular transport
104	9	sulfatase	UA11_03579	UA12_03466	UA14_03828	UA16_03505	UA17_03592	UA18_03945	UA19_03633	UA21_03623	Bmul_3570	core	core_yATCC	core	C2	C2	C2	C2	C2	C2	C2	C2	C2	C2	NA	COG3119	COG3119	COG3119	COG3119	COG3119	COG3119	COG3119	COG3119	COG3119	COG3119	Arylsulfatase A or related enzyme	P	Inorganic ion transport and metabolism
105	9	UDP-N-acetylmuramoylalanyl-D-glutamate--2 6-diaminopimelate ligase	UA11_02657	UA12_02592	UA14_02660	UA16_02583	UA17_00277	UA18_03086	UA19_02757	UA21_02746	Bmul_2841	core	core_yATCC	core	C1	C1	C1	C1	C1	C1	C1	C1	C1	C1	NA	COG0769	COG0769	COG0769	COG0769	COG0769	COG0769	COG0769	COG0769	COG0769	COG0769	UDP-N-acetylmuramyl tripeptide synthase	M	Cell wall/membrane/envelope biogenesis
106	9	homocysteine S-methyltransferase	UA11_00282	UA12_00259	UA14_00261	UA16_00262	UA17_01038	UA18_00719	UA19_00313	UA21_00313	Bmul_0388	core	core_yATCC	core	C1	C1	C1	C1	C1	C1	C1	C1	C1	C1	NA	COG0646	COG0646	COG0646	COG0646	COG0646	COG0646	COG0646	COG0646	COG0646	COG0646	Methionine synthase I (cobalamin-dependent), methyltransferase domain	E	Amino acid transport and metabolism
107	9	beta-lactamase domain-containing protein	UA11_05249	UA12_04999	UA14_03312	UA16_04946	UA17_05174	UA18_05526	UA19_05119	UA21_05120	Bmul_5252	core	core_yATCC	core	C2	C2	C2	C2	C2	C2	C2	C2	C2	C2	NA	COG0491	COG0491	COG1237	COG1237	COG1237	COG1237	COG0491	COG0491	COG1237	COG1237	Metal-dependent hydrolase, beta-lactamase superfamily II	R	General function prediction only
108	9	alcohol dehydrogenase	UA11_05151	UA12_04901	UA14_03213	UA16_04847	UA17_05078	UA18_05430	UA19_05021	UA21_05022	Bmul_5137	core	core_yATCC	core	C2	C2	C2	C2	C2	C2	C2	C2	C2	C2	NA	COG0604	COG0604	COG0604	COG0604	COG0604	COG0604	COG0604	COG0604	COG0604	COG0604	NADPH:quinone reductase or related Zn-dependent oxidoreductase	CR	mix
109	9	Sel1 domain-containing protein	UA11_00299	UA12_00276	UA14_00274	UA16_00275	UA17_01053	UA18_00734	UA19_00330	UA21_00330	Bmul_0401	core	core_yATCC	core	C1	C1	C1	C1	C1	C1	C1	C1	C1	C1	NA	COG0790	COG0790	COG0790	COG0790	COG0790	COG0790	COG0790	COG0790	COG0790	COG0790	TPR repeat	T	Signal transduction mechanisms
110	9	amino acid permease-associated protein	UA11_00138	UA12_00116	UA14_00117	UA16_00117	UA17_00895	UA18_00576	UA19_00165	UA21_00165	Bmul_3053	core	core_yATCC	core	C1	C1	C1	C1	C1	C1	C1	C1	C1	C1	NA	COG0531	COG0531	COG0531	COG0531	COG0531	COG0531	COG0531	COG0531	COG0531	COG0531	Amino acid transporter	E	Amino acid transport and metabolism
111	9	alanine dehydrogenase	UA11_04376	UA12_04203	UA14_04539	UA16_04216	UA17_04349	UA18_04703	UA19_04354	UA21_04344	Bmul_4385	core	core_yATCC	core	C2	C2	C2	C2	C2	C2	C2	C2	C2	C2	NA	COG0686	COG0686	COG0686	COG0686	COG0686	COG0686	COG0686	COG0686	COG0686	COG0686	Alanine dehydrogenase	E	Amino acid transport and metabolism
112	9	PII uridylyl-transferase	UA11_01169	UA12_01175	UA14_01146	UA16_01187	UA17_01999	UA18_01800	UA19_01268	UA21_01271	Bmul_1255	core	core_yATCC	core	C1	C1	C1	C1	C1	C1	C1	C1	C1	C1	NA	COG2844	COG2844	COG2844	COG2844	COG2844	COG2844	COG2844	COG2844	COG2844	COG2844	UTP:GlnB (protein PII) uridylyltransferase	OT	mix
113	9	glycine betaine/L-proline ABC transporter permease	UA11_03507	UA12_03394	UA14_03760	UA16_03437	UA17_03512	UA18_03865	UA19_03552	UA21_03542	Bmul_3486	core	core_yATCC	core	C2	C2	C2	C2	C2	C2	C2	C2	C2	C2	NA	COG4176	COG4176	COG4176	COG4176	COG4176	COG4176	COG4176	COG4176	COG4176	COG4176	ABC-type proline/glycine betaine transport system, permease component	E	Amino acid transport and metabolism
114	9	redoxin domain-containing protein	UA11_02606	UA12_02541	UA14_02608	UA16_02531	UA17_00227	UA18_03036	UA19_02705	UA21_02694	Bmul_2777	core	core_yATCC	core	C1	C1	C1	C1	C1	C1	C1	C1	C1	C1	NA	COG0526	COG0526	COG0526	COG0526	COG0526	COG0526	COG0526	COG0526	COG0526	COG0526	Thiol-disulfide isomerase or thioredoxin	O	Posttranslational modification, protein turnover, chaperones
115	9	LysR family transcriptional regulator	UA11_05321	UA12_05071	UA14_03402	UA16_05036	UA17_05232	UA18_05584	UA19_05200	UA21_05201	Bmul_5316	core	core_yATCC	core	C2	C2	C2	C2	C2	C2	C2	C2	C2	C2	NA	COG0583	COG0583	COG0583	COG0583	COG0583	COG0583	COG0583	COG0583	COG0583	COG0583	DNA-binding transcriptional regulator, LysR family	K	Transcription
116	9	major facilitator transporter	UA11_04548	UA12_04375	UA14_04712	UA16_04389	UA17_04545	UA18_04899	UA19_04524	UA21_04514	Bmul_4541	core	core_yATCC	core	C2	C2	C2	C2	C2	C2	C2	C2	C2	C2	NA	no_cog	no_cog	no_cog	no_cog	no_cog	no_cog	no_cog	no_cog	no_cog	no_cog	no_cog	no_cog	no_cog
117	9	short-chain dehydrogenase/reductase SDR	UA11_01749	UA12_01756	UA14_01739	UA16_01779	UA17_02600	UA18_03255	UA19_01849	UA21_01910	Bmul_1897	core	core_yATCC	core	C1	C1	C1	C1	C1	C1	C1	C1	C1	C1	NA	COG1028	COG1028	COG1028	COG1028	COG1028	COG1028	COG1028	COG1028	COG1028	COG1028	NAD(P)-dependent dehydrogenase, short-chain alcohol dehydrogenase family	IQR	mix
118	9	twin arginine translocase protein A	UA11_02821	UA12_02709	UA14_02771	UA16_02746	UA17_00380	UA18_00027	UA19_02867	UA21_03378	Bmul_0339	core	core_yATCC	core	C1	C1	C1	C1	C1	C1	C1	C2_TL4B	C1	C1	TL4B	COG1826	COG1826	COG1826	COG1826	COG1826	COG1826	COG1826	COG1826	COG1826	COG1826	Sec-independent protein translocase protein TatA	U	Intracellular trafficking, secretion, and vesicular transport
119	8	chitinase class I family protein	UA11_05626	UA12_05375	UA14_05340	UA16_05170	UA17_05484	UA18_05838	UA19_05442	UA21_05434	NA	core	core_nATCC	core	C3	C3	C3	C3	C3	C3	C3	C3	NA	C3	NA	COG3772	COG3772	COG3179	COG3179	COG3772	COG3772	COG3772	COG3772	NA	COG3772	Phage-related lysozyme (muramidase), GH24 family	M	Cell wall/membrane/envelope biogenesis
120	9	hypothetical protein	UA11_05177	UA12_04927	UA14_03240	UA16_04874	UA17_05105	UA18_05457	UA19_05047	UA21_05048	Bmul_5163	core	core_yATCC	core	C2	C2	C2	C2	C2	C2	C2	C2	C2	C2	NA	COG5470	COG5470	COG5470	COG5470	COG5470	COG5470	COG5470	COG5470	COG5470	COG5470	Uncharacterized conserved protein, DUF1330 family	S	Function unknown
121	9	uroporphyrinogen decarboxylase	UA11_03060	UA12_02948	UA14_03013	UA16_02988	UA17_00617	UA18_00278	UA19_03107	UA21_02887	Bmul_0112	core	core_yATCC	core	C1	C1	C1	C1	C1	C1	C1	C1	C1	C1	NA	COG0407	COG0407	COG0407	COG0407	COG0407	COG0407	COG0407	COG0407	COG0407	COG0407	Uroporphyrinogen-III decarboxylase	H	Coenzyme transport and metabolism
122	9	putative isovaleryl-CoA dehydrogenase	UA11_03481	UA12_03368	UA14_03735	UA16_03412	UA17_03489	UA18_03842	UA19_03526	UA21_03516	Bmul_3466	core	core_yATCC	core	C2	C2	C2	C2	C2	C2	C2	C2	C2	C2	NA	COG1960	COG1960	COG1960	COG1960	COG1960	COG1960	COG1960	COG1960	COG1960	COG1960	Acyl-CoA dehydrogenase related to the alkylation response protein AidB	I	Lipid transport and metabolism
123	9	amidohydrolase	UA11_03612	UA12_03499	UA14_03861	UA16_03538	UA17_03624	UA18_03977	UA19_03666	UA21_03656	Bmul_3602	core	core_yATCC	core	C2	C2	C2	C2	C2	C2	C2	C2	C2	C2	NA	COG3618	COG3618	COG3618	COG3618	COG3618	COG3618	COG3618	COG3618	COG3618	COG3618	Predicted metal-dependent hydrolase, TIM-barrel fold	R	General function prediction only
124	9	putative hemolysin	UA11_00882	UA12_00851	UA14_00861	UA16_00862	UA17_01631	UA18_01481	UA19_00943	UA21_00946	Bmul_0995	core	core_yATCC	core	C1	C1	C1	C1	C1	C1	C1	C1	C1	C1	NA	COG3042	COG3042	COG3042	COG3042	COG3042	COG3042	COG3042	COG3042	COG3042	COG3042	Putative hemolysin	R	General function prediction only
125	9	LysR family transcriptional regulator	UA11_03816	UA12_03703	UA14_04063	UA16_03740	UA17_03840	UA18_04194	UA19_03873	UA21_03863	Bmul_3815	core	core_yATCC	core	C2	C2	C2	C2	C2	C2	C2	C2	C2	C2	NA	COG0583	COG0583	COG0583	COG0583	COG0583	COG0583	COG0583	COG0583	COG0583	COG0583	DNA-binding transcriptional regulator, LysR family	K	Transcription
126	9	outer membrane protein	UA11_05469	UA12_05219	UA14_05216	UA16_05072	UA17_05383	UA18_05735	UA19_05351	UA21_05342	Bmul_5458	core	core_yATCC	core	C3	C3	C3	C3	C3	C3	C3	C3	C3	C3	NA	COG3652	COG3652	COG3652	COG3652	COG3652	COG3652	COG3652	COG3652	COG3652	COG3652	Predicted outer membrane protein	S	Function unknown
127	8	flavodoxin family protein	UA11_03676	UA12_03563	UA14_03925	UA16_03602	UA17_00193	UA18_03001	UA19_03735	UA21_03725	NA	core	core_nATCC	core	C2	C2	C2	C2	C1	C1	C2	C2	NA	conflict	NA	COG0655	COG0655	COG0655	COG0655	COG0655	COG0655	COG0655	COG0655	NA	COG0655	Multimeric flavodoxin WrbA	C	Energy production and conversion
128	9	phospho-N-acetylmuramoyl-pentapeptide- transferase	UA11_02655	UA12_02590	UA14_02658	UA16_02581	UA17_00275	UA18_03084	UA19_02755	UA21_02744	Bmul_2839	core	core_yATCC	core	C1	C1	C1	C1	C1	C1	C1	C1	C1	C1	NA	COG0472	COG0472	COG0472	COG0472	COG0472	COG0472	COG0472	COG0472	COG0472	COG0472	UDP-N-acetylmuramyl pentapeptide phosphotransferase/UDP-N-acetylglucosamine-1-phosphate transferase	M	Cell wall/membrane/envelope biogenesis
129	9	4-hydroxyphenylpyruvate dioxygenase	UA11_03428	UA12_03315	UA14_03684	UA16_03361	UA17_03437	UA18_03790	UA19_03474	UA21_03254	Bmul_3418	core	core_yATCC	core	C2	C2	C2	C2	C2	C2	C2	C2	C2	C2	NA	COG3185	COG3185	COG3185	COG3185	COG3185	COG3185	COG3185	COG3185	COG3185	COG3185	4-hydroxyphenylpyruvate dioxygenase and related hemolysins	ER	mix
130	9	peptidyl-prolyl cis-trans isomerase B	UA11_01106	UA12_01112	UA14_01083	UA16_01124	UA17_01936	UA18_01737	UA19_01205	UA21_01208	Bmul_1200	core	core_yATCC	core	C1	C1	C1	C1	C1	C1	C1	C1	C1	C1	NA	COG0652	COG0652	COG0652	COG0652	COG0652	COG0652	COG0652	COG0652	COG0652	COG0652	Peptidyl-prolyl cis-trans isomerase (rotamase) - cyclophilin family	O	Posttranslational modification, protein turnover, chaperones
131	9	ornithine cyclodeaminase	UA11_04270	UA12_04097	UA14_04432	UA16_04108	UA17_04229	UA18_04583	UA19_04247	UA21_04237	Bmul_4263	core	core_yATCC	core	C2	C2	C2	C2	C2	C2	C2	C2	C2	C2	NA	COG2423	COG2423	COG2423	COG2423	COG2423	COG2423	COG2423	COG2423	COG2423	COG2423	Ornithine cyclodeaminase/archaeal alanine dehydrogenase, mu-crystallin family	E	Amino acid transport and metabolism
132	9	peptidyl-tRNA hydrolase	UA11_00394	UA12_00371	UA14_00370	UA16_00371	UA17_01145	UA18_00828	UA19_00426	UA21_00427	Bmul_0511	core	core_yATCC	core	C1	C1	C1	C1	C1	C1	C1	C1	C1	C1	NA	COG0193	COG0193	COG0193	COG0193	COG0193	COG0193	COG0193	COG0193	COG0193	COG0193	Peptidyl-tRNA hydrolase	J	Translation, ribosomal structure and biogenesis
133	9	bacterial transcriptional regulator family protein	UA11_03282	UA12_03169	UA14_03536	UA16_03213	UA17_03291	UA18_03644	UA19_03330	UA21_03110	Bmul_3282	core	core_yATCC	core	C2	C2	C2	C2	C2	C2	C2	C2	C2	C2	NA	COG1414	COG1414	COG1414	COG1414	COG1414	COG1414	COG1414	COG1414	COG1414	COG1414	DNA-binding transcriptional regulator, IclR family	K	Transcription
134	9	branched chain amino acid ABC transporter periplasmic ligand-binding protein	UA11_00698	UA12_00675	UA14_00676	UA16_00677	UA17_01447	UA18_01250	UA19_00726	UA21_00728	Bmul_0817	core	core_yATCC	core	C1	C1	C1	C1	C1	C1	C1	C1	C1	C1	NA	COG0683	COG0683	COG0683	COG0683	COG0683	COG0683	COG0683	COG0683	COG0683	COG0683	ABC-type branched-chain amino acid transport system, periplasmic component	E	Amino acid transport and metabolism
135	7	major facilitator transporter	UA11_04142	UA12_03969	UA14_04310	UA16_03986	NA	NA	UA19_04126	UA21_04116	Bmul_4139	3ST_180_189_650	3ST_180_189_650_yATCC	ST	C2	C2	C2	C2	NA	NA	C2	C2	C2	C2	NA	COG2814	COG2814	COG2814	COG2814	NA	NA	COG2814	COG2814	COG2814	COG2814	Predicted arabinose efflux permease, MFS family	G	Carbohydrate transport and metabolism
136	2	Type V secretory pathway adhesin AidA	UA11_01097	UA12_01103	NA	NA	NA	NA	NA	NA	NA	1ST_180	1ST_180_nATCC	ST	C1	C1	NA	NA	NA	NA	NA	NA	NA	C1	NA	no_cog	no_cog	NA	NA	NA	NA	NA	NA	NA	no_cog	no_cog	no_cog	no_cog
137	9	tRNA(Ile)-lysidine synthetase	UA11_01112	UA12_01118	UA14_01089	UA16_01130	UA17_01942	UA18_01743	UA19_01211	UA21_01214	Bmul_1206	core	core_yATCC	core	C1	C1	C1	C1	C1	C1	C1	C1	C1	C1	NA	COG0037	COG0037	COG0037	COG0037	COG0037	COG0037	COG0037	COG0037	COG0037	COG0037	tRNA(Ile)-lysidine synthase TilS/MesJ	J	Translation, ribosomal structure and biogenesis
138	9	ABC transporter-like protein	UA11_02061	UA12_01995	UA14_01959	UA16_02008	UA17_02847	UA18_02505	UA19_02083	UA21_02143	Bmul_2146	core	core_yATCC	core	C1	C1	C1	C1	C1	C1	C1	C1	C1	C1	NA	COG1132	COG1132	COG1132	COG1132	COG1132	COG1132	COG1132	COG1132	COG1132	COG1132	ABC-type multidrug transport system, ATPase and permease component	V	Defense mechanisms
139	9	dATP pyrophosphohydrolase	UA11_00457	UA12_00434	UA14_00433	UA16_00435	UA17_01209	UA18_00895	UA19_00489	UA21_00491	Bmul_0575	core	core_yATCC	core	C1	C1	C1	C1	C1	C1	C1	C1	C1	C1	NA	COG0494	COG0494	COG0494	COG0494	COG0494	COG0494	COG0494	COG0494	COG0494	COG0494	8-oxo-dGTP pyrophosphatase MutT and related house-cleaning NTP pyrophosphohydrolases, NUDIX family	V	Defense mechanisms
141	9	IclR family transcriptional regulator	UA11_00285	UA12_00262	UA14_00264	UA16_00265	UA17_01041	UA18_00722	UA19_00316	UA21_00316	Bmul_0391	core	core_yATCC	core	C1	C1	C1	C1	C1	C1	C1	C1	C1	C1	NA	COG1414	COG1414	COG1414	COG1414	COG1414	COG1414	COG1414	COG1414	COG1414	COG1414	DNA-binding transcriptional regulator, IclR family	K	Transcription
142	9	branched-chain amino acid aminotransferase	UA11_00548	UA12_00525	UA14_00525	UA16_00527	UA17_01296	UA18_01037	UA19_00576	UA21_00578	Bmul_0667	core	core_yATCC	core	C1	C1	C1	C1	C1	C1	C1	C1	C1	C1	NA	COG0115	COG0115	COG0115	COG0115	COG0115	COG0115	COG0115	COG0115	COG0115	COG0115	Branched-chain amino acid aminotransferase/4-amino-4-deoxychorismate lyase	EH	mix
143	9	aldehyde dehydrogenase	UA11_03211	UA12_03099	UA14_03465	UA16_03142	UA17_03221	UA18_03539	UA19_03259	UA21_03039	Bmul_3211	core	core_yATCC	core	C2	C2	C2	C2	C2	C2	C2	C2	C2	C2	NA	COG1012	COG1012	COG1012	COG1012	COG1012	COG1012	COG1012	COG1012	COG1012	COG1012	Acyl-CoA reductase or other NAD-dependent aldehyde dehydrogenase	C	Energy production and conversion
144	9	hypothetical protein	UA11_02420	UA12_02355	UA14_02427	UA16_02350	UA17_00041	UA18_02848	UA19_02523	UA21_02510	Bmul_2574	core	core_yATCC	core	C1	C1	C1	C1	C1	C1	C1	C1	C1	C1	NA	no_cog	no_cog	no_cog	no_cog	no_cog	no_cog	no_cog	no_cog	no_cog	no_cog	no_cog	no_cog	no_cog
145	9	prephenate dehydrogenase	UA11_02180	UA12_02116	UA14_02078	UA16_02127	UA17_02966	UA18_02624	UA19_02202	UA21_02263	Bmul_2260	core	core_yATCC	core	C1	C1	C1	C1	C1	C1	C1	C1	C1	C1	NA	COG0287	COG0287	COG0287	COG0287	COG0287	COG0287	COG0287	COG0287	COG0287	COG0287	Prephenate dehydrogenase	E	Amino acid transport and metabolism
146	9	LysR family transcriptional regulator	UA11_01228	UA12_01234	UA14_01217	UA16_01258	UA17_02071	UA18_01873	UA19_01327	UA21_01330	Bmul_1314	core	core_yATCC	core	C1	C1	C1	C1	C1	C1	C1	C1	C1	C1	NA	COG0583	COG0583	COG0583	COG0583	COG0583	COG0583	COG0583	COG0583	COG0583	COG0583	DNA-binding transcriptional regulator, LysR family	K	Transcription
147	9	glutathione S-transferase domain-containing protein	UA11_04767	UA12_04517	UA14_04801	UA16_04478	UA17_04685	UA18_05039	UA19_04665	UA21_04655	Bmul_4636	core	core_yATCC	core	C2	C2	C2	C2	C2	C2	C2	C2	C2	C2	NA	no_cog	no_cog	no_cog	no_cog	no_cog	no_cog	no_cog	no_cog	no_cog	no_cog	no_cog	no_cog	no_cog
148	9	N-acetyltransferase GCN5	UA11_02942	UA12_02830	UA14_02893	UA16_02868	UA17_00501	UA18_00148	UA19_02988	UA21_02768	Bmul_0225	core	core_yATCC	core	C1	C1	C1	C1	C1	C1	C1	C1	C1	C1	NA	COG1670	COG1670	COG1670	COG1670	COG1670	COG1670	COG1670	COG1670	COG1670	COG1670	Protein N-acetyltransferase, RimJ/RimL family	JO	mix
149	9	hypothetical protein	UA11_04170	UA12_03997	UA14_04330	UA16_04006	UA17_04126	UA18_04480	UA19_04147	UA21_04137	Bmul_4159	core	core_yATCC	core	C2	C2	C2	C2	C2	C2	C2	C2	C2	C2	NA	no_cog	no_cog	no_cog	no_cog	no_cog	no_cog	no_cog	no_cog	no_cog	no_cog	no_cog	no_cog	no_cog
150	9	bifunctional heptose 7-phosphate kinase/heptose 1-phosphate adenyltransferase	UA11_00291	UA12_00268	UA14_00270	UA16_00271	UA17_01047	UA18_00728	UA19_00322	UA21_00322	Bmul_0397	core	core_yATCC	core	C1	C1	C1	C1	C1	C1	C1	C1	C1	C1	NA	COG2870	COG2870	COG2870	COG2870	COG2870	COG2870	COG2870	COG2870	COG2870	COG2870	ADP-heptose synthase, bifunctional sugar kinase/adenylyltransferase	M	Cell wall/membrane/envelope biogenesis
151	9	L-carnitine dehydratase/bile acid-inducible protein F	UA11_01474	UA12_01480	UA14_01464	UA16_01504	UA17_02322	UA18_02124	UA19_01571	UA21_01574	Bmul_1555	core	core_yATCC	core	C1	C1	C1	C1	C1	C1	C1	C1	C1	C1	NA	COG1804	COG1804	COG1804	COG1804	COG1804	COG1804	COG1804	COG1804	COG1804	COG1804	Crotonobetainyl-CoA:carnitine CoA-transferase CaiB and related acyl-CoA transferases	I	Lipid transport and metabolism
152	6	antibiotic biosynthesis monooxygenase	UA11_01924	UA12_01858	UA14_01825	UA16_01876	NA	NA	UA19_01946	UA21_02006	NA	3ST_180_189_650	3ST_180_189_650_nATCC	ST	C1	C1	C1	C1	NA	NA	C1	C1	NA	C1	NA	COG1359	COG1359	COG1359	COG1359	NA	NA	COG1359	COG1359	NA	COG1359	Quinol monooxygenase YgiN	C	Energy production and conversion
153	8	hypothetical protein	UA11_01385	UA12_01391	UA14_01376	UA16_01416	UA17_02228	UA18_02030	UA19_01485	UA21_01488	NA	core	core_nATCC	core	C1	C1	C1	C1	C1	C1	C1	C1	NA	C1	NA	COG3242	COG3242	COG3242	COG3242	COG3242	COG3242	COG3242	COG3242	NA	COG3242	Uncharacterized conserved protein YjeT, DUF2065 family	S	Function unknown
154	9	citrate synthase	UA11_00642	UA12_00619	UA14_00620	UA16_00622	UA17_01391	UA18_01132	UA19_00670	UA21_00672	Bmul_0761	core	core_yATCC	core	C1	C1	C1	C1	C1	C1	C1	C1	C1	C1	NA	COG0372	COG0372	COG0372	COG0372	COG0372	COG0372	COG0372	COG0372	COG0372	COG0372	Citrate synthase	C	Energy production and conversion
155	9	rhodanese domain-containing protein	UA11_01016	UA12_00985	UA14_00995	UA16_00996	UA17_01816	UA18_01615	UA19_01077	UA21_01080	Bmul_1121	core	core_yATCC	core	C1	C1	C1	C1	C1	C1	C1	C1	C1	C1	NA	no_cog	no_cog	no_cog	no_cog	no_cog	no_cog	no_cog	no_cog	no_cog	no_cog	no_cog	no_cog	no_cog
156	9	hypothetical protein	UA11_00290	UA12_00267	UA14_00269	UA16_00270	UA17_01046	UA18_00727	UA19_00321	UA21_00321	Bmul_0396	core	core_yATCC	core	C1	C1	C1	C1	C1	C1	C1	C1	C1	C1	NA	no_cog	no_cog	no_cog	no_cog	no_cog	no_cog	no_cog	no_cog	no_cog	no_cog	no_cog	no_cog	no_cog
157	9	oxidoreductase molybdopterin binding domain protein	UA11_05216	UA12_04966	UA14_03279	UA16_04913	UA17_05142	UA18_05494	UA19_05086	UA21_05087	Bmul_5221	core	core_yATCC	core	C2	C2	C2	C2	C2	C2	C2	C2	C2	C2	NA	COG3915	COG3915	COG3915	COG3915	COG3915	COG3915	COG3915	COG3915	COG3915	COG3915	Uncharacterized protein	S	Function unknown
158	9	FtsZ-binding protein ZipA	UA11_01165	UA12_01171	UA14_01142	UA16_01183	UA17_01995	UA18_01796	UA19_01264	UA21_01267	Bmul_1251	core	core_yATCC	core	C1	C1	C1	C1	C1	C1	C1	C1	C1	C1	NA	no_cog	no_cog	no_cog	no_cog	no_cog	no_cog	no_cog	no_cog	no_cog	no_cog	no_cog	no_cog	no_cog
159	9	putative exported outer membrane porin protein	UA11_00761	UA12_00738	UA14_00740	UA16_00741	UA17_01510	UA18_01314	UA19_00789	UA21_00791	Bmul_0880	core	core_yATCC	core	C1	C1	C1	C1	C1	C1	C1	C1	C1	C1	NA	COG3203	COG3203	COG3203	COG3203	COG3203	COG3203	COG3203	COG3203	COG3203	COG3203	Outer membrane protein (porin)	M	Cell wall/membrane/envelope biogenesis
160	9	major facilitator transporter	UA11_02980	UA12_02868	UA14_02931	UA16_02906	UA17_00539	UA18_00200	UA19_03026	UA21_02806	Bmul_0187	core	core_yATCC	core	C1	C1	C1	C1	C1	C1	C1	C1	C1	C1	NA	no_cog	no_cog	no_cog	no_cog	no_cog	no_cog	no_cog	no_cog	no_cog	no_cog	no_cog	no_cog	no_cog
161	9	major facilitator transporter	UA11_01723	UA12_01730	UA14_01713	UA16_01753	UA17_02574	UA18_03229	UA19_01823	UA21_01884	Bmul_1871	core	core_yATCC	core	C1	C1	C1	C1	C1	C1	C1	C1	C1	C1	NA	COG2814	COG2814	COG2814	COG2814	COG2814	COG2814	COG2814	COG2814	COG2814	COG2814	Predicted arabinose efflux permease, MFS family	G	Carbohydrate transport and metabolism
162	9	hypothetical protein	UA11_03250	UA12_03138	UA14_03504	UA16_03181	UA17_03260	UA18_03613	UA19_03298	UA21_03078	Bmul_3251	core	core_yATCC	core	C2	C2	C2	C2	C2	C2	C2	C2	C2	C2	NA	no_cog	no_cog	no_cog	no_cog	no_cog	no_cog	no_cog	no_cog	no_cog	no_cog	no_cog	no_cog	no_cog
163	9	N-acyl-D-amino-acid deacylase	UA11_00442	UA12_00419	UA14_00418	UA16_00420	UA17_01193	UA18_00879	UA19_00474	UA21_00476	Bmul_0559	core	core_yATCC	core	C1	C1	C1	C1	C1	C1	C1	C1	C1	C1	NA	COG3653	COG3653	COG3653	COG3653	COG3653	COG3653	COG3653	COG3653	COG3653	COG3653	N-acyl-D-aspartate/D-glutamate deacylase	Q	Secondary metabolites biosynthesis, transport and catabolism
164	9	AsmA family protein	UA11_03302	UA12_03189	UA14_03562	UA16_03239	UA17_03310	UA18_03663	UA19_03349	UA21_03129	Bmul_3301	core	core_yATCC	core	C2	C2	C2	C2	C2	C2	C2	C2	C2	C2	NA	no_cog	no_cog	no_cog	no_cog	no_cog	no_cog	no_cog	no_cog	COG2982	no_cog	no_cog	no_cog	no_cog
165	9	ABC transporter-like protein	UA11_02013	UA12_01947	UA14_01914	UA16_01963	UA17_02797	UA18_02455	UA19_02034	UA21_02094	Bmul_2095	core	core_yATCC	core	C1	C1	C1	C1	C1	C1	C1	C1	C1	C1	NA	COG3842	COG3842	COG3842	COG3842	COG3842	COG3842	COG3842	COG3842	COG3842	COG3842	ABC-type Fe3+/spermidine/putrescine transport systems, ATPase components	E	Amino acid transport and metabolism
166	2	ThiS family protein	UA11_05116	UA12_04866	NA	NA	NA	NA	NA	NA	NA	1ST_180	1ST_180_nATCC	ST	C2	C2	NA	NA	NA	NA	NA	NA	NA	C2	NA	COG1977	COG1977	NA	NA	NA	NA	NA	NA	NA	COG1977	Molybdopterin converting factor, small subunit	H	Coenzyme transport and metabolism
167	9	F0F1-type ATP synthase subunit I-like protein	UA11_03071	UA12_02959	UA14_03024	UA16_02999	UA17_00628	UA18_00289	UA19_03118	UA21_02898	Bmul_0099	core	core_yATCC	core	C1	C1	C1	C1	C1	C1	C1	C1	C1	C1	NA	COG3312	COG3312	COG3312	COG3312	COG3312	COG3312	COG3312	COG3312	COG3312	COG3312	FoF1-type ATP synthase assembly protein I	C	Energy production and conversion
168	9	maleylacetoacetate isomerase	UA11_00388	UA12_00365	UA14_00364	UA16_00365	UA17_01139	UA18_00822	UA19_00420	UA21_00421	Bmul_0491	core	core_yATCC	core	C1	C1	C1	C1	C1	C1	C1	C1	C1	C1	NA	COG0625	COG0625	COG0625	COG0625	COG0625	COG0625	COG0625	COG0625	COG0625	COG0625	Glutathione S-transferase	O	Posttranslational modification, protein turnover, chaperones
169	9	radical SAM domain-containing protein	UA11_02158	UA12_02094	UA14_02056	UA16_02105	UA17_02944	UA18_02602	UA19_02180	UA21_02241	Bmul_2237	core	core_yATCC	core	C1	C1	C1	C1	C1	C1	C1	C1	C1	C1	NA	COG1533	COG1533	COG1533	COG1533	COG1533	COG1533	COG1533	COG1533	COG1533	COG1533	DNA repair photolyase	L	Replication, recombination and repair
170	9	cobalamin synthesis protein P47K	UA11_05756	UA12_05505	UA14_05468	UA16_05300	UA17_05746	UA18_06100	UA19_05570	UA21_05562	Bmul_6051	core	core_yATCC	core	C3	C3	C3	C3	C3	C3	C3	C3	C3	C3	NA	COG0523	COG0523	COG0523	COG0523	COG0523	COG0523	COG0523	COG0523	COG0523	COG0523	GTPase, G3E family	R	General function prediction only
171	9	dihydroorotate dehydrogenase family protein	UA11_05361	UA12_05111	UA14_05110	UA16_05424	UA17_05273	UA18_05625	UA19_05240	UA21_05228	Bmul_5351	core	core_yATCC	core	C3	C3	C3	C3	C3	C3	C3	C3	C3	C3	NA	COG0167	COG0167	COG0167	COG0167	COG0167	COG0167	COG0167	COG0167	COG0167	COG0167	Dihydroorotate dehydrogenase	F	Nucleotide transport and metabolism
172	5	hypothetical protein	UA11_00104	UA12_00082	NA	NA	UA17_00860	UA18_00541	NA	NA	Bmul_3088	2ST_180_287	2ST_180_287_yATCC	ST	C1	C1	NA	NA	C1	C1	NA	NA	C1	C1	NA	no_cog	no_cog	NA	NA	no_cog	no_cog	NA	NA	no_cog	no_cog	no_cog	no_cog	no_cog
173	9	GntR family transcriptional regulator	UA11_01599	UA12_01606	UA14_01588	UA16_01628	UA17_02448	UA18_02250	UA19_01696	UA21_01757	Bmul_1682	core	core_yATCC	core	C1	C1	C1	C1	C1	C1	C1	C1	C1	C1	NA	COG2186	COG2186	COG2186	COG2186	COG2186	COG2186	COG2186	COG2186	COG2186	COG2186	DNA-binding transcriptional regulator, FadR family	K	Transcription
174	9	dehydratase	UA11_00935	UA12_00904	UA14_00914	UA16_00915	UA17_01684	UA18_01534	UA19_00996	UA21_00999	Bmul_1047	core	core_yATCC	core	C1	C1	C1	C1	C1	C1	C1	C1	C1	C1	NA	COG2030	COG2030	COG2030	COG2030	COG2030	COG2030	COG2030	COG2030	COG2030	COG2030	Acyl dehydratase	I	Lipid transport and metabolism
175	9	helix-hairpin-helix DNA-binding class 1	UA11_04468	UA12_04295	UA14_04631	UA16_04308	UA17_04463	UA18_04817	UA19_04445	UA21_04435	Bmul_4461	core	core_yATCC	core	C2	C2	C2	C2	C2	C2	C2	C2	C2	C2	NA	COG1796	COG1796	COG1796	COG1796	COG1796	COG1796	COG1796	COG1796	COG1796	COG1796	DNA polymerase/3-5 exonuclease PolX	L	Replication, recombination and repair
176	9	acyl-CoA dehydrogenase	UA11_05268	UA12_05018	UA14_03331	UA16_04965	UA17_05183	UA18_05535	UA19_05128	UA21_05129	Bmul_5271	core	core_yATCC	core	C2	C2	C2	C2	C2	C2	C2	C2	C2	C2	NA	COG1960	COG1960	COG1960	COG1960	COG1960	COG1960	COG1960	COG1960	COG1960	COG1960	Acyl-CoA dehydrogenase related to the alkylation response protein AidB	I	Lipid transport and metabolism
177	9	SpoVR family protein	UA11_01543	UA12_01549	UA14_01532	UA16_01572	UA17_02391	UA18_02193	UA19_01639	UA21_01642	Bmul_1623	core	core_yATCC	core	C1	C1	C1	C1	C1	C1	C1	C1	C1	C1	NA	COG2719	COG2719	COG2719	COG2719	COG2719	COG2719	COG2719	COG2719	COG2719	COG2719	Stage V sporulation protein SpoVR/YcgB, involved in spore cortex formation (function unknown)	D	Cell cycle control, cell division, chromosome partitioning
178	2	hypothetical protein	UA11_02438	UA12_02373	NA	NA	NA	NA	NA	NA	NA	1ST_180	1ST_180_nATCC	ST	C1	C1	NA	NA	NA	NA	NA	NA	NA	C1	NA	no_cog	no_cog	NA	NA	NA	NA	NA	NA	NA	no_cog	no_cog	no_cog	no_cog
179	9	phenylacetic acid degradation protein PaaD	UA11_02675	UA12_02610	UA14_02678	UA16_02602	UA17_00295	UA18_03104	UA19_02775	UA21_03470	Bmul_2854	core	core_yATCC	core	C1	C1	C1	C1	C1	C1	C1	C2_TL4B	C1	C1	TL4B	COG2050	COG2050	COG2050	COG2050	COG2050	COG2050	COG2050	COG2050	COG2050	COG2050	Acyl-coenzyme A thioesterase PaaI, contains HGG motif	Q	Secondary metabolites biosynthesis, transport and catabolism
180	9	porin	UA11_00225	UA12_00202	UA14_00203	UA16_00204	UA17_00982	UA18_00663	UA19_00257	UA21_00257	Bmul_2963	core	core_yATCC	core	C1	C1	C1	C1	C1	C1	C1	C1	C1	C1	NA	COG3203	COG3203	COG3203	COG3203	COG3203	COG3203	COG3203	COG3203	COG3203	COG3203	Outer membrane protein (porin)	M	Cell wall/membrane/envelope biogenesis
181	9	ribonuclease BN	UA11_01711	UA12_01718	UA14_01701	UA16_01741	UA17_02562	UA18_02364	UA19_01811	UA21_01872	Bmul_1793	core	core_yATCC	core	C1	C1	C1	C1	C1	C1	C1	C1	C1	C1	NA	COG1295	COG1295	COG1295	COG1295	COG1295	COG1295	COG1295	COG1295	COG1295	COG1295	Uncharacterized membrane protein, BrkB/YihY/UPF0761 family (not an RNase)	S	Function unknown
182	9	chemotaxis phosphatase CheX family protein	UA11_04513	UA12_04340	UA14_04677	UA16_04354	UA17_04510	UA18_04864	UA19_04489	UA21_04479	Bmul_4507	core	core_yATCC	core	C2	C2	C2	C2	C2	C2	C2	C2	C2	C2	NA	no_cog	no_cog	no_cog	no_cog	no_cog	no_cog	no_cog	no_cog	no_cog	no_cog	no_cog	no_cog	no_cog
183	9	putative prepilin-type cleavage/methylation-like protein	UA11_02423	UA12_02358	UA14_02430	UA16_02353	UA17_00044	UA18_02851	UA19_02526	UA21_02513	Bmul_2577	core	core_yATCC	core	C1	C1	C1	C1	C1	C1	C1	C1	C1	C1	NA	no_cog	no_cog	no_cog	no_cog	no_cog	no_cog	no_cog	no_cog	no_cog	no_cog	no_cog	no_cog	no_cog
184	9	preprotein translocase subunit SecG	UA11_00914	UA12_00883	UA14_00893	UA16_00894	UA17_01663	UA18_01513	UA19_00975	UA21_00978	Bmul_1027	core	core_yATCC	core	C1	C1	C1	C1	C1	C1	C1	C1	C1	C1	NA	COG1314	COG1314	COG1314	COG1314	COG1314	COG1314	COG1314	COG1314	COG1314	COG1314	Preprotein translocase subunit SecG	U	Intracellular trafficking, secretion, and vesicular transport
185	9	tRNA (guanine-N(7)-)-methyltransferase	UA11_02308	UA12_02241	UA14_02325	UA16_02247	UA17_03106	UA18_02740	UA19_02422	UA21_02409	Bmul_2473	core	core_yATCC	core	C1	C1	C1	C1	C1	C1	C1	C1	C1	C1	NA	COG0220	COG0220	COG0220	COG0220	COG0220	COG0220	COG0220	COG0220	COG0220	COG0220	tRNA G46 methylase TrmB	J	Translation, ribosomal structure and biogenesis
186	9	cytochrome o ubiquinol oxidase subunit IV	UA11_01119	UA12_01125	UA14_01096	UA16_01137	UA17_01949	UA18_01750	UA19_01218	UA21_01221	Bmul_1212	core	core_yATCC	core	C1	C1	C1	C1	C1	C1	C1	C1	C1	C1	NA	COG3125	COG3125	COG3125	COG3125	COG3125	COG3125	COG3125	COG3125	COG3125	COG3125	Heme/copper-type cytochrome/quinol oxidase, subunit 4	C	Energy production and conversion
187	9	putative membrane protein	UA11_02001	UA12_01935	UA14_01902	UA16_01951	UA17_02785	UA18_02443	UA19_02022	UA21_02082	Bmul_2083	core	core_yATCC	core	C1	C1	C1	C1	C1	C1	C1	C1	C1	C1	NA	no_cog	no_cog	no_cog	no_cog	no_cog	no_cog	no_cog	no_cog	no_cog	no_cog	no_cog	no_cog	no_cog
188	9	hypothetical protein	UA11_00625	UA12_00602	UA14_00602	UA16_00604	UA17_01374	UA18_01115	UA19_00653	UA21_00655	Bmul_0744	core	core_yATCC	core	C1	C1	C1	C1	C1	C1	C1	C1	C1	C1	NA	no_cog	no_cog	no_cog	no_cog	no_cog	no_cog	no_cog	no_cog	no_cog	no_cog	no_cog	no_cog	no_cog
189	9	aminophosphonate oxidoreductase	UA11_00021	UA12_00021	UA14_00022	UA16_00022	UA17_00739	UA18_00403	UA19_00021	UA21_00021	Bmul_3139	core	core_yATCC	core	C1	C1	C1	C1	C1	C1	C1	C1	C1	C1	NA	COG0665	COG0665	COG0665	COG0665	COG0665	COG0665	COG0665	COG0665	COG0665	COG0665	Glycine/D-amino acid oxidase (deaminating)	E	Amino acid transport and metabolism
190	2	mannose-1-phosphate guanylyltransferase/mannose-6-phosphate isomerase	UA11_02362	UA12_02297	NA	NA	NA	NA	NA	NA	NA	1ST_180	1ST_180_nATCC	ST	C1	C1	NA	NA	NA	NA	NA	NA	NA	C1	NA	COG0836	COG0836	NA	NA	NA	NA	NA	NA	NA	COG0836	Mannose-1-phosphate guanylyltransferase	M	Cell wall/membrane/envelope biogenesis
191	9	prolyl-tRNA synthetase	UA11_02624	UA12_02559	UA14_02626	UA16_02549	UA17_00245	UA18_03054	UA19_02723	UA21_02712	Bmul_2796	core	core_yATCC	core	C1	C1	C1	C1	C1	C1	C1	C1	C1	C1	NA	COG0442	COG0442	COG0442	COG0442	COG0442	COG0442	COG0442	COG0442	COG0442	COG0442	Prolyl-tRNA synthetase	J	Translation, ribosomal structure and biogenesis
192	9	LysR family transcriptional regulator	UA11_01407	UA12_01413	UA14_01399	UA16_01439	UA17_02250	UA18_02052	UA19_01507	UA21_01510	Bmul_1493	core	core_yATCC	core	C1	C1	C1	C1	C1	C1	C1	C1	C1	C1	NA	COG0583	COG0583	COG0583	COG0583	COG0583	COG0583	COG0583	COG0583	COG0583	COG0583	DNA-binding transcriptional regulator, LysR family	K	Transcription
193	9	lipoprotein releasing system ATP-binding protein	UA11_01054	UA12_01023	UA14_01033	UA16_01035	UA17_01853	UA18_01652	UA19_01115	UA21_01118	Bmul_1157	core	core_yATCC	core	C1	C1	C1	C1	C1	C1	C1	C1	C1	C1	NA	COG1136	COG1136	COG1136	COG1136	COG1136	COG1136	COG1136	COG1136	COG1136	COG1136	ABC-type lipoprotein export system, ATPase component	M	Cell wall/membrane/envelope biogenesis
194	9	phosphoribosylaminoimidazole carboxylase catalytic subunit	UA11_00555	UA12_00532	UA14_00532	UA16_00534	UA17_01303	UA18_01044	UA19_00583	UA21_00585	Bmul_0674	core	core_yATCC	core	C1	C1	C1	C1	C1	C1	C1	C1	C1	C1	NA	COG0041	COG0041	COG0041	COG0041	COG0041	COG0041	COG0041	COG0041	COG0041	COG0041	Phosphoribosylcarboxyaminoimidazole (NCAIR) mutase	F	Nucleotide transport and metabolism
195	9	bifunctional glucokinase/RpiR family transcriptional regulator	UA11_02283	UA12_02216	UA14_02165	UA16_02215	UA17_03053	UA18_02711	UA19_02295	UA21_02356	Bmul_2433	core	core_yATCC	core	C1	C1	C1	C1	C1	C1	C1	C1	C1	C1	NA	COG0837	COG0837	COG0837	COG0837	COG0837	COG0837	COG0837	COG0837	COG0837	COG0837	Glucokinase	G	Carbohydrate transport and metabolism
196	9	pirin domain-containing protein	UA11_00967	UA12_00936	UA14_00946	UA16_00947	UA17_01716	UA18_01566	UA19_01028	UA21_01031	Bmul_1074	core	core_yATCC	core	C1	C1	C1	C1	C1	C1	C1	C1	C1	C1	NA	COG1741	COG1741	COG1741	COG1741	COG1741	COG1741	COG1741	COG1741	COG1741	COG1741	Redox-sensitive bicupin YhaK, pirin superfamily	R	General function prediction only
197	9	malate/L-lactate dehydrogenase	UA11_04461	UA12_04288	UA14_04623	UA16_04300	UA17_04456	UA18_04810	UA19_04438	UA21_04428	Bmul_4451	core	core_yATCC	core	C2	C2	C2	C2	C2	C2	C2	C2	C2	C2	NA	COG2055	COG2055	COG2055	COG2055	COG2055	COG2055	COG2055	COG2055	COG2055	COG2055	Malate/lactate/ureidoglycolate dehydrogenase, LDH2 family	C	Energy production and conversion
198	9	5'-methylthioadenosine/S-adenosylhomocysteine nucleosidase	UA11_01724	UA12_01731	UA14_01714	UA16_01754	UA17_02575	UA18_03230	UA19_01824	UA21_01885	Bmul_1872	core	core_yATCC	core	C1	C1	C1	C1	C1	C1	C1	C1	C1	C1	NA	COG0775	COG0775	COG0775	COG0775	COG0775	COG0775	COG0775	COG0775	COG0775	COG0775	Nucleoside phosphorylase	F	Nucleotide transport and metabolism
199	9	hydroxypyruvate isomerase	UA11_03517	UA12_03404	UA14_03770	UA16_03447	UA17_03523	UA18_03876	UA19_03565	UA21_03555	Bmul_3496	core	core_yATCC	core	C2	C2	C2	C2	C2	C2	C2	C2	C2	C2	NA	COG3622	COG3622	COG3622	COG3622	COG3622	COG3622	COG3622	COG3622	COG3622	COG3622	Hydroxypyruvate isomerase	G	Carbohydrate transport and metabolism
200	9	IclR family transcriptional regulator	UA11_03372	UA12_03259	UA14_03632	UA16_03309	UA17_03368	UA18_03721	UA19_03419	UA21_03199	Bmul_3360	core	core_yATCC	core	C2	C2	C2	C2	C2	C2	C2	C2	C2	C2	NA	COG1414	COG1414	COG1414	COG1414	COG1414	COG1414	COG1414	COG1414	COG1414	COG1414	DNA-binding transcriptional regulator, IclR family	K	Transcription
202	9	hypothetical protein	UA11_01529	UA12_01535	UA14_01518	UA16_01558	UA17_02377	UA18_02179	UA19_01625	UA21_01628	Bmul_1608	core	core_yATCC	core	C1	C1	C1	C1	C1	C1	C1	C1	C1	C1	NA	no_cog	no_cog	no_cog	no_cog	no_cog	no_cog	no_cog	no_cog	no_cog	no_cog	no_cog	no_cog	no_cog
203	9	hypothetical protein	UA11_05449	UA12_05199	UA14_05196	UA16_05052	UA17_05363	UA18_05715	UA19_05331	UA21_05322	Bmul_5438	core	core_yATCC	core	C3	C3	C3	C3	C3	C3	C3	C3	C3	C3	NA	no_cog	no_cog	no_cog	no_cog	no_cog	no_cog	no_cog	no_cog	no_cog	no_cog	no_cog	no_cog	no_cog
204	9	hypothetical protein	UA11_01231	UA12_01237	UA14_01220	UA16_01261	UA17_02074	UA18_01876	UA19_01330	UA21_01333	Bmul_1317	core	core_yATCC	core	C1	C1	C1	C1	C1	C1	C1	C1	C1	C1	NA	no_cog	no_cog	no_cog	no_cog	no_cog	no_cog	no_cog	no_cog	no_cog	no_cog	no_cog	no_cog	no_cog
205	2	natural resistance-associated macrophage protein	UA11_05573	UA12_05325	NA	NA	NA	NA	NA	NA	NA	1ST_180	1ST_180_nATCC	ST	C3	C3	NA	NA	NA	NA	NA	NA	NA	C3	NA	COG1914	COG1914	NA	NA	NA	NA	NA	NA	NA	COG1914	Mn2+ and Fe2+ transporters of the NRAMP family	P	Inorganic ion transport and metabolism
206	9	ABC transporter-like protein	UA11_01630	UA12_01637	UA14_01620	UA16_01660	UA17_02477	UA18_02279	UA19_01727	UA21_01788	Bmul_1711	core	core_yATCC	core	C1	C1	C1	C1	C1	C1	C1	C1	C1	C1	NA	COG1129	COG1129	COG1129	COG1129	COG1129	COG1129	COG1129	COG1129	COG1129	COG1129	ABC-type sugar transport system, ATPase component	G	Carbohydrate transport and metabolism
207	9	ParB/RepB/Spo0J family partition domain protein	UA11_05855	UA12_05604	UA14_05557	UA16_05389	UA17_05893	UA18_06247	UA19_05685	UA21_05677	Bmul_6161	core	core_yATCC	core	C3	C3	C3	C3	C3	C3	C3	C3	C3	C3	NA	COG1475	COG1475	COG1475	COG1475	COG1475	COG1475	COG1475	COG1475	COG1475	COG1475	Chromosome segregation protein Spo0J, contains ParB-like nuclease domain	D	Cell cycle control, cell division, chromosome partitioning
208	9	ABC transporter-like protein	UA11_01550	UA12_01556	UA14_01539	UA16_01579	UA17_02398	UA18_02200	UA19_01646	UA21_01649	Bmul_1630	core	core_yATCC	core	C1	C1	C1	C1	C1	C1	C1	C1	C1	C1	NA	COG1129	COG1129	COG1129	COG1129	COG1129	COG1129	COG1129	COG1129	COG1129	COG1129	ABC-type sugar transport system, ATPase component	G	Carbohydrate transport and metabolism
209	9	fecR family protein	UA11_02138	UA12_02074	UA14_02036	UA16_02085	UA17_02924	UA18_02582	UA19_02160	UA21_02221	Bmul_2217	core	core_yATCC	core	C1	C1	C1	C1	C1	C1	C1	C1	C1	C1	NA	no_cog	no_cog	no_cog	no_cog	no_cog	no_cog	no_cog	no_cog	no_cog	no_cog	no_cog	no_cog	no_cog
210	9	hypothetical protein	UA11_02136	UA12_02072	UA14_02034	UA16_02083	UA17_02922	UA18_02580	UA19_02158	UA21_02219	Bmul_2215	core	core_yATCC	core	C1	C1	C1	C1	C1	C1	C1	C1	C1	C1	NA	no_cog	no_cog	no_cog	no_cog	no_cog	no_cog	no_cog	no_cog	no_cog	no_cog	no_cog	no_cog	no_cog
211	9	major facilitator transporter	UA11_00089	UA12_00067	UA14_00068	UA16_00068	UA17_00845	UA18_00526	UA19_00116	UA21_00116	Bmul_3098	core	core_yATCC	core	C1	C1	C1	C1	C1	C1	C1	C1	C1	C1	NA	no_cog	no_cog	no_cog	no_cog	no_cog	no_cog	no_cog	no_cog	no_cog	no_cog	no_cog	no_cog	no_cog
212	9	RND family efflux transporter MFP subunit	UA11_00569	UA12_00546	UA14_00546	UA16_00548	UA17_01317	UA18_01058	UA19_00597	UA21_00599	Bmul_0688	core	core_yATCC	core	C1	C1	C1	C1	C1	C1	C1	C1	C1	C1	NA	COG0845	COG0845	COG0845	COG0845	COG0845	COG0845	COG0845	COG0845	COG0845	COG0845	Multidrug efflux pump subunit AcrA (membrane-fusion protein)	MV	mix
213	9	poly(R)-hydroxyalkanoic acid synthase	UA11_01397	UA12_01403	UA14_01389	UA16_01429	UA17_02240	UA18_02042	UA19_01497	UA21_01500	Bmul_1483	core	core_yATCC	core	C1	C1	C1	C1	C1	C1	C1	C1	C1	C1	NA	COG3243	COG3243	COG3243	COG3243	COG3243	COG3243	COG3243	COG3243	COG3243	COG3243	Poly(3-hydroxyalkanoate) synthetase	I	Lipid transport and metabolism
214	9	nitroreductase	UA11_02715	UA12_02650	UA14_02717	UA16_02641	UA17_00334	UA18_03143	UA19_02814	UA21_03431	Bmul_2896	core	core_yATCC	core	C1	C1	C1	C1	C1	C1	C1	C2_TL4B	C1	C1	TL4B	COG0778	COG0778	COG0778	COG0778	COG0778	COG0778	COG0778	COG0778	COG0778	COG0778	Nitroreductase	C	Energy production and conversion
215	3	metal-binding integral hypothetical protein	UA11_01198	UA12_01204	NA	NA	NA	NA	NA	NA	Bmul_1284	1ST_180	1ST_180_yATCC	ST	C1	C1	NA	NA	NA	NA	NA	NA	C1	C1	NA	COG5486	COG5486	NA	NA	NA	NA	NA	NA	COG5486	COG5486	Predicted metal-binding membrane protein	S	Function unknown
216	8	hypothetical protein	UA11_03469	UA12_03356	UA14_03724	UA16_03401	UA17_03477	UA18_03830	UA19_03514	UA21_03504	NA	core	core_nATCC	core	C2	C2	C2	C2	C2	C2	C2	C2	NA	C2	NA	no_cog	no_cog	no_cog	no_cog	no_cog	no_cog	no_cog	no_cog	NA	no_cog	no_cog	no_cog	no_cog
217	6	NMT1-like family protein	UA11_04614	UA12_04441	NA	NA	UA17_04605	UA18_04959	UA19_04591	UA21_04581	NA	3ST_180_287_650	3ST_180_287_650_nATCC	ST	C2	C2	NA	NA	C2	C2	C2	C2	NA	C2	NA	COG0715	COG0715	NA	NA	COG0715	COG0715	COG0715	COG0715	NA	COG0715	ABC-type nitrate/sulfonate/bicarbonate transport system, periplasmic component	P	Inorganic ion transport and metabolism
218	9	cationic amino acid ABC transporter periplasmic binding protein	UA11_00767	UA12_00744	UA14_00746	UA16_00747	UA17_01516	UA18_01320	UA19_00795	UA21_00797	Bmul_0886	core	core_yATCC	core	C1	C1	C1	C1	C1	C1	C1	C1	C1	C1	NA	COG0834	COG0834	COG0834	COG0834	COG0834	COG0834	COG0834	COG0834	COG0834	COG0834	ABC-type amino acid transport/signal transduction system, periplasmic component/domain	ET	mix
219	8	hypothetical protein	UA11_04564	UA12_04391	UA14_04728	UA16_04405	UA17_04561	UA18_04915	UA19_04540	UA21_04530	NA	core	core_nATCC	core	C2	C2	C2	C2	C2	C2	C2	C2	NA	C2	NA	no_cog	no_cog	no_cog	no_cog	no_cog	no_cog	no_cog	no_cog	NA	no_cog	no_cog	no_cog	no_cog
220	9	DD-heptose 17-bisphosphate phosphatase	UA11_00478	UA12_00455	UA14_00454	UA16_00456	UA17_01230	UA18_00916	UA19_00510	UA21_00512	Bmul_0596	core	core_yATCC	core	C1	C1	C1	C1	C1	C1	C1	C1	C1	C1	NA	COG0241	COG0241	COG0241	COG0241	COG0241	COG0241	COG0241	COG0241	COG0241	COG0241	Histidinol phosphatase or a related phosphatase	E	Amino acid transport and metabolism
221	9	AraC family transcriptional regulator	UA11_03804	UA12_03691	UA14_04051	UA16_03728	UA17_03828	UA18_04182	UA19_03861	UA21_03851	Bmul_3802	core	core_yATCC	core	C2	C2	C2	C2	C2	C2	C2	C2	C2	C2	NA	COG2207	COG2207	COG2207	COG2207	COG2207	COG2207	COG2207	COG2207	COG2207	COG2207	AraC-type DNA-binding domain and AraC-containing proteins	K	Transcription
223	9	PRC-barrel domain-containing protein	UA11_04249	UA12_04076	UA14_04409	UA16_04085	UA17_04208	UA18_04562	UA19_04226	UA21_04216	Bmul_4240	core	core_yATCC	core	C2	C2	C2	C2	C2	C2	C2	C2	C2	C2	NA	COG1873	COG1873	COG1873	COG1873	COG1873	COG1873	COG1873	COG1873	COG1873	COG1873	Sporulation protein YlmC, PRC-barrel domain family	R	General function prediction only
224	9	EVE domain protein	UA11_00717	UA12_00694	UA14_00695	UA16_00696	UA17_01466	UA18_01269	UA19_00745	UA21_00747	Bmul_0836	core	core_yATCC	core	C1	C1	C1	C1	C1	C1	C1	C1	C1	C1	NA	COG2947	COG2947	COG2947	COG2947	COG2947	COG2947	COG2947	COG2947	COG2947	COG2947	Predicted RNA-binding protein, contains PUA-like domain	R	General function prediction only
225	9	LysR family transcriptional regulator	UA11_04547	UA12_04374	UA14_04711	UA16_04388	UA17_04544	UA18_04898	UA19_04523	UA21_04513	Bmul_4540	core	core_yATCC	core	C2	C2	C2	C2	C2	C2	C2	C2	C2	C2	NA	COG0583	COG0583	COG0583	COG0583	COG0583	COG0583	COG0583	COG0583	COG0583	COG0583	DNA-binding transcriptional regulator, LysR family	K	Transcription
226	9	flagellar motor switch protein FliN	UA11_03127	UA12_03015	UA14_03080	UA16_03055	UA17_00684	UA18_00345	UA19_03174	UA21_02954	Bmul_0042	core	core_yATCC	core	C1	C1	C1	C1	C1	C1	C1	C1	C1	C1	NA	COG1886	COG1886	COG1886	COG1886	COG1886	COG1886	COG1886	COG1886	COG1886	COG1886	Flagellar motor switch/type III secretory pathway protein FliN	NU	mix
227	9	two component transcriptional regulator	UA11_05096	UA12_04846	UA14_03168	UA16_04802	UA17_05037	UA18_05389	UA19_04976	UA21_04977	Bmul_5097	core	core_yATCC	core	C2	C2	C2	C2	C2	C2	C2	C2	C2	C2	NA	COG0745	COG0745	COG0745	COG0745	COG0745	COG0745	COG0745	COG0745	COG0745	COG0745	DNA-binding response regulator, OmpR family, contains REC and winged-helix (wHTH) domain	TK	mix
229	9	diaminopropionate ammonia-lyase	UA11_03918	UA12_03806	UA14_04145	UA16_03822	UA17_03927	UA18_04280	UA19_03963	UA21_03953	Bmul_3965	core	core_yATCC	core	C2	C2	C2	C2	C2	C2	C2	C2	C2	C2	NA	COG1171	COG1171	COG1171	COG1171	COG1171	COG1171	COG1171	COG1171	COG1171	COG1171	Threonine dehydratase	E	Amino acid transport and metabolism
231	8	bacterial regulatory helix-turn-helix lysR family protein	UA11_03677	UA12_03564	UA14_03926	UA16_03603	UA17_00192	UA18_03000	UA19_03736	UA21_03726	NA	core	core_nATCC	core	C2	C2	C2	C2	C1	C1	C2	C2	NA	conflict	NA	COG0583	COG0583	COG0583	COG0583	COG0583	COG0583	COG0583	COG0583	NA	COG0583	DNA-binding transcriptional regulator, LysR family	K	Transcription
232	9	major facilitator transporter	UA11_02501	UA12_02436	UA14_02504	UA16_02427	UA17_00119	UA18_02927	UA19_02600	UA21_02587	Bmul_2668	core	core_yATCC	core	C1	C1	C1	C1	C1	C1	C1	C1	C1	C1	NA	COG2814	COG2814	COG2814	COG2814	COG2814	COG2814	COG2814	COG2814	COG2814	COG2814	Predicted arabinose efflux permease, MFS family	G	Carbohydrate transport and metabolism
233	9	outer membrane lipoprotein LolB	UA11_00399	UA12_00376	UA14_00375	UA16_00376	UA17_01150	UA18_00833	UA19_00431	UA21_00432	Bmul_0515	core	core_yATCC	core	C1	C1	C1	C1	C1	C1	C1	C1	C1	C1	NA	COG3017	COG3017	COG3017	COG3017	COG3017	COG3017	COG3017	COG3017	COG3017	COG3017	Outer membrane lipoprotein LolB, involved in outer membrane biogenesis	M	Cell wall/membrane/envelope biogenesis
235	9	beta-lactamase	UA11_05709	UA12_05458	UA14_05421	UA16_05253	UA17_05703	UA18_06057	UA19_05523	UA21_05515	Bmul_6008	core	core_yATCC	core	C3	C3	C3	C3	C3	C3	C3	C3	C3	C3	NA	COG1680	COG1680	COG1680	COG1680	COG1680	COG1680	COG1680	COG1680	COG1680	COG1680	CubicO group peptidase, beta-lactamase class C family	V	Defense mechanisms
236	9	ABC transporter	UA11_04353	UA12_04180	UA14_04515	UA16_04192	UA17_04325	UA18_04679	UA19_04330	UA21_04320	Bmul_4362	core	core_yATCC	core	C2	C2	C2	C2	C2	C2	C2	C2	C2	C2	NA	COG3842	COG3842	COG3842	COG3842	COG3842	COG3842	COG3842	COG3842	COG3842	COG3842	ABC-type Fe3+/spermidine/putrescine transport systems, ATPase components	E	Amino acid transport and metabolism
237	9	2-dehydro-3-deoxy-6-phosphogalactonate aldolase	UA11_02594	UA12_02529	UA14_02596	UA16_02519	UA17_00216	UA18_03024	UA19_02693	UA21_02682	Bmul_2766	core	core_yATCC	core	C1	C1	C1	C1	C1	C1	C1	C1	C1	C1	NA	COG0800	COG0800	COG0800	COG0800	COG0800	COG0800	COG0800	COG0800	COG0800	COG0800	2-keto-3-deoxy-6-phosphogluconate aldolase	G	Carbohydrate transport and metabolism
239	9	phosphate transporter ATP-binding protein	UA11_01938	UA12_01872	UA14_01839	UA16_01890	UA17_02722	UA18_03377	UA19_01960	UA21_02020	Bmul_2017	core	core_yATCC	core	C1	C1	C1	C1	C1	C1	C1	C1	C1	C1	NA	COG1117	COG1117	COG1117	COG1117	COG1117	COG1117	COG1117	COG1117	COG1117	COG1117	ABC-type phosphate transport system, ATPase component	P	Inorganic ion transport and metabolism
240	9	glycosyl transferase family protein	UA11_00889	UA12_00858	UA14_00868	UA16_00869	UA17_01638	UA18_01488	UA19_00950	UA21_00953	Bmul_1002	core	core_yATCC	core	C1	C1	C1	C1	C1	C1	C1	C1	C1	C1	NA	COG1807	COG1807	COG1807	COG1807	COG1807	COG1807	COG1807	COG1807	COG1807	COG1807	4-amino-4-deoxy-L-arabinose transferase or related glycosyltransferase of PMT family	M	Cell wall/membrane/envelope biogenesis
241	9	Competence protein A	UA11_02869	UA12_02757	UA14_02819	UA16_02794	UA17_00428	UA18_00075	UA19_02915	UA21_03330	Bmul_0291	core	core_yATCC	core	C1	C1	C1	C1	C1	C1	C1	C2_TL4B	C1	C1	TL4B	no_cog	no_cog	no_cog	no_cog	no_cog	no_cog	no_cog	no_cog	no_cog	no_cog	no_cog	no_cog	no_cog
242	9	yadS protein	UA11_02276	UA12_02209	UA14_02158	UA16_02208	UA17_03046	UA18_02704	UA19_02288	UA21_02349	Bmul_2426	core	core_yATCC	core	C1	C1	C1	C1	C1	C1	C1	C1	C1	C1	NA	COG2860	COG2860	COG2860	COG2860	COG2860	COG2860	COG2860	COG2860	COG2860	COG2860	Uncharacterized membrane protein YeiH	S	Function unknown
243	6	NMT1/THI5 like family protein	UA11_04602	UA12_04429	NA	NA	UA17_04593	UA18_04947	UA19_04579	UA21_04569	NA	3ST_180_287_650	3ST_180_287_650_nATCC	ST	C2	C2	NA	NA	C2	C2	C2	C2	NA	C2	NA	no_cog	no_cog	NA	NA	no_cog	no_cog	no_cog	no_cog	NA	no_cog	no_cog	no_cog	no_cog
244	9	putative transmembrane protein	UA11_02116	UA12_02052	UA14_02014	UA16_02063	UA17_02902	UA18_02560	UA19_02138	UA21_02199	Bmul_2197	core	core_yATCC	core	C1	C1	C1	C1	C1	C1	C1	C1	C1	C1	NA	no_cog	no_cog	no_cog	no_cog	no_cog	no_cog	no_cog	no_cog	no_cog	no_cog	no_cog	no_cog	no_cog
245	9	periplasmic binding protein	UA11_00725	UA12_00702	UA14_00703	UA16_00704	UA17_01474	UA18_01278	UA19_00753	UA21_00755	Bmul_0844	core	core_yATCC	core	C1	C1	C1	C1	C1	C1	C1	C1	C1	C1	NA	COG0614	COG0614	COG0614	COG0614	COG0614	COG0614	COG0614	COG0614	COG0614	COG0614	ABC-type Fe3+-hydroxamate transport system, periplasmic component	P	Inorganic ion transport and metabolism
246	9	histidine triad (HIT) protein	UA11_02822	UA12_02710	UA14_02772	UA16_02747	UA17_00381	UA18_00028	UA19_02868	UA21_03377	Bmul_0338	core	core_yATCC	core	C1	C1	C1	C1	C1	C1	C1	C2_TL4B	C1	C1	TL4B	COG0537	COG0537	COG0537	COG0537	COG0537	COG0537	COG0537	COG0537	COG0537	COG0537	Diadenosine tetraphosphate (Ap4A) hydrolase or other HIT family hydrolase	FGR	mix
247	9	thioesterase superfamily protein	UA11_00055	UA12_00033	UA14_00034	UA16_00034	UA17_00811	UA18_00492	UA19_00082	UA21_00082	Bmul_3131	core	core_yATCC	core	C1	C1	C1	C1	C1	C1	C1	C1	C1	C1	NA	COG2050	COG2050	COG2050	COG2050	COG2050	COG2050	COG2050	COG2050	COG2050	COG2050	Acyl-coenzyme A thioesterase PaaI, contains HGG motif	Q	Secondary metabolites biosynthesis, transport and catabolism
248	9	family S49 serine peptidase	UA11_03659	UA12_03546	UA14_03908	UA16_03585	UA17_03676	UA18_04030	UA19_03718	UA21_03708	Bmul_3654	core	core_yATCC	core	C2	C2	C2	C2	C2	C2	C2	C2	C2	C2	NA	COG1030	COG1030	COG1030	COG1030	COG1030	COG1030	COG1030	COG1030	COG1030	COG1030	Membrane-bound serine protease (ClpP class)	O	Posttranslational modification, protein turnover, chaperones
249	9	LysR family transcriptional regulator	UA11_03088	UA12_02976	UA14_03041	UA16_03016	UA17_00645	UA18_00306	UA19_03135	UA21_02915	Bmul_0081	core	core_yATCC	core	C1	C1	C1	C1	C1	C1	C1	C1	C1	C1	NA	COG0583	COG0583	COG0583	COG0583	COG0583	COG0583	COG0583	COG0583	COG0583	COG0583	DNA-binding transcriptional regulator, LysR family	K	Transcription
250	9	ferredoxin	UA11_04456	UA12_04283	UA14_04618	UA16_04295	UA17_04451	UA18_04805	UA19_04433	UA21_04423	Bmul_4445	core	core_yATCC	core	C2	C2	C2	C2	C2	C2	C2	C2	C2	C2	NA	COG0479	COG0479	COG0479	COG0479	COG0479	COG0479	COG0479	COG0479	COG0479	COG0479	Succinate dehydrogenase/fumarate reductase, Fe-S protein subunit	C	Energy production and conversion
251	6	coiled stalk of trimeric autotransporter adhesin family protein	UA11_03543	UA12_03430	NA	NA	UA17_03549	UA18_03902	UA19_03591	UA21_03581	NA	3ST_180_287_650	3ST_180_287_650_nATCC	ST	C2	C2	NA	NA	C2	C2	C2	C2	NA	C2	NA	COG5295	COG5295	NA	NA	COG5295	COG5295	COG5295	COG5295	NA	COG5295	Autotransporter adhesin	UW	mix
252	9	hypothetical protein	UA11_02130	UA12_02066	UA14_02028	UA16_02077	UA17_02916	UA18_02574	UA19_02152	UA21_02213	Bmul_2209	core	core_yATCC	core	C1	C1	C1	C1	C1	C1	C1	C1	C1	C1	NA	no_cog	no_cog	no_cog	no_cog	no_cog	no_cog	no_cog	no_cog	no_cog	no_cog	no_cog	no_cog	no_cog
253	9	methionine--tRNA ligase	UA11_00738	UA12_00715	UA14_00716	UA16_00717	UA17_01487	UA18_01291	UA19_00766	UA21_00768	Bmul_0857	core	core_yATCC	core	C1	C1	C1	C1	C1	C1	C1	C1	C1	C1	NA	COG0143	COG0143	COG0143	COG0143	COG0143	COG0143	COG0143	COG0143	COG0143	COG0143	Methionyl-tRNA synthetase	J	Translation, ribosomal structure and biogenesis
254	9	amidohydrolase	UA11_03920	UA12_03808	UA14_04147	UA16_03824	UA17_03929	UA18_04282	UA19_03965	UA21_03955	Bmul_3967	core	core_yATCC	core	C2	C2	C2	C2	C2	C2	C2	C2	C2	C2	NA	COG1473	COG1473	COG1473	COG1473	COG1473	COG1473	COG1473	COG1473	COG1473	COG1473	Metal-dependent amidase/aminoacylase/carboxypeptidase	R	General function prediction only
255	9	dihydrolipoamide succinyltransferase	UA11_01663	UA12_01670	UA14_01653	UA16_01693	UA17_02511	UA18_02313	UA19_01760	UA21_01821	Bmul_1746	core	core_yATCC	core	C1	C1	C1	C1	C1	C1	C1	C1	C1	C1	NA	COG0508	COG0508	COG0508	COG0508	COG0508	COG0508	COG0508	COG0508	COG0508	COG0508	Pyruvate/2-oxoglutarate dehydrogenase complex, dihydrolipoamide acyltransferase (E2) component	C	Energy production and conversion
256	9	amidohydrolase	UA11_04107	UA12_03934	UA14_04274	UA16_03951	UA17_04063	UA18_04417	UA19_04091	UA21_04081	Bmul_4102	core	core_yATCC	core	C2	C2	C2	C2	C2	C2	C2	C2	C2	C2	NA	COG1473	COG1473	COG1473	COG1473	COG1473	COG1473	COG1473	COG1473	COG1473	COG1473	Metal-dependent amidase/aminoacylase/carboxypeptidase	R	General function prediction only
257	9	16S rRNA methyltransferase GidB	UA11_03075	UA12_02963	UA14_03028	UA16_03003	UA17_00632	UA18_00293	UA19_03122	UA21_02902	Bmul_0094	core	core_yATCC	core	C1	C1	C1	C1	C1	C1	C1	C1	C1	C1	NA	COG0357	COG0357	COG0357	COG0357	COG0357	COG0357	COG0357	COG0357	COG0357	COG0357	16S rRNA G527 N7-methylase RsmG (former glucose-inhibited division protein B)	J	Translation, ribosomal structure and biogenesis
258	6	glycine betaine/L-proline ABC transporter ATPase	UA11_03309	UA12_03196	UA14_03569	UA16_03246	NA	NA	UA19_03356	UA21_03136	NA	3ST_180_189_650	3ST_180_189_650_nATCC	ST	C2	C2	C2	C2	NA	NA	C2	C2	NA	C2	NA	COG4175	COG4175	COG4175	COG4175	NA	NA	COG4175	COG4175	NA	COG4175	ABC-type proline/glycine betaine transport system, ATPase component	E	Amino acid transport and metabolism
259	9	major facilitator transporter	UA11_00491	UA12_00468	UA14_00467	UA16_00469	UA17_01242	UA18_00928	UA19_00522	UA21_00524	Bmul_0607	core	core_yATCC	core	C1	C1	C1	C1	C1	C1	C1	C1	C1	C1	NA	COG2814	COG2814	COG2814	COG2814	COG2814	COG2814	COG2814	COG2814	COG2814	COG2814	Predicted arabinose efflux permease, MFS family	G	Carbohydrate transport and metabolism
262	9	general secretion pathway protein G	UA11_03110	UA12_02998	UA14_03063	UA16_03038	UA17_00667	UA18_00328	UA19_03157	UA21_02937	Bmul_0059	core	core_yATCC	core	C1	C1	C1	C1	C1	C1	C1	C1	C1	C1	NA	COG2165	COG2165	COG2165	COG2165	COG2165	COG2165	COG2165	COG2165	COG2165	COG2165	Type II secretory pathway, pseudopilin PulG	NUW	mix
263	9	glycine betaine/L-proline ABC transporter ATPase	UA11_03506	UA12_03393	UA14_03759	UA16_03436	UA17_03511	UA18_03864	UA19_03551	UA21_03541	Bmul_3485	core	core_yATCC	core	C2	C2	C2	C2	C2	C2	C2	C2	C2	C2	NA	COG4175	COG4175	COG4175	COG4175	COG4175	COG4175	COG4175	COG4175	COG4175	COG4175	ABC-type proline/glycine betaine transport system, ATPase component	E	Amino acid transport and metabolism
264	9	hypothetical protein	UA11_05236	UA12_04986	UA14_03299	UA16_04933	UA17_05161	UA18_05513	UA19_05106	UA21_05107	Bmul_5239	core	core_yATCC	core	C2	C2	C2	C2	C2	C2	C2	C2	C2	C2	NA	no_cog	no_cog	no_cog	no_cog	no_cog	no_cog	no_cog	no_cog	no_cog	no_cog	no_cog	no_cog	no_cog
265	9	short chain dehydrogenase	UA11_03807	UA12_03694	UA14_04054	UA16_03731	UA17_03831	UA18_04185	UA19_03864	UA21_03854	Bmul_3805	core	core_yATCC	core	C2	C2	C2	C2	C2	C2	C2	C2	C2	C2	NA	COG1028	COG1028	COG1028	COG1028	COG1028	COG1028	COG1028	COG1028	COG1028	COG1028	NAD(P)-dependent dehydrogenase, short-chain alcohol dehydrogenase family	IQR	mix
266	9	hypothetical protein	UA11_03418	UA12_03305	UA14_03673	UA16_03350	UA17_03427	UA18_03780	UA19_03463	UA21_03243	Bmul_3407	core	core_yATCC	core	C2	C2	C2	C2	C2	C2	C2	C2	C2	C2	NA	no_cog	no_cog	no_cog	no_cog	no_cog	no_cog	no_cog	no_cog	no_cog	no_cog	no_cog	no_cog	no_cog
268	9	excinuclease ABC subunit A	UA11_05553	UA12_05303	UA14_05300	UA16_05157	UA17_05470	UA18_05824	UA19_05435	UA21_05427	Bmul_5541	core	core_yATCC	core	C3	C3	C3	C3	C3	C3	C3	C3	C3	C3	NA	COG0178	COG0178	COG0178	COG0178	COG0178	COG0178	COG0178	COG0178	COG0178	COG0178	Excinuclease UvrABC ATPase subunit	L	Replication, recombination and repair
269	9	molybdenum ABC transporter periplasmic molybdate-binding protein	UA11_04882	UA12_04632	UA14_04919	UA16_04596	UA17_04826	UA18_05180	UA19_04777	UA21_04767	Bmul_4885	core	core_yATCC	core	C2	C2	C2	C2	C2	C2	C2	C2	C2	C2	NA	COG0725	COG0725	COG0725	COG0725	COG0725	COG0725	COG0725	COG0725	COG0725	COG0725	ABC-type molybdate transport system, periplasmic component	P	Inorganic ion transport and metabolism
270	6	AraC family transcriptional regulator	UA11_05112	UA12_04862	UA14_03182	UA16_04816	NA	NA	UA19_04990	UA21_04991	NA	3ST_180_189_650	3ST_180_189_650_nATCC	ST	C2	C2	C2	C2	NA	NA	C2	C2	NA	C2	NA	COG2207	COG2207	COG2207	COG2207	NA	NA	COG2207	COG2207	NA	COG2207	AraC-type DNA-binding domain and AraC-containing proteins	K	Transcription
272	9	binding-protein-dependent transport system inner membrane protein	UA11_01425	UA12_01431	UA14_01417	UA16_01457	UA17_02275	UA18_02077	UA19_01525	UA21_01528	Bmul_1511	core	core_yATCC	core	C1	C1	C1	C1	C1	C1	C1	C1	C1	C1	NA	COG1176	COG1176	COG1176	COG1176	COG1176	COG1176	COG1176	COG1176	COG1176	COG1176	ABC-type spermidine/putrescine transport system, permease component I	E	Amino acid transport and metabolism
273	9	binding-protein-dependent transport system inner membrane protein	UA11_01585	UA12_01591	UA14_01574	UA16_01614	UA17_02434	UA18_02236	UA19_01682	UA21_01743	Bmul_1669	core	core_yATCC	core	C1	C1	C1	C1	C1	C1	C1	C1	C1	C1	NA	COG0600	COG0600	COG0600	COG0600	COG0600	COG0600	COG0600	COG0600	COG0600	COG0600	ABC-type nitrate/sulfonate/bicarbonate transport system, permease component	P	Inorganic ion transport and metabolism
274	9	N-acetyltransferase GCN5	UA11_04138	UA12_03965	UA14_04306	UA16_03982	UA17_04099	UA18_04453	UA19_04122	UA21_04112	Bmul_4135	core	core_yATCC	core	C2	C2	C2	C2	C2	C2	C2	C2	C2	C2	NA	COG1670	COG1670	COG1670	COG1670	COG1670	COG1670	COG1670	COG1670	COG1670	COG1670	Protein N-acetyltransferase, RimJ/RimL family	JO	mix
275	9	alanine racemase	UA11_01152	UA12_01158	UA14_01129	UA16_01170	UA17_01982	UA18_01783	UA19_01251	UA21_01254	Bmul_1238	core	core_yATCC	core	C1	C1	C1	C1	C1	C1	C1	C1	C1	C1	NA	COG0787	COG0787	COG0787	COG0787	COG0787	COG0787	COG0787	COG0787	COG0787	COG0787	Alanine racemase	M	Cell wall/membrane/envelope biogenesis
276	9	IclR family transcriptional regulator	UA11_02415	UA12_02350	UA14_02422	UA16_02345	UA17_00036	UA18_02843	UA19_02518	UA21_02505	Bmul_2569	core	core_yATCC	core	C1	C1	C1	C1	C1	C1	C1	C1	C1	C1	NA	COG1414	COG1414	COG1414	COG1414	COG1414	COG1414	COG1414	COG1414	COG1414	COG1414	DNA-binding transcriptional regulator, IclR family	K	Transcription
277	9	OsmC family protein	UA11_04192	UA12_04019	UA14_04352	UA16_04028	UA17_04150	UA18_04504	UA19_04169	UA21_04159	Bmul_4182	core	core_yATCC	core	C2	C2	C2	C2	C2	C2	C2	C2	C2	C2	NA	no_cog	no_cog	no_cog	no_cog	no_cog	no_cog	no_cog	no_cog	no_cog	no_cog	no_cog	no_cog	no_cog
279	6	viral (Super1) RNA helicase family protein	UA11_04481	UA12_04308	UA14_04643	UA16_04320	NA	NA	UA19_04457	UA21_04447	NA	3ST_180_189_650	3ST_180_189_650_nATCC	ST	C2	C2	C2	C2	NA	NA	C2	C2	NA	C2	NA	COG1112	COG1112	COG1112	COG1112	NA	NA	COG1112	COG1112	NA	COG1112	Superfamily I DNA and/or RNA helicase	L	Replication, recombination and repair
280	9	major facilitator transporter	UA11_05065	UA12_04815	UA14_03137	UA16_04771	UA17_05006	UA18_05358	UA19_04945	UA21_04946	Bmul_5065	core	core_yATCC	core	C2	C2	C2	C2	C2	C2	C2	C2	C2	C2	NA	COG2814	COG2814	COG2814	COG2814	COG2814	COG2814	COG2814	COG2814	COG2814	COG2814	Predicted arabinose efflux permease, MFS family	G	Carbohydrate transport and metabolism
281	9	hypothetical protein	UA11_04137	UA12_03964	UA14_04305	UA16_03981	UA17_04098	UA18_04452	UA19_04121	UA21_04111	Bmul_4134	core	core_yATCC	core	C2	C2	C2	C2	C2	C2	C2	C2	C2	C2	NA	no_cog	no_cog	no_cog	no_cog	no_cog	no_cog	no_cog	no_cog	no_cog	no_cog	no_cog	no_cog	no_cog
282	9	cytochrome c family protein	UA11_03594	UA12_03481	UA14_03843	UA16_03520	UA17_03607	UA18_03960	UA19_03648	UA21_03638	Bmul_3585	core	core_yATCC	core	C2	C2	C2	C2	C2	C2	C2	C2	C2	C2	NA	no_cog	no_cog	no_cog	no_cog	no_cog	no_cog	no_cog	no_cog	no_cog	no_cog	no_cog	no_cog	no_cog
283	9	LysR family transcriptional regulator	UA11_05160	UA12_04910	UA14_03222	UA16_04856	UA17_05088	UA18_05440	UA19_05030	UA21_05031	Bmul_5146	core	core_yATCC	core	C2	C2	C2	C2	C2	C2	C2	C2	C2	C2	NA	COG0583	COG0583	COG0583	COG0583	COG0583	COG0583	COG0583	COG0583	COG0583	COG0583	DNA-binding transcriptional regulator, LysR family	K	Transcription
284	2	hypothetical protein	UA11_00052	NA	NA	NA	UA17_00808	NA	NA	NA	NA	2ENV_1A_3A	2ENV_1A_3A_nATCC	only_ENV	C1	NA	NA	NA	C1	NA	NA	NA	NA	C1	NA	no_cog	NA	NA	NA	no_cog	NA	NA	NA	NA	no_cog	no_cog	no_cog	no_cog
285	9	transport system permease	UA11_03345	UA12_03232	UA14_03605	UA16_03282	UA17_03343	UA18_03696	UA19_03392	UA21_03172	Bmul_3335	core	core_yATCC	core	C2	C2	C2	C2	C2	C2	C2	C2	C2	C2	NA	COG0609	COG0609	COG0609	COG0609	COG0609	COG0609	COG0609	COG0609	COG0609	COG0609	ABC-type Fe3+-siderophore transport system, permease component	P	Inorganic ion transport and metabolism
286	9	multifunctional tRNA nucleotidyl transferase/2'3'-cyclic phosphodiesterase/2'nucleotidase/phosphatase	UA11_00165	UA12_00142	UA14_00143	UA16_00143	UA17_00920	UA18_00601	UA19_00197	UA21_00197	Bmul_3026	core	core_yATCC	core	C1	C1	C1	C1	C1	C1	C1	C1	C1	C1	NA	COG0617	COG0617	COG0617	COG0617	COG0617	COG0617	COG0617	COG0617	COG0617	COG0617	tRNA nucleotidyltransferase/poly(A) polymerase	J	Translation, ribosomal structure and biogenesis
287	9	amidase	UA11_01818	UA12_01824	UA14_01789	UA16_01829	UA17_02673	UA18_03327	UA19_01899	UA21_01960	Bmul_1969	core	core_yATCC	core	C1	C1	C1	C1	C1	C1	C1	C1	C1	C1	NA	COG0154	COG0154	COG0154	COG0154	COG0154	COG0154	COG0154	COG0154	COG0154	COG0154	Asp-tRNAAsn/Glu-tRNAGln amidotransferase A subunit or related amidase	J	Translation, ribosomal structure and biogenesis
288	9	CobQ/CobB/MinD/ParA nucleotide-binding domain-containing protein	UA11_03165	UA12_03053	UA14_03414	UA16_05048	UA17_03173	UA18_03490	UA19_03211	UA21_02991	Bmul_3162	core	core_yATCC	core	C2	C2	C2	C2	C2	C2	C2	C2	C2	C2	NA	COG1192	COG1192	COG1192	COG1192	COG1192	COG1192	COG1192	COG1192	COG1192	COG1192	Cellulose biosynthesis protein BcsQ	N	Cell motility
289	9	trigger factor	UA11_01260	UA12_01266	UA14_01251	UA16_01291	UA17_02103	UA18_01905	UA19_01360	UA21_01363	Bmul_1348	core	core_yATCC	core	C1	C1	C1	C1	C1	C1	C1	C1	C1	C1	NA	COG0544	COG0544	COG0544	COG0544	COG0544	COG0544	COG0544	COG0544	COG0544	COG0544	FKBP-type peptidyl-prolyl cis-trans isomerase (trigger factor)	O	Posttranslational modification, protein turnover, chaperones
290	9	glycosyltransferase	UA11_03768	UA12_03655	UA14_04017	UA16_03694	UA17_03792	UA18_04146	UA19_03827	UA21_03817	Bmul_3766	core	core_yATCC	core	C2	C2	C2	C2	C2	C2	C2	C2	C2	C2	NA	COG1215	COG1215	COG1215	COG1215	COG1215	COG1215	COG1215	COG1215	COG1215	COG1215	Glycosyltransferase, catalytic subunit of cellulose synthase and poly-beta-1,6-N-acetylglucosamine synthase	N	Cell motility
291	9	hypothetical protein	UA11_00966	UA12_00935	UA14_00945	UA16_00946	UA17_01715	UA18_01565	UA19_01027	UA21_01030	Bmul_1073	core	core_yATCC	core	C1	C1	C1	C1	C1	C1	C1	C1	C1	C1	NA	no_cog	no_cog	no_cog	no_cog	no_cog	no_cog	no_cog	no_cog	no_cog	no_cog	no_cog	no_cog	no_cog
292	9	LacI family transcriptional regulator	UA11_01548	UA12_01554	UA14_01537	UA16_01577	UA17_02396	UA18_02198	UA19_01644	UA21_01647	Bmul_1628	core	core_yATCC	core	C1	C1	C1	C1	C1	C1	C1	C1	C1	C1	NA	COG1609	COG1609	COG1609	COG1609	COG1609	COG1609	COG1609	COG1609	COG1609	COG1609	DNA-binding transcriptional regulator, LacI/PurR family	K	Transcription
293	9	excinuclease ABC subunit A	UA11_00420	UA12_00397	UA14_00396	UA16_00397	UA17_01171	UA18_00857	UA19_00452	UA21_00454	Bmul_0536	core	core_yATCC	core	C1	C1	C1	C1	C1	C1	C1	C1	C1	C1	NA	COG0178	COG0178	COG0178	COG0178	COG0178	COG0178	COG0178	COG0178	COG0178	COG0178	Excinuclease UvrABC ATPase subunit	L	Replication, recombination and repair
294	5	EmrB/QacA family drug resistance transporter	UA11_04472	UA12_04299	NA	NA	UA17_04467	UA18_04821	NA	NA	Bmul_4465	2ST_180_287	2ST_180_287_yATCC	ST	C2	C2	NA	NA	C2	C2	NA	NA	C2	C2	NA	COG2814	COG2814	NA	NA	COG2814	COG2814	NA	NA	COG2814	COG2814	Predicted arabinose efflux permease, MFS family	G	Carbohydrate transport and metabolism
295	9	DEAD/DEAH box helicase domain-containing protein	UA11_00849	UA12_00817	UA14_00828	UA16_00829	UA17_01596	UA18_01446	UA19_00910	UA21_00913	Bmul_0961	core	core_yATCC	core	C1	C1	C1	C1	C1	C1	C1	C1	C1	C1	NA	COG0513	COG0513	COG0513	COG0513	COG0513	COG0513	COG0513	COG0513	COG0513	COG0513	Superfamily II DNA and RNA helicase	L	Replication, recombination and repair
296	9	XRE family transcriptional regulator	UA11_02073	UA12_02007	UA14_01971	UA16_02019	UA17_02859	UA18_02517	UA19_02095	UA21_02155	Bmul_2158	core	core_yATCC	core	C1	C1	C1	C1	C1	C1	C1	C1	C1	C1	NA	COG1396	COG1396	COG1396	COG1396	COG1396	COG1396	COG1396	COG1396	COG1396	COG1396	Transcriptional regulator, contains XRE-family HTH domain	K	Transcription
297	9	xylulokinase	UA11_04217	UA12_04044	UA14_04377	UA16_04053	UA17_04176	UA18_04530	UA19_04194	UA21_04184	Bmul_4208	core	core_yATCC	core	C2	C2	C2	C2	C2	C2	C2	C2	C2	C2	NA	COG1070	COG1070	COG1070	COG1070	COG1070	COG1070	COG1070	COG1070	COG1070	COG1070	Sugar (pentulose or hexulose) kinase	G	Carbohydrate transport and metabolism
298	9	hypothetical protein	UA11_02528	UA12_02463	UA14_02531	UA16_02454	UA17_00148	UA18_02956	UA19_02627	UA21_02614	Bmul_2697	core	core_yATCC	core	C1	C1	C1	C1	C1	C1	C1	C1	C1	C1	NA	COG3662	COG3662	COG3662	COG3662	COG3662	COG3662	COG3662	COG3662	COG3662	COG3662	Uncharacterized conserved protein, DUF2236 family	S	Function unknown
299	9	XRE family transcriptional regulator	UA11_03670	UA12_03557	UA14_03919	UA16_03596	UA17_03687	UA18_04041	UA19_03729	UA21_03719	Bmul_3665	core	core_yATCC	core	C2	C2	C2	C2	C2	C2	C2	C2	C2	C2	NA	COG1396	COG1396	COG1396	COG1396	COG1396	COG1396	COG1396	COG1396	no_cog	COG1396	Transcriptional regulator, contains XRE-family HTH domain	K	Transcription
300	9	TonB-dependent siderophore receptor	UA11_05036	UA12_04786	UA14_05067	UA16_04742	UA17_04977	UA18_05329	UA19_04916	UA21_04917	Bmul_5036	core	core_yATCC	core	C2	C2	C2	C2	C2	C2	C2	C2	C2	C2	NA	COG1629	COG1629	COG1629	COG1629	COG1629	COG1629	COG1629	COG1629	COG1629	COG1629	Outer membrane receptor proteins, mostly Fe transport	P	Inorganic ion transport and metabolism
301	9	inner-membrane translocator	UA11_05666	UA12_05415	UA14_05378	UA16_05210	UA17_05658	UA18_06012	UA19_05480	UA21_05472	Bmul_5961	core	core_yATCC	core	C3	C3	C3	C3	C3	C3	C3	C3	C3	C3	NA	COG1172	COG1172	COG1172	COG1172	COG1172	COG1172	COG1172	COG1172	COG1172	COG1172	Ribose/xylose/arabinose/galactoside ABC-type transport system, permease component	G	Carbohydrate transport and metabolism
302	9	3-deoxy-D-manno-octulosonic-acid transferase	UA11_02332	UA12_02265	UA14_02348	UA16_02270	UA17_03129	UA18_02763	UA19_02445	UA21_02432	Bmul_2494	core	core_yATCC	core	C1	C1	C1	C1	C1	C1	C1	C1	C1	C1	NA	COG1519	COG1519	COG1519	COG1519	COG1519	COG1519	COG1519	COG1519	COG1519	COG1519	3-deoxy-D-manno-octulosonic-acid transferase	M	Cell wall/membrane/envelope biogenesis
303	9	extracellular solute-binding protein	UA11_04197	UA12_04024	UA14_04357	UA16_04033	UA17_04156	UA18_04510	UA19_04174	UA21_04164	Bmul_4187	core	core_yATCC	core	C2	C2	C2	C2	C2	C2	C2	C2	C2	C2	NA	COG0834	COG0834	COG0834	COG0834	COG0834	COG0834	COG0834	COG0834	COG0834	COG0834	ABC-type amino acid transport/signal transduction system, periplasmic component/domain	ET	mix
304	9	deoxyribonucleotide triphosphate pyrophosphatase	UA11_02235	UA12_02171	UA14_02133	UA16_02182	UA17_03021	UA18_02679	UA19_02263	UA21_02324	Bmul_2404	core	core_yATCC	core	C1	C1	C1	C1	C1	C1	C1	C1	C1	C1	NA	COG0127	COG0127	COG0127	COG0127	COG0127	COG0127	COG0127	COG0127	COG0127	COG0127	Inosine/xanthosine triphosphate pyrophosphatase, all-alpha NTP-PPase family	F	Nucleotide transport and metabolism
305	9	PAS modulated sigma54 specific transcriptional regulator	UA11_01430	UA12_01436	UA14_01422	UA16_01462	UA17_02280	UA18_02082	UA19_01530	UA21_01533	Bmul_1516	core	core_yATCC	core	C1	C1	C1	C1	C1	C1	C1	C1	C1	C1	NA	COG3829	COG3829	COG3829	COG3829	COG3829	COG3829	COG3829	COG3829	COG3829	COG3829	Transcriptional regulator containing PAS, AAA-type ATPase, and DNA-binding Fis domains	KT	mix
306	9	molybdopterin biosynthesis MoaE protein	UA11_05410	UA12_05160	UA14_05157	UA16_05471	UA17_05319	UA18_05671	UA19_05287	UA21_05275	Bmul_5396	core	core_yATCC	core	C3	C3	C3	C3	C3	C3	C3	C3	C3	C3	NA	COG0314	COG0314	COG0314	COG0314	COG0314	COG0314	COG0314	COG0314	COG0314	COG0314	Molybdopterin synthase catalytic subunit	H	Coenzyme transport and metabolism
307	9	preprotein translocase subunit SecE	UA11_02923	UA12_02811	UA14_02874	UA16_02849	UA17_00482	UA18_00129	UA19_02969	UA21_03276	Bmul_0235	core	core_yATCC	core	C1	C1	C1	C1	C1	C1	C1	C2_TL4B	C1	C1	TL4B	COG0690	COG0690	COG0690	COG0690	COG0690	COG0690	COG0690	COG0690	COG0690	COG0690	Preprotein translocase subunit SecE	U	Intracellular trafficking, secretion, and vesicular transport
308	9	3-hydroxyisobutyrate dehydrogenase	UA11_04550	UA12_04377	UA14_04714	UA16_04391	UA17_04547	UA18_04901	UA19_04526	UA21_04516	Bmul_4543	core	core_yATCC	core	C2	C2	C2	C2	C2	C2	C2	C2	C2	C2	NA	COG2084	COG2084	COG2084	COG2084	COG2084	COG2084	COG2084	COG2084	COG2084	COG2084	3-hydroxyisobutyrate dehydrogenase or related beta-hydroxyacid dehydrogenase	I	Lipid transport and metabolism
309	9	major facilitator transporter	UA11_00518	UA12_00495	UA14_00494	UA16_00496	UA17_01269	UA18_00955	UA19_00549	UA21_00551	Bmul_0634	core	core_yATCC	core	C1	C1	C1	C1	C1	C1	C1	C1	C1	C1	NA	no_cog	no_cog	no_cog	no_cog	no_cog	no_cog	no_cog	no_cog	no_cog	no_cog	no_cog	no_cog	no_cog
310	9	NADPH-dependent FMN reductase	UA11_03167	UA12_03055	UA14_03417	UA16_03094	UA17_03175	UA18_03493	UA19_03213	UA21_02993	Bmul_3166	core	core_yATCC	core	C2	C2	C2	C2	C2	C2	C2	C2	C2	C2	NA	COG0431	COG0431	COG0431	COG0431	COG0431	COG0431	COG0431	COG0431	COG0431	COG0431	NAD(P)H-dependent FMN reductase	C	Energy production and conversion
311	9	OsmC family protein	UA11_03536	UA12_03423	UA14_03789	UA16_03466	UA17_03542	UA18_03895	UA19_03584	UA21_03574	Bmul_3515	core	core_yATCC	core	C2	C2	C2	C2	C2	C2	C2	C2	C2	C2	NA	COG1764	COG1764	COG1764	COG1764	COG1764	COG1764	COG1764	COG1764	COG1764	COG1764	Organic hydroperoxide reductase OsmC/OhrA	V	Defense mechanisms
312	9	xylulokinase	UA11_03788	UA12_03675	UA14_04036	UA16_03713	UA17_03812	UA18_04166	UA19_03846	UA21_03836	Bmul_3787	core	core_yATCC	core	C2	C2	C2	C2	C2	C2	C2	C2	C2	C2	NA	COG1070	COG1070	COG1070	COG1070	COG1070	COG1070	COG1070	COG1070	COG1070	COG1070	Sugar (pentulose or hexulose) kinase	G	Carbohydrate transport and metabolism
313	9	NAD-dependent epimerase/dehydratase	UA11_03516	UA12_03403	UA14_03769	UA16_03446	UA17_03522	UA18_03875	UA19_03564	UA21_03554	Bmul_3495	core	core_yATCC	core	C2	C2	C2	C2	C2	C2	C2	C2	C2	C2	NA	COG0451	COG0451	COG0451	COG0451	COG0451	COG0451	COG0451	COG0451	COG0451	COG0451	Nucleoside-diphosphate-sugar epimerase	M	Cell wall/membrane/envelope biogenesis
314	9	TOBE domain-containing protein	UA11_05846	UA12_05595	UA14_05548	UA16_05380	UA17_05884	UA18_06238	UA19_05676	UA21_05668	Bmul_6152	core	core_yATCC	core	C3	C3	C3	C3	C3	C3	C3	C3	C3	C3	NA	COG3585	COG3585	COG3585	COG3585	COG3585	COG3585	COG3585	COG3585	COG3585	COG3585	Molybdopterin-binding protein	H	Coenzyme transport and metabolism
315	9	organic radical activating enzyme-like protein	UA11_00072	UA12_00050	UA14_00051	UA16_00051	UA17_00828	UA18_00509	UA19_00099	UA21_00099	Bmul_3115	core	core_yATCC	core	C1	C1	C1	C1	C1	C1	C1	C1	C1	C1	NA	COG0602	COG0602	COG0602	COG0602	COG0602	COG0602	COG0602	COG0602	COG0602	COG0602	Organic radical activating enzyme	R	General function prediction only
316	9	DOPA 45-dioxygenase	UA11_03248	UA12_03136	UA14_03502	UA16_03179	UA17_03258	UA18_03611	UA19_03296	UA21_03076	Bmul_3249	core	core_yATCC	core	C2	C2	C2	C2	C2	C2	C2	C2	C2	C2	NA	COG3805	COG3805	COG3805	COG3805	COG3805	COG3805	COG3805	COG3805	COG3805	COG3805	Aromatic ring-cleaving dioxygenase	Q	Secondary metabolites biosynthesis, transport and catabolism
317	9	YXWGXW repeat family protein	UA11_03891	UA12_03779	UA14_04120	UA16_03797	UA17_03899	UA18_04252	UA19_03937	UA21_03927	Bmul_3937	core	core_yATCC	core	C2	C2	C2	C2	C2	C2	C2	C2	C2	C2	NA	no_cog	no_cog	no_cog	no_cog	no_cog	no_cog	no_cog	no_cog	no_cog	no_cog	no_cog	no_cog	no_cog
318	9	major facilitator superfamily transporter	UA11_02399	UA12_02334	UA14_02406	UA16_02329	UA17_00018	UA18_02827	UA19_02502	UA21_02489	Bmul_2553	core	core_yATCC	core	C1	C1	C1	C1	C1	C1	C1	C1	C1	C1	NA	no_cog	no_cog	no_cog	no_cog	no_cog	no_cog	no_cog	no_cog	no_cog	no_cog	no_cog	no_cog	no_cog
319	9	metal-dependent hydrolase	UA11_03965	UA12_03853	UA14_04192	UA16_03869	UA17_03980	UA18_04333	UA19_04010	UA21_04000	Bmul_4017	core	core_yATCC	core	C2	C2	C2	C2	C2	C2	C2	C2	C2	C2	NA	COG3687	COG3687	COG3687	COG3687	COG3687	COG3687	COG3687	COG3687	COG3687	COG3687	Predicted metal-dependent hydrolase	R	General function prediction only
320	9	ureidoglycolate hydrolase	UA11_01224	UA12_01230	UA14_01213	UA16_01254	UA17_02067	UA18_01869	UA19_01323	UA21_01326	Bmul_1310	core	core_yATCC	core	C1	C1	C1	C1	C1	C1	C1	C1	C1	C1	NA	COG3194	COG3194	COG3194	COG3194	COG3194	COG3194	COG3194	COG3194	COG3194	COG3194	Ureidoglycolate hydrolase (allantoin degradation)	F	Nucleotide transport and metabolism
321	9	PspA/IM30 family protein	UA11_01234	UA12_01240	UA14_01223	UA16_01264	UA17_02077	UA18_01879	UA19_01333	UA21_01336	Bmul_1320	core	core_yATCC	core	C1	C1	C1	C1	C1	C1	C1	C1	C1	C1	NA	COG1842	COG1842	COG1842	COG1842	COG1842	COG1842	COG1842	COG1842	COG1842	COG1842	Phage shock protein A	KT	mix
322	9	aldehyde dehydrogenase	UA11_00203	UA12_00180	UA14_00181	UA16_00181	UA17_00961	UA18_00642	UA19_00235	UA21_00235	Bmul_2984	core	core_yATCC	core	C1	C1	C1	C1	C1	C1	C1	C1	C1	C1	NA	COG1012	COG1012	COG1012	COG1012	COG1012	COG1012	COG1012	COG1012	COG1012	COG1012	Acyl-CoA reductase or other NAD-dependent aldehyde dehydrogenase	C	Energy production and conversion
323	9	nicotinamide mononucleotide transporter PnuC	UA11_05035	UA12_04785	UA14_05066	UA16_04741	UA17_04976	UA18_05328	UA19_04915	UA21_04916	Bmul_5035	core	core_yATCC	core	C2	C2	C2	C2	C2	C2	C2	C2	C2	C2	NA	COG3201	COG3201	COG3201	COG3201	COG3201	COG3201	COG3201	COG3201	COG3201	COG3201	Nicotinamide riboside transporter PnuC	H	Coenzyme transport and metabolism
324	9	hypothetical protein	UA11_03351	UA12_03238	UA14_03611	UA16_03288	UA17_03349	UA18_03702	UA19_03398	UA21_03178	Bmul_3341	core	core_yATCC	core	C2	C2	C2	C2	C2	C2	C2	C2	C2	C2	NA	no_cog	no_cog	no_cog	no_cog	no_cog	no_cog	no_cog	no_cog	no_cog	no_cog	no_cog	no_cog	no_cog
325	9	phosphatidylserine decarboxylase	UA11_00903	UA12_00872	UA14_00882	UA16_00883	UA17_01652	UA18_01502	UA19_00964	UA21_00967	Bmul_1016	core	core_yATCC	core	C1	C1	C1	C1	C1	C1	C1	C1	C1	C1	NA	COG0688	COG0688	COG0688	COG0688	COG0688	COG0688	COG0688	COG0688	COG0688	COG0688	Phosphatidylserine decarboxylase	I	Lipid transport and metabolism
326	9	1-(5-phosphoribosyl)-5-[(5- phosphoribosylamino)methylideneamino] imidazole-4-carboxamide isomerase	UA11_02827	UA12_02715	UA14_02777	UA16_02752	UA17_00386	UA18_00033	UA19_02873	UA21_03372	Bmul_0333	core	core_yATCC	core	C1	C1	C1	C1	C1	C1	C1	C2_TL4B	C1	C1	TL4B	COG0106	COG0106	COG0106	COG0106	COG0106	COG0106	COG0106	COG0106	COG0106	COG0106	Phosphoribosylformimino-5-aminoimidazole carboxamide ribonucleotide (ProFAR) isomerase	E	Amino acid transport and metabolism
327	9	ABC transporter ATP-binding protein	UA11_02700	UA12_02635	UA14_02702	UA16_02626	UA17_00319	UA18_03128	UA19_02799	UA21_03446	Bmul_2881	core	core_yATCC	core	C1	C1	C1	C1	C1	C1	C1	C2_TL4B	C1	C1	TL4B	COG0488	COG0488	COG0488	COG0488	COG0488	COG0488	COG0488	COG0488	COG0488	COG0488	ATPase components of ABC transporters with duplicated ATPase domains	R	General function prediction only
328	4	MarR family transcriptional regulator	UA11_02574	UA12_02509	NA	NA	NA	NA	UA19_02673	UA21_02662	NA	2ST_180_650	2ST_180_650_nATCC	ST	C1	C1	NA	NA	NA	NA	C1	C1	NA	C1	NA	COG1846	COG1846	NA	NA	NA	NA	COG1846	COG1846	NA	COG1846	DNA-binding transcriptional regulator, MarR family	K	Transcription
329	9	L-asparaginases type II	UA11_01307	UA12_01313	UA14_01298	UA16_01338	UA17_02150	UA18_01952	UA19_01407	UA21_01410	Bmul_1392	core	core_yATCC	core	C1	C1	C1	C1	C1	C1	C1	C1	C1	C1	NA	COG0252	COG0252	COG0252	COG0252	COG0252	COG0252	COG0252	COG0252	COG0252	COG0252	L-asparaginase/archaeal Glu-tRNAGln amidotransferase subunit D	JU	mix
330	9	magnesium-translocating P-type ATPase	UA11_04026	UA12_03914	UA14_04254	UA16_03931	UA17_04043	UA18_04397	UA19_04071	UA21_04061	Bmul_4079	core	core_yATCC	core	C2	C2	C2	C2	C2	C2	C2	C2	C2	C2	NA	COG0474	COG0474	COG0474	COG0474	COG0474	COG0474	COG0474	COG0474	COG0474	COG0474	Magnesium-transporting ATPase (P-type)	P	Inorganic ion transport and metabolism
331	9	phytochrome sensor protein	UA11_05674	UA12_05423	UA14_05386	UA16_05218	UA17_05666	UA18_06020	UA19_05488	UA21_05480	Bmul_5969	core	core_yATCC	core	C3	C3	C3	C3	C3	C3	C3	C3	C3	C3	NA	COG3284	COG3284	COG3284	COG3284	COG3284	COG3284	COG3284	COG3284	COG3284	COG3284	Transcriptional regulator of acetoin/glycerol metabolism	K	Transcription
332	9	methyl-accepting chemotaxis sensory transducer	UA11_03781	UA12_03668	UA14_04029	UA16_03706	UA17_03805	UA18_04159	UA19_03839	UA21_03829	Bmul_3780	core	core_yATCC	core	C2	C2	C2	C2	C2	C2	C2	C2	C2	C2	NA	COG0840	COG0840	COG0840	COG0840	COG0840	COG0840	COG0840	COG0840	COG0840	COG0840	Methyl-accepting chemotaxis protein	NT	mix
333	9	LysR family transcriptional regulator	UA11_05040	UA12_04790	UA14_05071	UA16_04746	UA17_04981	UA18_05333	UA19_04920	UA21_04921	Bmul_5041	core	core_yATCC	core	C2	C2	C2	C2	C2	C2	C2	C2	C2	C2	NA	COG0583	COG0583	COG0583	COG0583	COG0583	COG0583	COG0583	COG0583	COG0583	COG0583	DNA-binding transcriptional regulator, LysR family	K	Transcription
334	9	LexA repressor	UA11_01557	UA12_01563	UA14_01546	UA16_01586	UA17_02405	UA18_02207	UA19_01653	UA21_01656	Bmul_1637	core	core_yATCC	core	C1	C1	C1	C1	C1	C1	C1	C1	C1	C1	NA	COG1974	COG1974	COG1974	COG1974	COG1974	COG1974	COG1974	COG1974	COG1974	COG1974	SOS-response transcriptional repressor LexA (RecA-mediated autopeptidase)	KT	mix
335	9	two component Fis family transcriptional regulator	UA11_00069	UA12_00047	UA14_00048	UA16_00048	UA17_00825	UA18_00506	UA19_00096	UA21_00096	Bmul_3117	core	core_yATCC	core	C1	C1	C1	C1	C1	C1	C1	C1	C1	C1	NA	COG2204	COG2204	COG2204	COG2204	COG2204	COG2204	COG2204	COG2204	COG2204	COG2204	DNA-binding transcriptional response regulator, NtrC family, contains REC, AAA-type ATPase, and a Fis-type DNA-binding domains	T	Signal transduction mechanisms
336	9	2-isopropylmalate synthase	UA11_00386	UA12_00363	UA14_00362	UA16_00363	UA17_01137	UA18_00820	UA19_00418	UA21_00419	Bmul_0489	core	core_yATCC	core	C1	C1	C1	C1	C1	C1	C1	C1	C1	C1	NA	COG0119	COG0119	COG0119	COG0119	COG0119	COG0119	COG0119	COG0119	COG0119	COG0119	Isopropylmalate/homocitrate/citramalate synthases	E	Amino acid transport and metabolism
337	9	4-carboxymuconolactone decarboxylase	UA11_01243	UA12_01249	UA14_01232	UA16_01273	UA17_02086	UA18_01888	UA19_01342	UA21_01345	Bmul_1330	core	core_yATCC	core	C1	C1	C1	C1	C1	C1	C1	C1	C1	C1	NA	COG2128	COG2128	COG2128	COG2128	COG2128	COG2128	COG2128	COG2128	COG2128	COG2128	Alkylhydroperoxidase family enzyme, contains CxxC motif	P	Inorganic ion transport and metabolism
338	9	iron permease FTR1	UA11_00206	UA12_00183	UA14_00184	UA16_00184	UA17_00964	UA18_00645	UA19_00238	UA21_00238	Bmul_2981	core	core_yATCC	core	C1	C1	C1	C1	C1	C1	C1	C1	C1	C1	NA	COG0672	COG0672	COG0672	COG0672	COG0672	COG0672	COG0672	COG0672	COG0672	COG0672	High-affinity Fe2+/Pb2+ permease	P	Inorganic ion transport and metabolism
339	9	hypothetical protein	UA11_03815	UA12_03702	UA14_04062	UA16_03739	UA17_03839	UA18_04193	UA19_03872	UA21_03862	Bmul_3814	core	core_yATCC	core	C2	C2	C2	C2	C2	C2	C2	C2	C2	C2	NA	no_cog	no_cog	no_cog	no_cog	no_cog	no_cog	no_cog	no_cog	no_cog	no_cog	no_cog	no_cog	no_cog
340	9	precorrin-3B C(17)-methyltransferase	UA11_01491	UA12_01497	UA14_01480	UA16_01520	UA17_02339	UA18_02141	UA19_01587	UA21_01590	Bmul_1571	core	core_yATCC	core	C1	C1	C1	C1	C1	C1	C1	C1	C1	C1	NA	COG1010	COG1010	COG1010	COG1010	COG1010	COG1010	COG1010	COG1010	COG1010	COG1010	Precorrin-3B methylase	H	Coenzyme transport and metabolism
341	9	Na+/solute symporter	UA11_05758	UA12_05507	UA14_05470	UA16_05302	UA17_05748	UA18_06102	UA19_05572	UA21_05564	Bmul_6053	core	core_yATCC	core	C3	C3	C3	C3	C3	C3	C3	C3	C3	C3	NA	COG0591	COG0591	COG0591	COG0591	COG0591	COG0591	COG0591	COG0591	COG0591	COG0591	Na+/proline symporter	E	Amino acid transport and metabolism
342	6	shikimate dehydrogenase substrate binding subunit	UA11_05792	UA12_05541	UA14_05494	UA16_05326	NA	NA	UA19_05606	UA21_05598	NA	3ST_180_189_650	3ST_180_189_650_nATCC	ST	C3	C3	C3	C3	NA	NA	C3	C3	NA	C3	NA	COG0169	COG0169	COG0169	COG0169	NA	NA	COG0169	COG0169	NA	COG0169	Shikimate 5-dehydrogenase	E	Amino acid transport and metabolism
343	9	multiple antibiotic resistance (MarC)-like protein	UA11_02829	UA12_02717	UA14_02779	UA16_02754	UA17_00388	UA18_00035	UA19_02875	UA21_03370	Bmul_0331	core	core_yATCC	core	C1	C1	C1	C1	C1	C1	C1	C2_TL4B	C1	C1	TL4B	COG2095	COG2095	COG2095	COG2095	COG2095	COG2095	COG2095	COG2095	COG2095	COG2095	Small neutral amino acid transporter SnatA, MarC family	E	Amino acid transport and metabolism
344	6	hypothetical protein	UA11_05645	UA12_05394	UA14_05357	UA16_05187	NA	NA	UA19_05460	UA21_05452	NA	3ST_180_189_650	3ST_180_189_650_nATCC	ST	C3	C3	C3	C3	NA	NA	C3	C3	NA	C3	NA	no_cog	no_cog	no_cog	no_cog	NA	NA	no_cog	no_cog	NA	no_cog	no_cog	no_cog	no_cog
345	9	50S ribosomal protein L14	UA11_02899	UA12_02787	UA14_02850	UA16_02825	UA17_00458	UA18_00105	UA19_02945	UA21_03300	Bmul_0259	core	core_yATCC	core	C1	C1	C1	C1	C1	C1	C1	C2_TL4B	C1	C1	TL4B	COG0093	COG0093	COG0093	COG0093	COG0093	COG0093	COG0093	COG0093	COG0093	COG0093	Ribosomal protein L14	J	Translation, ribosomal structure and biogenesis
346	9	nucleoid occlusion protein	UA11_00098	UA12_00076	UA14_00077	UA16_00077	UA17_00854	UA18_00535	UA19_00125	UA21_00125	Bmul_3094	core	core_yATCC	core	C1	C1	C1	C1	C1	C1	C1	C1	C1	C1	NA	COG1309	COG1309	COG1309	COG1309	COG1309	COG1309	COG1309	COG1309	COG1309	COG1309	DNA-binding transcriptional regulator, AcrR family	K	Transcription
347	9	transcriptional regulator	UA11_04520	UA12_04347	UA14_04684	UA16_04361	UA17_04517	UA18_04871	UA19_04496	UA21_04486	Bmul_4514	core	core_yATCC	core	C2	C2	C2	C2	C2	C2	C2	C2	C2	C2	NA	COG1167	COG1167	COG1167	COG1167	COG1167	COG1167	COG1167	COG1167	COG1167	COG1167	DNA-binding transcriptional regulator, MocR family, contains an aminotransferase domain	KE	mix
348	6	hpcH/HpaI aldolase/citrate lyase family protein	UA11_04604	UA12_04431	NA	NA	UA17_04595	UA18_04949	UA19_04581	UA21_04571	NA	3ST_180_287_650	3ST_180_287_650_nATCC	ST	C2	C2	NA	NA	C2	C2	C2	C2	NA	C2	NA	COG3836	COG3836	NA	NA	COG3836	COG3836	COG3836	COG3836	NA	COG3836	2-keto-3-deoxy-L-rhamnonate aldolase RhmA	G	Carbohydrate transport and metabolism
349	9	Tat (twin-arginine translocation) pathway signal sequence domain protein	UA11_01249	UA12_01255	UA14_01238	UA16_01279	UA17_02092	UA18_01894	UA19_01348	UA21_01351	Bmul_1336	core	core_yATCC	core	C1	C1	C1	C1	C1	C1	C1	C1	C1	C1	NA	COG4102	COG4102	COG4102	COG4102	COG4102	COG4102	COG4102	COG4102	COG4102	COG4102	Uncharacterized conserved protein, DUF1501 family	S	Function unknown
350	9	putative membrane protein	UA11_04823	UA12_04573	UA14_04855	UA16_04532	UA17_04736	UA18_05090	UA19_04720	UA21_04710	Bmul_4686	core	core_yATCC	core	C2	C2	C2	C2	C2	C2	C2	C2	C2	C2	NA	no_cog	no_cog	no_cog	no_cog	no_cog	no_cog	no_cog	no_cog	no_cog	no_cog	no_cog	no_cog	no_cog
351	9	putative nAD/FAD-utilizing enzyme	UA11_05402	UA12_05152	UA14_05150	UA16_05464	UA17_05312	UA18_05664	UA19_05280	UA21_05268	Bmul_5390	core	core_yATCC	core	C3	C3	C3	C3	C3	C3	C3	C3	C3	C3	NA	no_cog	no_cog	no_cog	no_cog	no_cog	no_cog	no_cog	no_cog	no_cog	no_cog	no_cog	no_cog	no_cog
352	9	eamA-like transporter family protein	UA11_03459	UA12_03346	UA14_03714	UA16_03391	UA17_03467	UA18_03820	UA19_03504	UA21_03493	Bmul_3444	core	core_yATCC	core	C2	C2	C2	C2	C2	C2	C2	C2	C2	C2	NA	no_cog	no_cog	no_cog	no_cog	no_cog	no_cog	no_cog	no_cog	no_cog	no_cog	no_cog	no_cog	no_cog
353	5	lipase chaperone	UA11_01793	UA12_01800	NA	NA	UA17_02649	UA18_03303	NA	NA	Bmul_1944	2ST_180_287	2ST_180_287_yATCC	ST	C1	C1	NA	NA	C1	C1	NA	NA	C1	C1	NA	no_cog	no_cog	NA	NA	COG5380	COG5380	NA	NA	COG5380	COG5380	Lipase chaperone LimK	O	Posttranslational modification, protein turnover, chaperones
354	9	extracellular solute-binding protein	UA11_01992	UA12_01926	UA14_01893	UA16_01942	UA17_02776	UA18_02434	UA19_02013	UA21_02073	Bmul_2074	core	core_yATCC	core	C1	C1	C1	C1	C1	C1	C1	C1	C1	C1	NA	COG1840	COG1840	COG1840	COG1840	COG1840	COG1840	COG1840	COG1840	COG1840	COG1840	ABC-type Fe3+ transport system, periplasmic component	P	Inorganic ion transport and metabolism
355	9	succinylglutamate desuccinylase	UA11_02032	UA12_01966	UA14_01933	UA16_01982	UA17_02821	UA18_02479	UA19_02053	UA21_02113	Bmul_2119	core	core_yATCC	core	C1	C1	C1	C1	C1	C1	C1	C1	C1	C1	NA	COG2988	COG2988	COG2988	COG2988	COG2988	COG2988	COG2988	COG2988	COG2988	COG2988	Succinylglutamate desuccinylase	E	Amino acid transport and metabolism
356	9	MscS mechanosensitive ion channel	UA11_03467	UA12_03354	UA14_03722	UA16_03399	UA17_03475	UA18_03828	UA19_03512	UA21_03502	Bmul_3452	core	core_yATCC	core	C2	C2	C2	C2	C2	C2	C2	C2	C2	C2	NA	COG3264	COG3264	COG3264	COG3264	COG3264	COG3264	COG3264	COG3264	COG3264	COG3264	Small-conductance mechanosensitive channel	M	Cell wall/membrane/envelope biogenesis
357	9	hypothetical protein	UA11_01834	UA12_01840	UA14_01806	UA16_01846	UA17_02700	UA18_03355	UA19_01926	UA21_01986	Bmul_1993	core	core_yATCC	core	C1	C1	C1	C1	C1	C1	C1	C1	C1	C1	NA	COG5626	COG5626	COG5626	COG5626	COG5626	COG5626	COG5626	COG5626	COG5626	COG5626	Uncharacterized protein	S	Function unknown
358	9	integrase family protein	UA11_04173	UA12_04000	UA14_04333	UA16_04009	UA17_04129	UA18_04483	UA19_04150	UA21_04140	Bmul_4162	core	core_yATCC	core	C2	C2	C2	C2	C2	C2	C2	C2	C2	C2	NA	COG4974	COG4974	COG4974	COG4974	COG4974	COG4974	COG4974	COG4974	COG4974	COG4974	Site-specific recombinase XerD	L	Replication, recombination and repair
359	9	hypothetical protein	UA11_03504	UA12_03391	UA14_03757	UA16_03434	UA17_03509	UA18_03862	UA19_03548	UA21_03538	Bmul_3482	core	core_yATCC	core	C2	C2	C2	C2	C2	C2	C2	C2	C2	C2	NA	no_cog	no_cog	no_cog	no_cog	no_cog	no_cog	no_cog	no_cog	no_cog	no_cog	no_cog	no_cog	no_cog
360	9	putative lipoprotein	UA11_02699	UA12_02634	UA14_02701	UA16_02625	UA17_00318	UA18_03127	UA19_02798	UA21_03447	Bmul_2880	core	core_yATCC	core	C1	C1	C1	C1	C1	C1	C1	C2_TL4B	C1	C1	TL4B	no_cog	no_cog	no_cog	no_cog	no_cog	no_cog	no_cog	no_cog	no_cog	no_cog	no_cog	no_cog	no_cog
361	9	putative lipoprotein	UA11_02872	UA12_02760	UA14_02823	UA16_02798	UA17_00431	UA18_00078	UA19_02918	UA21_03327	Bmul_0286	core	core_yATCC	core	C1	C1	C1	C1	C1	C1	C1	C2_TL4B	C1	C1	TL4B	COG5567	COG5567	COG5567	COG5567	COG5567	COG5567	COG5567	COG5567	COG5567	COG5567	Predicted small periplasmic lipoprotein YifL (function unknown0	S	Function unknown
362	9	iojap family protein	UA11_00866	UA12_00835	UA14_00845	UA16_00846	UA17_01615	UA18_01465	UA19_00927	UA21_00930	Bmul_0980	core	core_yATCC	core	C1	C1	C1	C1	C1	C1	C1	C1	C1	C1	NA	COG0799	COG0799	COG0799	COG0799	COG0799	COG0799	COG0799	COG0799	COG0799	COG0799	Ribosomal silencing factor RsfS, regulates association of 30S and 50S subunits	J	Translation, ribosomal structure and biogenesis
364	9	hypothetical protein	UA11_00207	UA12_00184	UA14_00185	UA16_00185	UA17_00965	UA18_00646	UA19_00239	UA21_00239	Bmul_2980	core	core_yATCC	core	C1	C1	C1	C1	C1	C1	C1	C1	C1	C1	NA	no_cog	no_cog	no_cog	no_cog	no_cog	no_cog	no_cog	no_cog	no_cog	no_cog	no_cog	no_cog	no_cog
365	5	hypothetical protein	UA11_01826	UA12_01832	NA	NA	UA17_02685	UA18_03339	NA	NA	Bmul_1984	2ST_180_287	2ST_180_287_yATCC	ST	C1	C1	NA	NA	C1	C1	NA	NA	C1	C1	NA	no_cog	no_cog	NA	NA	no_cog	no_cog	NA	NA	no_cog	no_cog	no_cog	no_cog	no_cog
366	9	seryl-tRNA synthetase	UA11_02269	UA12_02202	UA14_02151	UA16_02201	UA17_03039	UA18_02697	UA19_02281	UA21_02342	Bmul_2419	core	core_yATCC	core	C1	C1	C1	C1	C1	C1	C1	C1	C1	C1	NA	COG0172	COG0172	COG0172	COG0172	COG0172	COG0172	COG0172	COG0172	COG0172	COG0172	Seryl-tRNA synthetase	J	Translation, ribosomal structure and biogenesis
367	9	NADH:ubiquinone oxidoreductase NADH-binding subunit	UA11_00921	UA12_00890	UA14_00900	UA16_00901	UA17_01670	UA18_01520	UA19_00982	UA21_00985	Bmul_1033	core	core_yATCC	core	C1	C1	C1	C1	C1	C1	C1	C1	C1	C1	NA	COG1894	COG1894	COG1894	COG1894	COG1894	COG1894	COG1894	COG1894	COG1894	COG1894	NADH:ubiquinone oxidoreductase, NADH-binding 51 kD subunit (chain F)	C	Energy production and conversion
368	9	ferredoxin	UA11_03648	UA12_03535	UA14_03897	UA16_03574	UA17_03662	UA18_04015	UA19_03707	UA21_03697	Bmul_3640	core	core_yATCC	core	C2	C2	C2	C2	C2	C2	C2	C2	C2	C2	NA	COG0633	COG0633	COG0633	COG0633	COG0633	COG0633	COG0633	COG0633	COG0633	COG0633	Ferredoxin	C	Energy production and conversion
370	9	hypothetical protein	UA11_03276	UA12_03164	UA14_03531	UA16_03208	UA17_03286	UA18_03639	UA19_03325	UA21_03105	Bmul_3277	core	core_yATCC	core	C2	C2	C2	C2	C2	C2	C2	C2	C2	C2	NA	no_cog	no_cog	no_cog	no_cog	no_cog	no_cog	no_cog	no_cog	no_cog	no_cog	no_cog	no_cog	no_cog
371	5	two component transcriptional regulator	UA11_01789	UA12_01796	NA	NA	UA17_02645	UA18_03299	NA	NA	Bmul_1940	2ST_180_287	2ST_180_287_yATCC	ST	C1	C1	NA	NA	C1	C1	NA	NA	C1	C1	NA	COG0745	COG0745	NA	NA	COG0745	COG0745	NA	NA	COG0745	COG0745	DNA-binding response regulator, OmpR family, contains REC and winged-helix (wHTH) domain	TK	mix
372	9	DNA polymerase III subunits gamma and tau	UA11_01361	UA12_01367	UA14_01352	UA16_01392	UA17_02204	UA18_02006	UA19_01461	UA21_01464	Bmul_1446	core	core_yATCC	core	C1	C1	C1	C1	C1	C1	C1	C1	C1	C1	NA	COG2812	COG2812	COG2812	COG2812	COG2812	COG2812	COG2812	COG2812	COG2812	COG2812	DNA polymerase III, gamma/tau subunits	L	Replication, recombination and repair
373	9	flavin reductase like domain protein	UA11_05220	UA12_04970	UA14_03283	UA16_04917	UA17_05146	UA18_05498	UA19_05090	UA21_05091	Bmul_5225	core	core_yATCC	core	C2	C2	C2	C2	C2	C2	C2	C2	C2	C2	NA	COG1853	COG1853	COG1853	COG1853	COG1853	COG1853	COG1853	COG1853	COG1853	COG1853	NADH-FMN oxidoreductase RutF, flavin reductase (DIM6/NTAB) family	C	Energy production and conversion
374	9	general secretion pathway protein F	UA11_03108	UA12_02996	UA14_03061	UA16_03036	UA17_00665	UA18_00326	UA19_03155	UA21_02935	Bmul_0061	core	core_yATCC	core	C1	C1	C1	C1	C1	C1	C1	C1	C1	C1	NA	COG1459	COG1459	COG1459	COG1459	COG1459	COG1459	COG1459	COG1459	COG1459	COG1459	Type II secretory pathway, component PulF	NUW	mix
375	9	hypothetical protein	UA11_03306	UA12_03193	UA14_03566	UA16_03243	UA17_03314	UA18_03667	UA19_03353	UA21_03133	Bmul_3305	core	core_yATCC	core	C2	C2	C2	C2	C2	C2	C2	C2	C2	C2	NA	no_cog	no_cog	no_cog	no_cog	no_cog	no_cog	no_cog	no_cog	no_cog	no_cog	no_cog	no_cog	no_cog
376	9	carboxylate-amine ligase	UA11_03100	UA12_02988	UA14_03053	UA16_03028	UA17_00657	UA18_00318	UA19_03147	UA21_02927	Bmul_0069	core	core_yATCC	core	C1	C1	C1	C1	C1	C1	C1	C1	C1	C1	NA	COG2170	COG2170	COG2170	COG2170	COG2170	COG2170	COG2170	COG2170	COG2170	COG2170	Gamma-glutamyl:cysteine ligase YbdK, ATP-grasp superfamily	O	Posttranslational modification, protein turnover, chaperones
377	9	acid phosphatase	UA11_01766	UA12_01773	UA14_01756	UA16_01796	UA17_02617	UA18_03272	UA19_01866	UA21_01927	Bmul_1914	core	core_yATCC	core	C1	C1	C1	C1	C1	C1	C1	C1	C1	C1	NA	COG3511	COG3511	COG3511	COG3511	COG3511	COG3511	COG3511	COG3511	COG3511	COG3511	Phospholipase C	M	Cell wall/membrane/envelope biogenesis
378	9	hypothetical protein	UA11_04489	UA12_04316	UA14_04651	UA16_04328	UA17_04484	UA18_04838	UA19_04465	UA21_04455	Bmul_4481	core	core_yATCC	core	C2	C2	C2	C2	C2	C2	C2	C2	C2	C2	NA	no_cog	no_cog	no_cog	no_cog	no_cog	no_cog	no_cog	no_cog	no_cog	no_cog	no_cog	no_cog	no_cog
381	2	hypothetical protein	UA11_05595	UA12_05347	NA	NA	NA	NA	NA	NA	NA	1ST_180	1ST_180_nATCC	ST	C3	C3	NA	NA	NA	NA	NA	NA	NA	C3	NA	no_cog	no_cog	NA	NA	NA	NA	NA	NA	NA	no_cog	no_cog	no_cog	no_cog
382	9	L-ectoine synthase	UA11_04093	UA12_03920	UA14_04260	UA16_03937	UA17_04049	UA18_04403	UA19_04077	UA21_04067	Bmul_4085	core	core_yATCC	core	C2	C2	C2	C2	C2	C2	C2	C2	C2	C2	NA	COG1917	COG1917	COG1917	COG1917	COG1917	COG1917	COG1917	COG1917	COG1917	COG1917	Cupin domain protein related to quercetin dioxygenase	R	General function prediction only
383	9	ATP-dependent protease La	UA11_01263	UA12_01269	UA14_01254	UA16_01294	UA17_02106	UA18_01908	UA19_01363	UA21_01366	Bmul_1351	core	core_yATCC	core	C1	C1	C1	C1	C1	C1	C1	C1	C1	C1	NA	COG0466	COG0466	COG0466	COG0466	COG0466	COG0466	COG0466	COG0466	COG0466	COG0466	ATP-dependent Lon protease, bacterial type	O	Posttranslational modification, protein turnover, chaperones
384	9	flagellar assembly protein H	UA11_00128	UA12_00106	UA14_00107	UA16_00107	UA17_00885	UA18_00566	UA19_00155	UA21_00155	Bmul_3063	core	core_yATCC	core	C1	C1	C1	C1	C1	C1	C1	C1	C1	C1	NA	COG1317	COG1317	COG1317	COG1317	COG1317	COG1317	COG1317	COG1317	COG1317	COG1317	Flagellar biosynthesis/type III secretory pathway protein FliH	NU	mix
385	9	CheW protein	UA11_03001	UA12_02889	UA14_02953	UA16_02928	UA17_00560	UA18_00221	UA19_03047	UA21_02827	Bmul_0166	core	core_yATCC	core	C1	C1	C1	C1	C1	C1	C1	C1	C1	C1	NA	COG0835	COG0835	COG0835	COG0835	COG0835	COG0835	COG0835	COG0835	COG0835	COG0835	Chemotaxis signal transduction protein	NT	mix
386	9	metallophosphoesterase	UA11_04172	UA12_03999	UA14_04332	UA16_04008	UA17_04128	UA18_04482	UA19_04149	UA21_04139	Bmul_4161	core	core_yATCC	core	C2	C2	C2	C2	C2	C2	C2	C2	C2	C2	NA	COG1409	COG1409	COG1409	COG1409	COG1409	COG1409	COG1409	COG1409	COG1409	COG1409	3,5-cyclic AMP phosphodiesterase CpdA	T	Signal transduction mechanisms
387	9	MarR family transcriptional regulator	UA11_03120	UA12_03008	UA14_03073	UA16_03048	UA17_00677	UA18_00338	UA19_03167	UA21_02947	Bmul_0049	core	core_yATCC	core	C1	C1	C1	C1	C1	C1	C1	C1	C1	C1	NA	COG1846	COG1846	COG1846	COG1846	COG1846	COG1846	COG1846	COG1846	COG1846	COG1846	DNA-binding transcriptional regulator, MarR family	K	Transcription
388	9	betaine aldehyde dehydrogenase	UA11_03556	UA12_03443	UA14_03805	UA16_03482	UA17_03563	UA18_03916	UA19_03604	UA21_03594	Bmul_3537	core	core_yATCC	core	C2	C2	C2	C2	C2	C2	C2	C2	C2	C2	NA	COG1012	COG1012	COG1012	COG1012	COG1012	COG1012	COG1012	COG1012	COG1012	COG1012	Acyl-CoA reductase or other NAD-dependent aldehyde dehydrogenase	C	Energy production and conversion
389	9	major facilitator transporter	UA11_00988	UA12_00957	UA14_00967	UA16_00968	UA17_01788	UA18_01587	UA19_01049	UA21_01052	Bmul_1093	core	core_yATCC	core	C1	C1	C1	C1	C1	C1	C1	C1	C1	C1	NA	COG2814	COG2814	COG2814	COG2814	no_cog	no_cog	COG2814	COG2814	COG2814	COG2814	Predicted arabinose efflux permease, MFS family	G	Carbohydrate transport and metabolism
390	9	putative RNA methylase	UA11_02510	UA12_02445	UA14_02513	UA16_02436	UA17_00128	UA18_02936	UA19_02609	UA21_02596	Bmul_2677	core	core_yATCC	core	C1	C1	C1	C1	C1	C1	C1	C1	C1	C1	NA	COG0116	COG0116	COG0116	COG0116	COG0116	COG0116	COG0116	COG0116	COG0116	COG0116	23S rRNA G2445 N2-methylase RlmL	J	Translation, ribosomal structure and biogenesis
391	9	ribulose-phosphate 3-epimerase	UA11_02680	UA12_02615	UA14_02683	UA16_02607	UA17_00300	UA18_03109	UA19_02780	UA21_03465	Bmul_2858	core	core_yATCC	core	C1	C1	C1	C1	C1	C1	C1	C2_TL4B	C1	C1	TL4B	COG0036	COG0036	COG0036	COG0036	COG0036	COG0036	COG0036	COG0036	COG0036	COG0036	Pentose-5-phosphate-3-epimerase	G	Carbohydrate transport and metabolism
392	3	hypothetical protein	UA11_02040	UA12_01974	NA	NA	NA	NA	NA	NA	Bmul_3385	1ST_180	1ST_180_yATCC	ST	C1	C1	NA	NA	NA	NA	NA	NA	C2	conflict	NA	no_cog	no_cog	NA	NA	NA	NA	NA	NA	no_cog	no_cog	no_cog	no_cog	no_cog
393	9	periplasmic sensor signal transduction histidine kinase	UA11_05097	UA12_04847	UA14_03169	UA16_04803	UA17_05038	UA18_05390	UA19_04977	UA21_04978	Bmul_5098	core	core_yATCC	core	C2	C2	C2	C2	C2	C2	C2	C2	C2	C2	NA	COG0642	COG0642	COG0642	COG0642	COG0642	COG0642	COG0642	COG0642	COG0642	COG0642	Signal transduction histidine kinase	T	Signal transduction mechanisms
394	9	RNA methyltransferase	UA11_01103	UA12_01109	UA14_01080	UA16_01121	UA17_01933	UA18_01734	UA19_01202	UA21_01205	Bmul_1197	core	core_yATCC	core	C1	C1	C1	C1	C1	C1	C1	C1	C1	C1	NA	COG0565	COG0565	COG0565	COG0565	COG0565	COG0565	COG0565	COG0565	COG0565	COG0565	tRNA C32,U32 (ribose-2-O)-methylase TrmJ or a related methyltransferase	J	Translation, ribosomal structure and biogenesis
395	9	methylglyoxal synthase	UA11_00873	UA12_00842	UA14_00852	UA16_00853	UA17_01622	UA18_01472	UA19_00934	UA21_00937	Bmul_0987	core	core_yATCC	core	C1	C1	C1	C1	C1	C1	C1	C1	C1	C1	NA	COG1803	COG1803	COG1803	COG1803	COG1803	COG1803	COG1803	COG1803	COG1803	COG1803	Methylglyoxal synthase	G	Carbohydrate transport and metabolism
396	9	FAD-dependent pyridine nucleotide-disulfide oxidoreductase	UA11_04952	UA12_04702	UA14_04990	UA16_04665	UA17_04897	UA18_05249	UA19_04837	UA21_04838	Bmul_4954	core	core_yATCC	core	C2	C2	C2	C2	C2	C2	C2	C2	C2	C2	NA	COG1251	COG1251	COG1251	COG1251	COG1251	COG1251	COG1251	COG1251	COG1251	COG1251	NAD(P)H-nitrite reductase, large subunit	C	Energy production and conversion
397	9	LysR family transcriptional regulator	UA11_03547	UA12_03434	UA14_03796	UA16_03473	UA17_03553	UA18_03906	UA19_03595	UA21_03585	Bmul_3528	core	core_yATCC	core	C2	C2	C2	C2	C2	C2	C2	C2	C2	C2	NA	COG0583	COG0583	COG0583	COG0583	COG0583	COG0583	COG0583	COG0583	COG0583	COG0583	DNA-binding transcriptional regulator, LysR family	K	Transcription
398	9	heat-inducible transcription repressor HrcA	UA11_02470	UA12_02405	UA14_02473	UA16_02396	UA17_00088	UA18_02896	UA19_02569	UA21_02556	Bmul_2639	core	core_yATCC	core	C1	C1	C1	C1	C1	C1	C1	C1	C1	C1	NA	COG1420	COG1420	COG1420	COG1420	COG1420	COG1420	COG1420	COG1420	COG1420	COG1420	Transcriptional regulator of heat shock response	K	Transcription
400	9	phosphatidylserine/phosphatidylglycerophosphate/ cardiolipin synthase-like protein	UA11_01572	UA12_01578	UA14_01561	UA16_01601	UA17_02420	UA18_02222	UA19_01668	UA21_01671	Bmul_1653	core	core_yATCC	core	C1	C1	C1	C1	C1	C1	C1	C1	C1	C1	NA	COG1502	COG1502	COG1502	COG1502	COG1502	COG1502	COG1502	COG1502	COG1502	COG1502	Phosphatidylserine/phosphatidylglycerophosphate/cardiolipin synthase or related enzyme	I	Lipid transport and metabolism
401	9	fimbrial protein	UA11_01533	UA12_01539	UA14_01522	UA16_01562	UA17_02381	UA18_02183	UA19_01629	UA21_01632	Bmul_1612	core	core_yATCC	core	C1	C1	C1	C1	C1	C1	C1	C1	C1	C1	NA	COG3539	COG3539	COG3539	COG3539	COG3539	COG3539	COG3539	COG3539	COG3539	COG3539	Pilin (type 1 fimbria component protein)	N	Cell motility
402	9	diguanylate phosphodiesterase	UA11_00639	UA12_00616	UA14_00617	UA16_00619	UA17_01388	UA18_01129	UA19_00667	UA21_00669	Bmul_0758	core	core_yATCC	core	C1	C1	C1	C1	C1	C1	C1	C1	C1	C1	NA	COG2200	COG2200	COG2200	COG2200	COG2200	COG2200	COG2200	COG2200	COG2200	COG2200	EAL domain, c-di-GMP-specific phosphodiesterase class I (or its enzymatically inactive variant)	T	Signal transduction mechanisms
403	9	ABC transporter-like protein	UA11_00316	UA12_00293	UA14_00292	UA16_00293	UA17_01070	UA18_00751	UA19_00348	UA21_00349	Bmul_0420	core	core_yATCC	core	C1	C1	C1	C1	C1	C1	C1	C1	C1	C1	NA	COG4525	COG4525	COG4525	COG4525	COG4525	COG4525	COG4525	COG4525	COG4525	COG4525	ABC-type taurine transport system, ATPase component	P	Inorganic ion transport and metabolism
404	7	glyoxalase/bleomycin resistance protein/dioxygenase	UA11_05721	UA12_05470	UA14_05433	UA16_05265	NA	NA	UA19_05535	UA21_05527	Bmul_5806	3ST_180_189_650	3ST_180_189_650_yATCC	ST	C3	C3	C3	C3	NA	NA	C3	C3	C3	C3	NA	no_cog	no_cog	no_cog	no_cog	NA	NA	no_cog	no_cog	no_cog	no_cog	no_cog	no_cog	no_cog
405	9	hypothetical protein	UA11_05345	UA12_05095	UA14_05094	UA16_05408	UA17_05256	UA18_05608	UA19_05224	UA21_05212	Bmul_5340	core	core_yATCC	core	C3	C3	C3	C3	C3	C3	C3	C3	C3	C3	NA	COG2410	COG2410	COG2410	COG2410	COG2410	COG2410	COG2410	COG2410	COG2410	COG2410	Predicted nuclease (RNAse H fold)	R	General function prediction only
406	2	histidinol-phosphate aminotransferase	UA11_05113	UA12_04863	NA	NA	NA	NA	NA	NA	NA	1ST_180	1ST_180_nATCC	ST	C2	C2	NA	NA	NA	NA	NA	NA	NA	C2	NA	COG0079	COG0079	NA	NA	NA	NA	NA	NA	NA	COG0079	Histidinol-phosphate/aromatic aminotransferase or cobyric acid decarboxylase	E	Amino acid transport and metabolism
407	9	ribonuclease H	UA11_01956	UA12_01890	UA14_01857	UA16_01908	UA17_02740	UA18_03395	UA19_01978	UA21_02038	Bmul_2035	core	core_yATCC	core	C1	C1	C1	C1	C1	C1	C1	C1	C1	C1	NA	COG0328	COG0328	COG0328	COG0328	COG0328	COG0328	COG0328	COG0328	COG0328	COG0328	Ribonuclease HI	L	Replication, recombination and repair
408	9	CNP1-like family protein	UA11_02626	UA12_02561	UA14_02628	UA16_02551	UA17_00247	UA18_03056	UA19_02725	UA21_02714	Bmul_2798	core	core_yATCC	core	C1	C1	C1	C1	C1	C1	C1	C1	C1	C1	NA	no_cog	no_cog	no_cog	no_cog	no_cog	no_cog	no_cog	no_cog	no_cog	no_cog	no_cog	no_cog	no_cog
409	9	LuxR family transcriptional regulator	UA11_03924	UA12_03812	UA14_04151	UA16_03828	UA17_03933	UA18_04286	UA19_03969	UA21_03959	Bmul_3971	core	core_yATCC	core	C2	C2	C2	C2	C2	C2	C2	C2	C2	C2	NA	COG2771	COG2771	COG2771	COG2771	COG2771	COG2771	COG2771	COG2771	COG2771	COG2771	DNA-binding transcriptional regulator, CsgD family	K	Transcription
410	9	DNA-directed RNA polymerase subunit alpha	UA11_02883	UA12_02771	UA14_02834	UA16_02809	UA17_00442	UA18_00089	UA19_02929	UA21_03316	Bmul_0275	core	core_yATCC	core	C1	C1	C1	C1	C1	C1	C1	C2_TL4B	C1	C1	TL4B	COG0202	COG0202	COG0202	COG0202	COG0202	COG0202	COG0202	COG0202	COG0202	COG0202	DNA-directed RNA polymerase, alpha subunit/40 kD subunit	K	Transcription
411	9	putative sugar ABC transporter ATP-binding protein	UA11_01742	UA12_01749	UA14_01732	UA16_01772	UA17_02593	UA18_03248	UA19_01842	UA21_01903	Bmul_1890	core	core_yATCC	core	C1	C1	C1	C1	C1	C1	C1	C1	C1	C1	NA	COG1129	COG1129	COG1129	COG1129	COG1129	COG1129	COG1129	COG1129	COG1129	COG1129	ABC-type sugar transport system, ATPase component	G	Carbohydrate transport and metabolism
412	9	allophanate hydrolase subunit 1	UA11_00159	UA12_00136	UA14_00137	UA16_00137	UA17_00914	UA18_00595	UA19_00191	UA21_00191	Bmul_3032	core	core_yATCC	core	C1	C1	C1	C1	C1	C1	C1	C1	C1	C1	NA	COG2049	COG2049	COG2049	COG2049	COG2049	COG2049	COG2049	COG2049	COG2049	COG2049	Allophanate hydrolase subunit 1	E	Amino acid transport and metabolism
413	9	CinA domain-containing protein	UA11_02585	UA12_02520	UA14_02587	UA16_02510	UA17_00207	UA18_03015	UA19_02684	UA21_02673	Bmul_2757	core	core_yATCC	core	C1	C1	C1	C1	C1	C1	C1	C1	C1	C1	NA	COG1546	COG1546	COG1546	COG1546	COG1546	COG1546	COG1546	COG1546	COG1546	COG1546	Nicotinamide mononucleotide (NMN) deamidase PncC	H	Coenzyme transport and metabolism
414	9	elongation factor P	UA11_02082	UA12_02016	UA14_01980	UA16_02028	UA17_02868	UA18_02526	UA19_02104	UA21_02164	Bmul_2163	core	core_yATCC	core	C1	C1	C1	C1	C1	C1	C1	C1	C1	C1	NA	COG0231	COG0231	COG0231	COG0231	COG0231	COG0231	COG0231	COG0231	COG0231	COG0231	Translation elongation factor P (EF-P)/translation initiation factor 5A (eIF-5A)	J	Translation, ribosomal structure and biogenesis
415	9	periplasmic protein	UA11_03651	UA12_03538	UA14_03900	UA16_03577	UA17_03665	UA18_04018	UA19_03710	UA21_03700	Bmul_3643	core	core_yATCC	core	C2	C2	C2	C2	C2	C2	C2	C2	C2	C2	NA	no_cog	no_cog	no_cog	no_cog	no_cog	no_cog	no_cog	no_cog	no_cog	no_cog	no_cog	no_cog	no_cog
416	9	hypothetical protein	UA11_02010	UA12_01944	UA14_01911	UA16_01960	UA17_02794	UA18_02452	UA19_02031	UA21_02091	Bmul_2092	core	core_yATCC	core	C1	C1	C1	C1	C1	C1	C1	C1	C1	C1	NA	no_cog	no_cog	no_cog	no_cog	no_cog	no_cog	no_cog	no_cog	no_cog	no_cog	no_cog	no_cog	no_cog
417	9	amino acid permease-associated protein	UA11_00658	UA12_00635	UA14_00636	UA16_00637	UA17_01407	UA18_01148	UA19_00686	UA21_00688	Bmul_0778	core	core_yATCC	core	C1	C1	C1	C1	C1	C1	C1	C1	C1	C1	NA	COG1113	COG1113	COG1113	COG1113	COG1113	COG1113	COG1113	COG1113	COG1113	COG1113	L-asparagine transporter and related permeases	E	Amino acid transport and metabolism
418	9	monosaccharide-transporting ATPase	UA11_03786	UA12_03673	UA14_04034	UA16_03711	UA17_03810	UA18_04164	UA19_03844	UA21_03834	Bmul_3785	core	core_yATCC	core	C2	C2	C2	C2	C2	C2	C2	C2	C2	C2	NA	COG1172	COG1172	COG1172	COG1172	COG1172	COG1172	COG1172	COG1172	COG1172	COG1172	Ribose/xylose/arabinose/galactoside ABC-type transport system, permease component	G	Carbohydrate transport and metabolism
419	9	NIF3 family protein	UA11_02817	UA12_02705	UA14_02767	UA16_02742	UA17_00376	UA18_00023	UA19_02863	UA21_03382	Bmul_0343	core	core_yATCC	core	C1	C1	C1	C1	C1	C1	C1	C2_TL4B	C1	C1	TL4B	COG0327	COG0327	COG0327	COG0327	COG0327	COG0327	COG0327	COG0327	COG0327	COG0327	Putative GTP cyclohydrolase 1 type 2, NIF3 family	H	Coenzyme transport and metabolism
420	9	binding-protein-dependent transport systems inner membrane component	UA11_05703	UA12_05452	UA14_05415	UA16_05247	UA17_05697	UA18_06051	UA19_05517	UA21_05509	Bmul_6002	core	core_yATCC	core	C3	C3	C3	C3	C3	C3	C3	C3	C3	C3	NA	COG1177	COG1177	COG1177	COG1177	COG1177	COG1177	COG1177	COG1177	COG1177	COG1177	ABC-type spermidine/putrescine transport system, permease component II	E	Amino acid transport and metabolism
421	9	metallophosphoesterase	UA11_05342	UA12_05092	UA14_05091	UA16_05405	UA17_05253	UA18_05605	UA19_05221	UA21_05209	Bmul_5337	core	core_yATCC	core	C3	C3	C3	C3	C3	C3	C3	C3	C3	C3	NA	COG0420	COG0420	COG0420	COG0420	COG0420	COG0420	COG0420	COG0420	COG0420	COG0420	DNA repair exonuclease SbcCD nuclease subunit	L	Replication, recombination and repair
424	9	endonuclease/exonuclease/phosphatase	UA11_01370	UA12_01376	UA14_01361	UA16_01401	UA17_02213	UA18_02015	UA19_01470	UA21_01473	Bmul_1455	core	core_yATCC	core	C1	C1	C1	C1	C1	C1	C1	C1	C1	C1	NA	COG3568	COG3568	COG3568	COG3568	COG3568	COG3568	COG3568	COG3568	COG3568	COG3568	Metal-dependent hydrolase, endonuclease/exonuclease/phosphatase family	R	General function prediction only
425	9	response regulator receiver sensor signal transduction histidine kinase	UA11_04945	UA12_04695	UA14_04983	UA16_04658	UA17_04890	UA18_05242	UA19_04830	UA21_04831	Bmul_4947	core	core_yATCC	core	C2	C2	C2	C2	C2	C2	C2	C2	C2	C2	NA	COG0642	COG0642	COG0642	COG0642	COG0642	COG0642	COG0642	COG0642	COG0642	COG0642	Signal transduction histidine kinase	T	Signal transduction mechanisms
426	9	D-alanyl-D-alanine carboxypeptidase/D-alanyl-D-alanine-endopeptidase	UA11_00560	UA12_00537	UA14_00537	UA16_00539	UA17_01308	UA18_01049	UA19_00588	UA21_00590	Bmul_0679	core	core_yATCC	core	C1	C1	C1	C1	C1	C1	C1	C1	C1	C1	NA	COG2027	COG2027	COG2027	COG2027	COG2027	COG2027	COG2027	COG2027	COG2027	COG2027	D-alanyl-D-alanine carboxypeptidase	M	Cell wall/membrane/envelope biogenesis
427	9	thiamine pyrophosphate protein	UA11_03036	UA12_02924	UA14_02988	UA16_02963	UA17_00593	UA18_00254	UA19_03082	UA21_02862	Bmul_0136	core	core_yATCC	core	C1	C1	C1	C1	C1	C1	C1	C1	C1	C1	NA	COG0028	COG0028	COG0028	COG0028	COG0028	COG0028	COG0028	COG0028	COG0028	COG0028	Acetolactate synthase large subunit or other thiamine pyrophosphate-requiring enzyme	EH	mix
428	9	putative O-methyltransferase	UA11_05032	UA12_04782	UA14_05063	UA16_04738	UA17_04973	UA18_05325	UA19_04912	UA21_04913	Bmul_5032	core	core_yATCC	core	C2	C2	C2	C2	C2	C2	C2	C2	C2	C2	NA	COG4122	COG4122	COG4122	COG4122	COG4122	COG4122	COG4122	COG4122	COG4122	COG4122	Predicted O-methyltransferase YrrM	R	General function prediction only
429	9	response regulator receiver protein	UA11_04512	UA12_04339	UA14_04676	UA16_04353	UA17_04509	UA18_04863	UA19_04488	UA21_04478	Bmul_4506	core	core_yATCC	core	C2	C2	C2	C2	C2	C2	C2	C2	C2	C2	NA	COG0784	COG0784	COG0784	COG0784	COG0784	COG0784	COG0784	COG0784	COG0784	COG0784	CheY chemotaxis protein or a CheY-like REC (receiver) domain	T	Signal transduction mechanisms
430	6	O-Antigen ligase family protein	UA11_00854	UA12_00822	UA14_00833	UA16_00834	NA	NA	UA19_00915	UA21_00918	NA	3ST_180_189_650	3ST_180_189_650_nATCC	ST	C1	C1	C1	C1	NA	NA	C1	C1	NA	C1	NA	no_cog	no_cog	no_cog	no_cog	NA	NA	no_cog	no_cog	NA	no_cog	no_cog	no_cog	no_cog
431	9	ubiquinol oxidase subunit II	UA11_01116	UA12_01122	UA14_01093	UA16_01134	UA17_01946	UA18_01747	UA19_01215	UA21_01218	Bmul_1209	core	core_yATCC	core	C1	C1	C1	C1	C1	C1	C1	C1	C1	C1	NA	COG1622	COG1622	COG1622	COG1622	COG1622	COG1622	COG1622	COG1622	COG1622	COG1622	Heme/copper-type cytochrome/quinol oxidase, subunit 2	C	Energy production and conversion
432	9	major facilitator transporter	UA11_03451	UA12_03338	UA14_03706	UA16_03383	UA17_03459	UA18_03812	UA19_03496	UA21_03485	Bmul_3435	core	core_yATCC	core	C2	C2	C2	C2	C2	C2	C2	C2	C2	C2	NA	COG2814	COG2814	COG2814	COG2814	COG2814	COG2814	COG2814	COG2814	COG2814	COG2814	Predicted arabinose efflux permease, MFS family	G	Carbohydrate transport and metabolism
433	9	group 1 glycosyl transferase	UA11_04396	UA12_04223	UA14_04558	UA16_04235	UA17_04369	UA18_04723	UA19_04373	UA21_04363	Bmul_4404	core	core_yATCC	core	C2	C2	C2	C2	C2	C2	C2	C2	C2	C2	NA	COG0438	COG0438	COG0438	COG0438	COG0438	COG0438	COG0438	COG0438	COG0438	COG0438	Glycosyltransferase involved in cell wall bisynthesis	M	Cell wall/membrane/envelope biogenesis
434	9	ABC transporter substrate-binding protein	UA11_01481	UA12_01487	UA14_01470	UA16_01510	UA17_02328	UA18_02130	UA19_01577	UA21_01580	Bmul_1562	core	core_yATCC	core	C1	C1	C1	C1	C1	C1	C1	C1	C1	C1	NA	COG4134	COG4134	COG4134	COG4134	COG4134	COG4134	COG4134	COG4134	COG4134	COG4134	ABC-type uncharacterized transport system YnjBCD, periplasmic component	R	General function prediction only
435	9	extracellular solute-binding protein	UA11_00275	UA12_00252	UA14_00254	UA16_00255	UA17_01031	UA18_00712	UA19_00306	UA21_00306	Bmul_0381	core	core_yATCC	core	C1	C1	C1	C1	C1	C1	C1	C1	C1	C1	NA	COG0747	COG0747	COG0747	COG0747	COG0747	COG0747	COG0747	COG0747	COG0747	COG0747	ABC-type transport system, periplasmic component	E	Amino acid transport and metabolism
436	9	hypothetical protein	UA11_02175	UA12_02111	UA14_02073	UA16_02122	UA17_02961	UA18_02619	UA19_02197	UA21_02258	Bmul_2255	core	core_yATCC	core	C1	C1	C1	C1	C1	C1	C1	C1	C1	C1	NA	no_cog	no_cog	no_cog	no_cog	no_cog	no_cog	no_cog	no_cog	no_cog	no_cog	no_cog	no_cog	no_cog
437	9	heat shock protein 90	UA11_00820	UA12_00788	UA14_00799	UA16_00800	UA17_01563	UA18_01417	UA19_00881	UA21_00884	Bmul_0932	core	core_yATCC	core	C1	C1	C1	C1	C1	C1	C1	C1	C1	C1	NA	COG0326	COG0326	COG0326	COG0326	COG0326	COG0326	COG0326	COG0326	COG0326	COG0326	Molecular chaperone, HSP90 family	O	Posttranslational modification, protein turnover, chaperones
438	9	2-amino-4-hydroxy-6- hydroxymethyldihydropteridine pyrophosphokinase	UA11_02459	UA12_02394	UA14_02462	UA16_02385	UA17_00077	UA18_02884	UA19_02558	UA21_02545	Bmul_2628	core	core_yATCC	core	C1	C1	C1	C1	C1	C1	C1	C1	C1	C1	NA	COG0801	COG0801	COG0801	COG0801	COG0801	COG0801	COG0801	COG0801	COG0801	COG0801	7,8-dihydro-6-hydroxymethylpterin-pyrophosphokinase	H	Coenzyme transport and metabolism
439	9	GntR family transcriptional regulator	UA11_00516	UA12_00493	UA14_00492	UA16_00494	UA17_01267	UA18_00953	UA19_00547	UA21_00549	Bmul_0632	core	core_yATCC	core	C1	C1	C1	C1	C1	C1	C1	C1	C1	C1	NA	COG2186	COG2186	COG2186	COG2186	COG2186	COG2186	COG2186	COG2186	COG2186	COG2186	DNA-binding transcriptional regulator, FadR family	K	Transcription
440	9	methyl-accepting chemotaxis sensory transducer	UA11_04316	UA12_04143	UA14_04478	UA16_04154	UA17_04281	UA18_04635	UA19_04293	UA21_04283	Bmul_4309	core	core_yATCC	core	C2	C2	C2	C2	C2	C2	C2	C2	C2	C2	NA	COG0840	COG0840	COG0840	COG0840	COG0840	COG0840	COG0840	COG0840	COG0840	COG0840	Methyl-accepting chemotaxis protein	NT	mix
441	9	group 1 glycosyl transferase	UA11_05456	UA12_05206	UA14_05203	UA16_05059	UA17_05370	UA18_05722	UA19_05338	UA21_05329	Bmul_5445	core	core_yATCC	core	C3	C3	C3	C3	C3	C3	C3	C3	C3	C3	NA	COG0438	COG0438	COG0438	COG0438	COG0438	COG0438	COG0438	COG0438	COG0438	COG0438	Glycosyltransferase involved in cell wall bisynthesis	M	Cell wall/membrane/envelope biogenesis
442	9	2-nitropropane dioxygenase	UA11_01420	UA12_01426	UA14_01412	UA16_01452	UA17_02270	UA18_02072	UA19_01520	UA21_01523	Bmul_1506	core	core_yATCC	core	C1	C1	C1	C1	C1	C1	C1	C1	C1	C1	NA	COG2070	COG2070	COG2070	COG2070	COG2070	COG2070	COG2070	COG2070	COG2070	COG2070	NAD(P)H-dependent flavin oxidoreductase YrpB, nitropropane dioxygenase family	R	General function prediction only
443	9	TonB-dependent siderophore receptor	UA11_00246	UA12_00223	UA14_00224	UA16_00225	UA17_01001	UA18_00682	UA19_00276	UA21_00276	Bmul_2944	core	core_yATCC	core	C1	C1	C1	C1	C1	C1	C1	C1	C1	C1	NA	COG4774	COG4774	COG4774	COG4774	COG4774	COG4774	COG4774	COG4774	COG4774	COG4774	Outer membrane receptor for monomeric catechols	P	Inorganic ion transport and metabolism
444	9	lytic transglycosylase catalytic subunit	UA11_03105	UA12_02993	UA14_03058	UA16_03033	UA17_00662	UA18_00323	UA19_03152	UA21_02932	Bmul_0064	core	core_yATCC	core	C1	C1	C1	C1	C1	C1	C1	C1	C1	C1	NA	COG0741	COG0741	COG0741	COG0741	COG0741	COG0741	COG0741	COG0741	COG0741	COG0741	Soluble lytic murein transglycosylase and related regulatory proteins (some contain LysM/invasin domains)	M	Cell wall/membrane/envelope biogenesis
445	9	two component transcriptional regulator	UA11_02705	UA12_02640	UA14_02707	UA16_02631	UA17_00324	UA18_03133	UA19_02804	UA21_03441	Bmul_2886	core	core_yATCC	core	C1	C1	C1	C1	C1	C1	C1	C2_TL4B	C1	C1	TL4B	COG0745	COG0745	COG0745	COG0745	COG0745	COG0745	COG0745	COG0745	COG0745	COG0745	DNA-binding response regulator, OmpR family, contains REC and winged-helix (wHTH) domain	TK	mix
447	9	alpha/beta hydrolase	UA11_03172	UA12_03060	UA14_03422	UA16_03099	UA17_03180	UA18_03498	UA19_03218	UA21_02998	Bmul_3171	core	core_yATCC	core	C2	C2	C2	C2	C2	C2	C2	C2	C2	C2	NA	COG0596	COG0596	COG0596	COG0596	COG0596	COG0596	COG0596	COG0596	COG0596	COG0596	Pimeloyl-ACP methyl ester carboxylesterase	HR	mix
448	9	Serine/threonine protein kinase	UA11_05328	UA12_05078	UA14_03409	UA16_05043	UA17_05239	UA18_05591	UA19_05207	UA21_05208	Bmul_5323	core	core_yATCC	core	C2	C2	C2	C2	C2	C2	C2	C2	C2	C2	NA	no_cog	no_cog	no_cog	no_cog	no_cog	no_cog	no_cog	no_cog	no_cog	no_cog	no_cog	no_cog	no_cog
449	9	AsnC family transcriptional regulator	UA11_02943	UA12_02831	UA14_02894	UA16_02869	UA17_00502	UA18_00149	UA19_02989	UA21_02769	Bmul_0224	core	core_yATCC	core	C1	C1	C1	C1	C1	C1	C1	C1	C1	C1	NA	COG1522	COG1522	COG1522	COG1522	COG1522	COG1522	COG1522	COG1522	COG1522	COG1522	DNA-binding transcriptional regulator, Lrp family	K	Transcription
450	9	ABC transporter related	UA11_04937	UA12_04687	UA14_04975	UA16_04650	UA17_04882	UA18_05234	UA19_04822	UA21_04823	Bmul_4939	core	core_yATCC	core	C2	C2	C2	C2	C2	C2	C2	C2	C2	C2	NA	COG1132	COG1132	COG1132	COG1132	COG1132	COG1132	COG1132	COG1132	COG1132	COG1132	ABC-type multidrug transport system, ATPase and permease component	V	Defense mechanisms
451	9	ergothioneine biosynthesis EgtB family protein	UA11_03144	UA12_03032	UA14_03097	UA16_03072	UA17_00701	UA18_00362	UA19_03190	UA21_02970	Bmul_0023	core	core_yATCC	core	C1	C1	C1	C1	C1	C1	C1	C1	C1	C1	NA	COG1262	COG1262	COG1262	COG1262	COG1262	COG1262	COG1262	COG1262	COG1262	COG1262	Formylglycine-generating enzyme, required for sulfatase activity, contains SUMF1/FGE domain	O	Posttranslational modification, protein turnover, chaperones
452	9	EmrB/QacA family drug resistance transporter	UA11_04814	UA12_04564	UA14_04846	UA16_04523	UA17_04731	UA18_05085	UA19_04711	UA21_04701	Bmul_4683	core	core_yATCC	core	C2	C2	C2	C2	C2	C2	C2	C2	C2	C2	NA	COG2814	COG2814	COG2814	COG2814	COG2814	COG2814	COG2814	COG2814	COG2814	COG2814	Predicted arabinose efflux permease, MFS family	G	Carbohydrate transport and metabolism
453	9	hypothetical protein	UA11_04222	UA12_04049	UA14_04382	UA16_04058	UA17_04181	UA18_04535	UA19_04199	UA21_04189	Bmul_4213	core	core_yATCC	core	C2	C2	C2	C2	C2	C2	C2	C2	C2	C2	NA	COG1801	COG1801	COG1801	COG1801	COG1801	COG1801	COG1801	COG1801	COG1801	COG1801	Uncharacterized conserved protein YecE, DUF72 family	S	Function unknown
454	9	putative lipoprotein	UA11_03301	UA12_03188	UA14_03561	UA16_03238	UA17_03309	UA18_03662	UA19_03348	UA21_03128	Bmul_3300	core	core_yATCC	core	C2	C2	C2	C2	C2	C2	C2	C2	C2	C2	NA	COG5361	COG5361	COG5361	COG5361	COG5361	COG5361	COG5361	COG5361	COG5361	COG5361	Uncharacterized conserved protein	X	Mobilome: prophages, transposons
455	9	short-chain dehydrogenase/reductase SDR	UA11_03979	UA12_03867	UA14_04206	UA16_03883	UA17_03994	UA18_04347	UA19_04024	UA21_04014	Bmul_4031	core	core_yATCC	core	C2	C2	C2	C2	C2	C2	C2	C2	C2	C2	NA	COG1028	COG1028	COG1028	COG1028	COG4221	COG4221	COG1028	COG1028	COG1028	COG1028	NAD(P)-dependent dehydrogenase, short-chain alcohol dehydrogenase family	IQR	mix
456	9	peptidase M55 D-aminopeptidase	UA11_04433	UA12_04260	UA14_04595	UA16_04272	UA17_04427	UA18_04781	UA19_04410	UA21_04400	Bmul_4422	core	core_yATCC	core	C2	C2	C2	C2	C2	C2	C2	C2	C2	C2	NA	COG2362	COG2362	COG2362	COG2362	COG2362	COG2362	COG2362	COG2362	COG2362	COG2362	D-aminopeptidase	E	Amino acid transport and metabolism
457	9	acriflavin resistance protein	UA11_02023	UA12_01957	UA14_01924	UA16_01973	UA17_02807	UA18_02465	UA19_02044	UA21_02104	Bmul_2105	core	core_yATCC	core	C1	C1	C1	C1	C1	C1	C1	C1	C1	C1	NA	COG0841	COG0841	COG0841	COG0841	COG0841	COG0841	COG0841	COG0841	COG0841	COG0841	Multidrug efflux pump subunit AcrB	V	Defense mechanisms
458	9	lipoprotein	UA11_01528	UA12_01534	UA14_01517	UA16_01557	UA17_02376	UA18_02178	UA19_01624	UA21_01627	Bmul_1607	core	core_yATCC	core	C1	C1	C1	C1	C1	C1	C1	C1	C1	C1	NA	no_cog	no_cog	no_cog	no_cog	no_cog	no_cog	no_cog	no_cog	no_cog	no_cog	no_cog	no_cog	no_cog
459	9	aerobic cobaltochelatase subunit CobS	UA11_04526	UA12_04353	UA14_04690	UA16_04367	UA17_04523	UA18_04877	UA19_04502	UA21_04492	Bmul_4520	core	core_yATCC	core	C2	C2	C2	C2	C2	C2	C2	C2	C2	C2	NA	COG0714	COG0714	COG0714	COG0714	COG0714	COG0714	COG0714	COG0714	COG0714	COG0714	MoxR-like ATPase	R	General function prediction only
460	9	selenocysteine-specific translation elongation factor	UA11_04730	UA12_04480	UA14_04764	UA16_04441	UA17_04644	UA18_04998	UA19_04628	UA21_04618	Bmul_4592	core	core_yATCC	core	C2	C2	C2	C2	C2	C2	C2	C2	C2	C2	NA	COG3276	COG3276	COG3276	COG3276	COG3276	COG3276	COG3276	COG3276	COG3276	COG3276	Selenocysteine-specific translation elongation factor	J	Translation, ribosomal structure and biogenesis
461	9	3-oxoacid CoA-transferase subunit A	UA11_01702	UA12_01709	UA14_01692	UA16_01732	UA17_02550	UA18_02352	UA19_01799	UA21_01860	Bmul_1784	core	core_yATCC	core	C1	C1	C1	C1	C1	C1	C1	C1	C1	C1	NA	COG1788	COG1788	COG1788	COG1788	COG1788	COG1788	COG1788	COG1788	COG1788	COG1788	Acyl CoA:acetate/3-ketoacid CoA transferase, alpha subunit	I	Lipid transport and metabolism
462	9	hypothetical protein	UA11_04568	UA12_04395	UA14_04732	UA16_04409	UA17_04565	UA18_04919	UA19_04544	UA21_04534	Bmul_4561	core	core_yATCC	core	C2	C2	C2	C2	C2	C2	C2	C2	C2	C2	NA	no_cog	no_cog	no_cog	no_cog	no_cog	no_cog	no_cog	no_cog	no_cog	no_cog	no_cog	no_cog	no_cog
463	9	hypothetical protein	UA11_01038	UA12_01007	UA14_01017	UA16_01018	UA17_01837	UA18_01636	UA19_01099	UA21_01102	Bmul_1141	core	core_yATCC	core	C1	C1	C1	C1	C1	C1	C1	C1	C1	C1	NA	no_cog	no_cog	no_cog	no_cog	no_cog	no_cog	no_cog	no_cog	no_cog	no_cog	no_cog	no_cog	no_cog
464	9	alpha/beta hydrolase fold protein	UA11_01068	UA12_01037	UA14_01045	UA16_01047	UA17_01867	UA18_01666	UA19_01127	UA21_01130	Bmul_1173	core	core_yATCC	core	C1	C1	C1	C1	C1	C1	C1	C1	C1	C1	NA	COG0596	COG0596	COG0596	COG0596	COG0596	COG0596	COG0596	COG0596	COG0596	COG0596	Pimeloyl-ACP methyl ester carboxylesterase	HR	mix
466	9	hypothetical protein	UA11_03540	UA12_03427	UA14_03793	UA16_03470	UA17_03546	UA18_03899	UA19_03588	UA21_03578	Bmul_3519	core	core_yATCC	core	C2	C2	C2	C2	C2	C2	C2	C2	C2	C2	NA	no_cog	no_cog	no_cog	no_cog	no_cog	no_cog	no_cog	no_cog	no_cog	no_cog	no_cog	no_cog	no_cog
467	9	putative lipoprotein	UA11_02017	UA12_01951	UA14_01918	UA16_01967	UA17_02801	UA18_02459	UA19_02038	UA21_02098	Bmul_2099	core	core_yATCC	core	C1	C1	C1	C1	C1	C1	C1	C1	C1	C1	NA	no_cog	no_cog	no_cog	no_cog	no_cog	no_cog	no_cog	no_cog	no_cog	no_cog	no_cog	no_cog	no_cog
468	9	DL-methionine transporter ATP-binding subunit	UA11_02165	UA12_02101	UA14_02063	UA16_02112	UA17_02951	UA18_02609	UA19_02187	UA21_02248	Bmul_2245	core	core_yATCC	core	C1	C1	C1	C1	C1	C1	C1	C1	C1	C1	NA	COG1135	COG1135	COG1135	COG1135	COG1135	COG1135	COG1135	COG1135	COG1135	COG1135	ABC-type methionine transport system, ATPase component	E	Amino acid transport and metabolism
469	9	extracellular solute-binding protein	UA11_03192	UA12_03080	UA14_03449	UA16_03126	UA17_03206	UA18_03524	UA19_03242	UA21_03022	Bmul_3196	core	core_yATCC	core	C2	C2	C2	C2	C2	C2	C2	C2	C2	C2	NA	COG1653	COG1653	COG1653	COG1653	COG1653	COG1653	COG1653	COG1653	COG1653	COG1653	ABC-type glycerol-3-phosphate transport system, periplasmic component	G	Carbohydrate transport and metabolism
470	9	N-acetyltransferase GCN5	UA11_03279	UA12_03167	UA14_03534	UA16_03211	UA17_03289	UA18_03642	UA19_03328	UA21_03108	Bmul_3280	core	core_yATCC	core	C2	C2	C2	C2	C2	C2	C2	C2	C2	C2	NA	COG1042	COG1042	COG1042	COG1042	COG1042	COG1042	COG1042	COG1042	COG1042	COG1042	Acyl-CoA synthetase (NDP forming)	C	Energy production and conversion
471	9	LysR family transcriptional regulator	UA11_03453	UA12_03340	UA14_03708	UA16_03385	UA17_03461	UA18_03814	UA19_03498	UA21_03487	Bmul_3437	core	core_yATCC	core	C2	C2	C2	C2	C2	C2	C2	C2	C2	C2	NA	COG0583	COG0583	COG0583	COG0583	COG0583	COG0583	COG0583	COG0583	COG0583	COG0583	DNA-binding transcriptional regulator, LysR family	K	Transcription
472	9	2Fe-2S iron-sulfur cluster binding domain-containing protein	UA11_04227	UA12_04054	UA14_04387	UA16_04063	UA17_04185	UA18_04539	UA19_04204	UA21_04194	Bmul_4218	core	core_yATCC	core	C2	C2	C2	C2	C2	C2	C2	C2	C2	C2	NA	COG2080	COG2080	COG2080	COG2080	COG2080	COG2080	COG2080	COG2080	COG2080	COG2080	Aerobic-type carbon monoxide dehydrogenase, small subunit, CoxS/CutS family	C	Energy production and conversion
473	9	glycine zipper 2TM domain protein	UA11_03141	UA12_03029	UA14_03094	UA16_03069	UA17_00698	UA18_00359	UA19_03187	UA21_02967	Bmul_0026	core	core_yATCC	core	C1	C1	C1	C1	C1	C1	C1	C1	C1	C1	NA	no_cog	no_cog	no_cog	no_cog	no_cog	no_cog	no_cog	no_cog	no_cog	no_cog	no_cog	no_cog	no_cog
474	9	4-hydroxythreonine-4-phosphate dehydrogenase	UA11_05807	UA12_05556	UA14_05509	UA16_05341	UA17_05839	UA18_06193	UA19_05621	UA21_05613	Bmul_6107	core	core_yATCC	core	C3	C3	C3	C3	C3	C3	C3	C3	C3	C3	NA	COG1995	COG1995	COG1995	COG1995	COG1995	COG1995	COG1995	COG1995	COG1995	COG1995	4-hydroxy-L-threonine phosphate dehydrogenase PdxA	H	Coenzyme transport and metabolism
475	8	HAD family hydrolase	UA11_02063	UA12_01997	UA14_01961	NA	UA17_02849	UA18_02507	UA19_02085	UA21_02145	Bmul_2148	random	random_yATCC	random	C1	C1	C1	NA	C1	C1	C1	C1	C1	C1	NA	COG1877	COG1877	COG1877	NA	COG1877	COG1877	COG1877	COG1877	COG1877	COG1877	Trehalose-6-phosphatase	G	Carbohydrate transport and metabolism
476	9	N-acetyltransferase GCN5	UA11_01636	UA12_01643	UA14_01626	UA16_01666	UA17_02483	UA18_02285	UA19_01733	UA21_01794	Bmul_1717	core	core_yATCC	core	C1	C1	C1	C1	C1	C1	C1	C1	C1	C1	NA	COG1670	COG1670	COG1670	COG1670	COG1670	COG1670	COG1670	COG1670	COG1670	COG1670	Protein N-acetyltransferase, RimJ/RimL family	JO	mix
477	9	methylamine dehydrogenase accessory protein MauD	UA11_03591	UA12_03478	UA14_03840	UA16_03517	UA17_03604	UA18_03957	UA19_03645	UA21_03635	Bmul_3582	core	core_yATCC	core	C2	C2	C2	C2	C2	C2	C2	C2	C2	C2	NA	COG1225	COG1225	COG1225	COG1225	COG1225	COG1225	COG1225	COG1225	COG1225	COG1225	Peroxiredoxin	O	Posttranslational modification, protein turnover, chaperones
478	9	major facilitator transporter	UA11_04907	UA12_04657	UA14_04944	UA16_04621	UA17_04851	UA18_05204	UA19_04802	UA21_04792	Bmul_4909	core	core_yATCC	core	C2	C2	C2	C2	C2	C2	C2	C2	C2	C2	NA	COG2814	COG2814	COG2814	COG2814	no_cog	no_cog	COG2814	COG2814	no_cog	COG2814	Predicted arabinose efflux permease, MFS family	G	Carbohydrate transport and metabolism
479	9	DGPFAETKE family protein	UA11_04925	UA12_04675	UA14_04962	UA16_04639	UA17_04870	UA18_05222	UA19_04810	UA21_04811	Bmul_4927	core	core_yATCC	core	C2	C2	C2	C2	C2	C2	C2	C2	C2	C2	NA	COG3795	COG3795	COG3795	COG3795	COG3795	COG3795	COG3795	COG3795	COG3795	COG3795	Uncharacterized conserved protein	S	Function unknown
480	5	major facilitator transporter	UA11_05308	UA12_05058	NA	NA	UA17_05219	UA18_05571	NA	NA	Bmul_5303	2ST_180_287	2ST_180_287_yATCC	ST	C2	C2	NA	NA	C2	C2	NA	NA	C2	C2	NA	COG2271	COG2271	NA	NA	COG2271	COG2271	NA	NA	COG2271	COG2271	Sugar phosphate permease	G	Carbohydrate transport and metabolism
481	9	major facilitator transporter	UA11_03718	UA12_03605	UA14_03967	UA16_03644	UA17_04772	UA18_05126	UA19_03777	UA21_03767	Bmul_4703	core	core_yATCC	core	C2	C2	C2	C2	C2	C2	C2	C2	C2	C2	NA	COG2271	COG2271	COG2271	COG2271	COG2271	COG2271	COG2271	COG2271	COG2271	COG2271	Sugar phosphate permease	G	Carbohydrate transport and metabolism
482	9	anti-sigma-28 factor FlgM	UA11_00169	UA12_00146	UA14_00147	UA16_00147	UA17_00924	UA18_00605	UA19_00201	UA21_00201	Bmul_3022	core	core_yATCC	core	C1	C1	C1	C1	C1	C1	C1	C1	C1	C1	NA	COG2747	COG2747	COG2747	COG2747	COG2747	COG2747	COG2747	COG2747	COG2747	COG2747	Negative regulator of flagellin synthesis (anti-sigma28 factor)	KN	mix
483	9	taurine catabolism dioxygenase TauD TfdA family protein	UA11_05755	UA12_05504	UA14_05467	UA16_05299	UA17_05745	UA18_06099	UA19_05569	UA21_05561	Bmul_6050	core	core_yATCC	core	C3	C3	C3	C3	C3	C3	C3	C3	C3	C3	NA	COG2175	COG2175	COG2175	COG2175	COG2175	COG2175	COG2175	COG2175	COG2175	COG2175	Taurine dioxygenase, alpha-ketoglutarate-dependent	Q	Secondary metabolites biosynthesis, transport and catabolism
484	9	YjgP/YjgQ family permease	UA11_00707	UA12_00684	UA14_00685	UA16_00686	UA17_01456	UA18_01259	UA19_00735	UA21_00737	Bmul_0826	core	core_yATCC	core	C1	C1	C1	C1	C1	C1	C1	C1	C1	C1	NA	COG0795	COG0795	COG0795	COG0795	COG0795	COG0795	COG0795	COG0795	COG0795	COG0795	Lipopolysaccharide export LptBFGC system, permease protein LptF	MN	mix
485	9	NADPH-dependent FMN reductase	UA11_01627	UA12_01634	UA14_01617	UA16_01657	UA17_02474	UA18_02276	UA19_01724	UA21_01785	Bmul_1709	core	core_yATCC	core	C1	C1	C1	C1	C1	C1	C1	C1	C1	C1	NA	COG0655	COG0655	COG0655	COG0655	COG0655	COG0655	COG0655	COG0655	COG0655	COG0655	Multimeric flavodoxin WrbA	C	Energy production and conversion
486	9	enoyl-CoA hydratase	UA11_00463	UA12_00440	UA14_00439	UA16_00441	UA17_01215	UA18_00901	UA19_00495	UA21_00497	Bmul_0581	core	core_yATCC	core	C1	C1	C1	C1	C1	C1	C1	C1	C1	C1	NA	COG1024	COG1024	COG1024	COG1024	COG1024	COG1024	COG1024	COG1024	COG1024	COG1024	Enoyl-CoA hydratase/carnithine racemase	I	Lipid transport and metabolism
487	9	pyruvate dehydrogenase subunit E1	UA11_01030	UA12_00999	UA14_01009	UA16_01010	UA17_01829	UA18_01628	UA19_01091	UA21_01094	Bmul_1133	core	core_yATCC	core	C1	C1	C1	C1	C1	C1	C1	C1	C1	C1	NA	COG2609	COG2609	COG2609	COG2609	COG2609	COG2609	COG2609	COG2609	COG2609	COG2609	Pyruvate dehydrogenase complex, dehydrogenase (E1) component	C	Energy production and conversion
488	9	Inner membrane protein YjcH	UA11_00324	UA12_00301	UA14_00300	UA16_00301	UA17_01078	UA18_00759	UA19_00356	UA21_00357	Bmul_0428	core	core_yATCC	core	C1	C1	C1	C1	C1	C1	C1	C1	C1	C1	NA	COG3162	COG3162	COG3162	COG3162	COG3162	COG3162	COG3162	COG3162	COG3162	COG3162	Uncharacterized membrane protein, DUF485 family	S	Function unknown
489	9	50S ribosomal protein L2	UA11_02906	UA12_02794	UA14_02857	UA16_02832	UA17_00465	UA18_00112	UA19_02952	UA21_03293	Bmul_0252	core	core_yATCC	core	C1	C1	C1	C1	C1	C1	C1	C2_TL4B	C1	C1	TL4B	COG0090	COG0090	COG0090	COG0090	COG0090	COG0090	COG0090	COG0090	COG0090	COG0090	Ribosomal protein L2	J	Translation, ribosomal structure and biogenesis
490	8	hydroxymethylbutenyl pyrophosphate reductase	UA11_00676	UA12_00653	UA14_00654	UA16_00655	UA17_01425	UA18_01166	UA19_00704	UA21_00706	NA	core	core_nATCC	core	C1	C1	C1	C1	C1	C1	C1	C1	NA	C1	NA	COG0761	COG0761	COG0761	COG0761	COG0761	COG0761	COG0761	COG0761	NA	COG0761	4-Hydroxy-3-methylbut-2-enyl diphosphate reductase IspH	I	Lipid transport and metabolism
491	9	ribonuclease PH	UA11_02234	UA12_02170	UA14_02132	UA16_02181	UA17_03020	UA18_02678	UA19_02262	UA21_02323	Bmul_2403	core	core_yATCC	core	C1	C1	C1	C1	C1	C1	C1	C1	C1	C1	NA	COG0689	COG0689	COG0689	COG0689	COG0689	COG0689	COG0689	COG0689	COG0689	COG0689	Ribonuclease PH	J	Translation, ribosomal structure and biogenesis
492	9	OmpA/MotB domain-containing protein	UA11_03628	UA12_03515	UA14_03877	UA16_03554	UA17_03641	UA18_03994	UA19_03682	UA21_03672	Bmul_3618	core	core_yATCC	core	C2	C2	C2	C2	C2	C2	C2	C2	C2	C2	NA	COG2885	COG2885	COG2885	COG2885	COG2885	COG2885	COG2885	COG2885	COG2885	COG2885	Outer membrane protein OmpA and related peptidoglycan-associated (lipo)proteins	M	Cell wall/membrane/envelope biogenesis
494	9	thiopurine S-methyltransferase	UA11_00453	UA12_00430	UA14_00429	UA16_00431	UA17_01205	UA18_00891	UA19_00485	UA21_00487	Bmul_0571	core	core_yATCC	core	C1	C1	C1	C1	C1	C1	C1	C1	C1	C1	NA	no_cog	no_cog	no_cog	no_cog	no_cog	no_cog	no_cog	no_cog	no_cog	no_cog	no_cog	no_cog	no_cog
495	2	hypothetical protein	UA11_05652	UA12_05401	NA	NA	NA	NA	NA	NA	NA	1ST_180	1ST_180_nATCC	ST	C3	C3	NA	NA	NA	NA	NA	NA	NA	C3	NA	COG2318	COG2318	NA	NA	NA	NA	NA	NA	NA	COG2318	Uncharacterized damage-inducible protein DinB (forms a four-helix bundle)	S	Function unknown
496	9	RNA-binding protein Hfq	UA11_01381	UA12_01387	UA14_01372	UA16_01412	UA17_02224	UA18_02026	UA19_01481	UA21_01484	Bmul_1468	core	core_yATCC	core	C1	C1	C1	C1	C1	C1	C1	C1	C1	C1	NA	COG1923	COG1923	COG1923	COG1923	COG1923	COG1923	COG1923	COG1923	COG1923	COG1923	sRNA-binding regulator protein Hfq	T	Signal transduction mechanisms
497	9	Dyp-type peroxidase family protein	UA11_04936	UA12_04686	UA14_04974	UA16_04649	UA17_04881	UA18_05233	UA19_04821	UA21_04822	Bmul_4938	core	core_yATCC	core	C2	C2	C2	C2	C2	C2	C2	C2	C2	C2	NA	COG2837	COG2837	COG2837	COG2837	COG2837	COG2837	COG2837	COG2837	COG2837	COG2837	Periplasmic deferrochelatase/peroxidase EfeB	P	Inorganic ion transport and metabolism
498	9	ATP-dependent Clp protease adaptor protein ClpS	UA11_00656	UA12_00633	UA14_00634	UA16_00635	UA17_01405	UA18_01146	UA19_00684	UA21_00686	Bmul_0776	core	core_yATCC	core	C1	C1	C1	C1	C1	C1	C1	C1	C1	C1	NA	COG2127	COG2127	COG2127	COG2127	COG2127	COG2127	COG2127	COG2127	COG2127	COG2127	ATP-dependent Clp protease adapter protein ClpS	O	Posttranslational modification, protein turnover, chaperones
499	9	hypothetical protein	UA11_03406	UA12_03293	UA14_03664	UA16_03341	UA17_03415	UA18_03768	UA19_03451	UA21_03231	Bmul_3395	core	core_yATCC	core	C2	C2	C2	C2	C2	C2	C2	C2	C2	C2	NA	no_cog	no_cog	no_cog	no_cog	no_cog	no_cog	no_cog	no_cog	no_cog	no_cog	no_cog	no_cog	no_cog
500	9	Alphaalpha-trehalase	UA11_03741	UA12_03628	UA14_03990	UA16_03667	UA17_03757	UA18_04111	UA19_03800	UA21_03790	Bmul_3734	core	core_yATCC	core	C2	C2	C2	C2	C2	C2	C2	C2	C2	C2	NA	COG1626	COG1626	COG1626	COG1626	COG1626	COG1626	COG1626	COG1626	COG1626	COG1626	Neutral trehalase	G	Carbohydrate transport and metabolism
501	9	ribonuclease P protein component	UA11_00003	UA12_00003	UA14_00003	UA16_00003	UA17_00714	UA18_00375	UA19_00003	UA21_00003	Bmul_3156	core	core_yATCC	core	C1	C1	C1	C1	C1	C1	C1	C1	C1	C1	NA	COG0594	COG0594	COG0594	COG0594	COG0594	COG0594	COG0594	COG0594	COG0594	COG0594	RNase P protein component	J	Translation, ribosomal structure and biogenesis
502	9	hopanoid biosynthesis associated glycosyl transferase protein HpnI	UA11_02050	UA12_01984	UA14_01948	UA16_01997	UA17_02836	UA18_02494	UA19_02072	UA21_02132	Bmul_2134	core	core_yATCC	core	C1	C1	C1	C1	C1	C1	C1	C1	C1	C1	NA	COG1215	COG1215	COG1215	COG1215	COG1215	COG1215	COG1215	COG1215	COG1215	COG1215	Glycosyltransferase, catalytic subunit of cellulose synthase and poly-beta-1,6-N-acetylglucosamine synthase	N	Cell motility
503	9	binding-protein-dependent transport system inner membrane protein	UA11_04005	UA12_03893	UA14_04232	UA16_03909	UA17_04020	UA18_04373	UA19_04050	UA21_04040	Bmul_4054	core	core_yATCC	core	C2	C2	C2	C2	C2	C2	C2	C2	C2	C2	NA	COG1173	COG1173	COG1173	COG1173	COG1173	COG1173	COG1173	COG1173	COG1173	COG1173	ABC-type dipeptide/oligopeptide/nickel transport system, permease component	EP	mix
504	8	thioesterase superfamily protein	UA11_04415	UA12_04242	UA14_04577	UA16_04254	UA17_04388	UA18_04742	UA19_04392	UA21_04382	NA	core	core_nATCC	core	C2	C2	C2	C2	C2	C2	C2	C2	NA	C2	NA	COG0824	COG0824	COG0824	COG0824	COG0824	COG0824	COG0824	COG0824	NA	COG0824	Acyl-CoA thioesterase FadM	I	Lipid transport and metabolism
505	9	tricarballylate dehydrogenase	UA11_05819	UA12_05568	UA14_05521	UA16_05353	UA17_05866	UA18_06220	UA19_05648	UA21_05640	Bmul_6134	core	core_yATCC	core	C3	C3	C3	C3	C3	C3	C3	C3	C3	C3	NA	COG1053	COG1053	COG1053	COG1053	COG1053	COG1053	COG1053	COG1053	COG1053	COG1053	Succinate dehydrogenase/fumarate reductase, flavoprotein subunit	C	Energy production and conversion
506	9	hypothetical protein	UA11_05235	UA12_04985	UA14_03298	UA16_04932	UA17_05160	UA18_05512	UA19_05105	UA21_05106	Bmul_5238	core	core_yATCC	core	C2	C2	C2	C2	C2	C2	C2	C2	C2	C2	NA	no_cog	no_cog	no_cog	no_cog	no_cog	no_cog	no_cog	no_cog	no_cog	no_cog	no_cog	no_cog	no_cog
507	9	LysR family transcriptional regulator	UA11_05724	UA12_05473	UA14_05436	UA16_05268	UA17_05712	UA18_06066	UA19_05538	UA21_05530	Bmul_6018	core	core_yATCC	core	C3	C3	C3	C3	C3	C3	C3	C3	C3	C3	NA	COG0583	COG0583	COG0583	COG0583	COG0583	COG0583	COG0583	COG0583	COG0583	COG0583	DNA-binding transcriptional regulator, LysR family	K	Transcription
509	9	tRNA pseudouridine synthase B	UA11_01670	UA12_01677	UA14_01660	UA16_01700	UA17_02518	UA18_02320	UA19_01767	UA21_01828	Bmul_1753	core	core_yATCC	core	C1	C1	C1	C1	C1	C1	C1	C1	C1	C1	NA	COG0130	COG0130	COG0130	COG0130	COG0130	COG0130	COG0130	COG0130	COG0130	COG0130	tRNA U55 pseudouridine synthase TruB, may also work on U342 of tmRNA	J	Translation, ribosomal structure and biogenesis
510	9	sodium/hydrogen exchanger	UA11_04371	UA12_04198	UA14_04534	UA16_04211	UA17_04344	UA18_04698	UA19_04349	UA21_04339	Bmul_4379	core	core_yATCC	core	C2	C2	C2	C2	C2	C2	C2	C2	C2	C2	NA	COG4651	COG4651	COG4651	COG4651	COG4651	COG4651	COG4651	COG4651	COG4651	COG4651	Predicted Kef-type K+ transport protein, K+/H+ antiporter domain	P	Inorganic ion transport and metabolism
511	9	peptidoglycan-associated lipoprotein	UA11_04212	UA12_04039	UA14_04372	UA16_04048	UA17_04171	UA18_04525	UA19_04189	UA21_04179	Bmul_4203	core	core_yATCC	core	C2	C2	C2	C2	C2	C2	C2	C2	C2	C2	NA	COG2885	COG2885	COG2885	COG2885	COG2885	COG2885	COG2885	COG2885	COG2885	COG2885	Outer membrane protein OmpA and related peptidoglycan-associated (lipo)proteins	M	Cell wall/membrane/envelope biogenesis
512	9	cytochrome c oxidase subunit II	UA11_00352	UA12_00329	UA14_00328	UA16_00329	UA17_01104	UA18_00787	UA19_00384	UA21_00385	Bmul_0456	core	core_yATCC	core	C1	C1	C1	C1	C1	C1	C1	C1	C1	C1	NA	COG1622	COG1622	COG1622	COG1622	COG1622	COG1622	COG1622	COG1622	COG1622	COG1622	Heme/copper-type cytochrome/quinol oxidase, subunit 2	C	Energy production and conversion
513	9	hypothetical protein	UA11_01401	UA12_01407	UA14_01393	UA16_01433	UA17_02244	UA18_02046	UA19_01501	UA21_01504	Bmul_1487	core	core_yATCC	core	C1	C1	C1	C1	C1	C1	C1	C1	C1	C1	NA	no_cog	no_cog	no_cog	no_cog	no_cog	no_cog	no_cog	no_cog	no_cog	no_cog	no_cog	no_cog	no_cog
514	9	sodium/hydrogen exchanger	UA11_03101	UA12_02989	UA14_03054	UA16_03029	UA17_00658	UA18_00319	UA19_03148	UA21_02928	Bmul_0068	core	core_yATCC	core	C1	C1	C1	C1	C1	C1	C1	C1	C1	C1	NA	no_cog	no_cog	no_cog	no_cog	no_cog	no_cog	no_cog	no_cog	no_cog	no_cog	no_cog	no_cog	no_cog
515	9	glutaredoxin-like protein	UA11_02709	UA12_02644	UA14_02711	UA16_02635	UA17_00328	UA18_03137	UA19_02808	UA21_03437	Bmul_2890	core	core_yATCC	core	C1	C1	C1	C1	C1	C1	C1	C2_TL4B	C1	C1	TL4B	COG0278	COG0278	COG0278	COG0278	COG0278	COG0278	COG0278	COG0278	COG0278	COG0278	Glutaredoxin-related protein	O	Posttranslational modification, protein turnover, chaperones
516	6	putative dienelactone hydrolase family protein	UA11_04839	UA12_04589	UA14_04879	UA16_04556	NA	NA	UA19_04736	UA21_04726	NA	3ST_180_189_650	3ST_180_189_650_nATCC	ST	C2	C2	C2	C2	NA	NA	C2	C2	NA	C2	NA	COG0412	COG0412	COG0412	COG0412	NA	NA	COG0412	COG0412	NA	COG0412	Dienelactone hydrolase	Q	Secondary metabolites biosynthesis, transport and catabolism
517	9	dihydroorotate dehydrogenase 2	UA11_01595	UA12_01601	UA14_01584	UA16_01624	UA17_02444	UA18_02246	UA19_01692	UA21_01753	Bmul_1678	core	core_yATCC	core	C1	C1	C1	C1	C1	C1	C1	C1	C1	C1	NA	COG0167	COG0167	COG0167	COG0167	COG0167	COG0167	COG0167	COG0167	COG0167	COG0167	Dihydroorotate dehydrogenase	F	Nucleotide transport and metabolism
518	9	L-carnitine dehydratase/bile acid-inducible protein F	UA11_05813	UA12_05562	UA14_05515	UA16_05347	UA17_05860	UA18_06214	UA19_05642	UA21_05634	Bmul_6128	core	core_yATCC	core	C3	C3	C3	C3	C3	C3	C3	C3	C3	C3	NA	COG1804	COG1804	COG1804	COG1804	COG1804	COG1804	COG1804	COG1804	COG1804	COG1804	Crotonobetainyl-CoA:carnitine CoA-transferase CaiB and related acyl-CoA transferases	I	Lipid transport and metabolism
519	9	hypothetical protein	UA11_03640	UA12_03527	UA14_03889	UA16_03566	UA17_03654	UA18_04007	UA19_03699	UA21_03689	Bmul_3633	core	core_yATCC	core	C2	C2	C2	C2	C2	C2	C2	C2	C2	C2	NA	COG4954	COG4954	COG4954	COG4954	COG4954	COG4954	COG4954	COG4954	COG4954	COG4954	Uncharacterized protein	S	Function unknown
520	9	30S ribosomal protein S4	UA11_02884	UA12_02772	UA14_02835	UA16_02810	UA17_00443	UA18_00090	UA19_02930	UA21_03315	Bmul_0274	core	core_yATCC	core	C1	C1	C1	C1	C1	C1	C1	C2_TL4B	C1	C1	TL4B	COG0522	COG0522	COG0522	COG0522	COG0522	COG0522	COG0522	COG0522	COG0522	COG0522	Ribosomal protein S4 or related protein	J	Translation, ribosomal structure and biogenesis
521	2	CsbD-like protein	UA11_05571	UA12_05323	NA	NA	NA	NA	NA	NA	NA	1ST_180	1ST_180_nATCC	ST	C3	C3	NA	NA	NA	NA	NA	NA	NA	C3	NA	COG3237	COG3237	NA	NA	NA	NA	NA	NA	NA	COG3237	Uncharacterized conserved protein YjbJ, UPF0337 family	S	Function unknown
522	9	HAD family hydrolase	UA11_00586	UA12_00563	UA14_00563	UA16_00565	UA17_01335	UA18_01076	UA19_00614	UA21_00616	Bmul_0705	core	core_yATCC	core	C1	C1	C1	C1	C1	C1	C1	C1	C1	C1	NA	COG0637	COG0637	COG0637	COG0637	COG0637	COG0637	COG0637	COG0637	COG0637	COG0637	Beta-phosphoglucomutase or related phosphatase, HAD superfamily	GR	mix
523	9	peptidase M61 domain-containing protein	UA11_02689	UA12_02624	UA14_02692	UA16_02616	UA17_00309	UA18_03118	UA19_02789	UA21_03456	Bmul_2867	core	core_yATCC	core	C1	C1	C1	C1	C1	C1	C1	C2_TL4B	C1	C1	TL4B	COG3975	COG3975	COG3975	COG3975	COG3975	COG3975	COG3975	COG3975	COG3975	COG3975	Predicted metalloprotease, contains C-terminal PDZ domain	R	General function prediction only
524	9	NUDIX hydrolase	UA11_02640	UA12_02575	UA14_02642	UA16_02565	UA17_00260	UA18_03069	UA19_02740	UA21_02729	Bmul_2824	core	core_yATCC	core	C1	C1	C1	C1	C1	C1	C1	C1	C1	C1	NA	COG1051	COG1051	COG1051	COG1051	COG1051	COG1051	COG1051	COG1051	COG1051	COG1051	ADP-ribose pyrophosphatase YjhB, NUDIX family	F	Nucleotide transport and metabolism
525	9	ribosomal-protein-alanine acetyltransferase	UA11_01147	UA12_01153	UA14_01124	UA16_01165	UA17_01977	UA18_01778	UA19_01246	UA21_01249	Bmul_1233	core	core_yATCC	core	C1	C1	C1	C1	C1	C1	C1	C1	C1	C1	NA	COG0456	COG0456	COG0456	COG0456	COG0456	COG0456	COG0456	COG0456	COG0456	COG0456	Ribosomal protein S18 acetylase RimI and related acetyltransferases	J	Translation, ribosomal structure and biogenesis
526	9	acetoacetate decarboxylase family protein	UA11_05538	UA12_05288	UA14_05285	UA16_05142	UA17_05455	UA18_05809	UA19_05420	UA21_05412	Bmul_5528	core	core_yATCC	core	C3	C3	C3	C3	C3	C3	C3	C3	C3	C3	NA	no_cog	no_cog	no_cog	no_cog	no_cog	no_cog	no_cog	no_cog	no_cog	no_cog	no_cog	no_cog	no_cog
527	9	3-octaprenyl-4-hydroxybenzoate carboxy-lyase	UA11_02710	UA12_02645	UA14_02712	UA16_02636	UA17_00329	UA18_03138	UA19_02809	UA21_03436	Bmul_2891	core	core_yATCC	core	C1	C1	C1	C1	C1	C1	C1	C2_TL4B	C1	C1	TL4B	COG0163	COG0163	COG0163	COG0163	COG0163	COG0163	COG0163	COG0163	COG0163	COG0163	3-polyprenyl-4-hydroxybenzoate decarboxylase	H	Coenzyme transport and metabolism
528	2	GtrA-like protein	UA11_02352	UA12_02287	NA	NA	NA	NA	NA	NA	NA	1ST_180	1ST_180_nATCC	ST	C1	C1	NA	NA	NA	NA	NA	NA	NA	C1	NA	COG2246	COG2246	NA	NA	NA	NA	NA	NA	NA	COG2246	Putative flippase GtrA (transmembrane translocase of bactoprenol-linked glucose)	I	Lipid transport and metabolism
529	9	MarR family transcriptional regulator	UA11_01465	UA12_01471	UA14_01455	UA16_01495	UA17_02314	UA18_02116	UA19_01562	UA21_01565	Bmul_1547	core	core_yATCC	core	C1	C1	C1	C1	C1	C1	C1	C1	C1	C1	NA	COG1846	COG1846	COG1846	COG1846	COG1846	COG1846	COG1846	COG1846	COG1846	COG1846	DNA-binding transcriptional regulator, MarR family	K	Transcription
530	9	endoribonuclease L-PSP	UA11_05708	UA12_05457	UA14_05420	UA16_05252	UA17_05702	UA18_06056	UA19_05522	UA21_05514	Bmul_6007	core	core_yATCC	core	C3	C3	C3	C3	C3	C3	C3	C3	C3	C3	NA	COG0251	COG0251	COG0251	COG0251	COG0251	COG0251	COG0251	COG0251	COG0251	COG0251	Enamine deaminase RidA, house cleaning of reactive enamine intermediates, YjgF/YER057c/UK114 family	V	Defense mechanisms
531	9	major facilitator transporter	UA11_05379	UA12_05129	UA14_05128	UA16_05442	UA17_05290	UA18_05642	UA19_05258	UA21_05246	Bmul_5368	core	core_yATCC	core	C3	C3	C3	C3	C3	C3	C3	C3	C3	C3	NA	COG2271	COG2271	COG2271	COG2271	COG2271	COG2271	COG2271	COG2271	COG2271	COG2271	Sugar phosphate permease	G	Carbohydrate transport and metabolism
532	9	carboxymuconolactone decarboxylase	UA11_05045	UA12_04795	UA14_05076	UA16_04751	UA17_04986	UA18_05338	UA19_04925	UA21_04926	Bmul_5046	core	core_yATCC	core	C2	C2	C2	C2	C2	C2	C2	C2	C2	C2	NA	COG0599	COG0599	COG0599	COG0599	COG0599	COG0599	COG0599	COG0599	COG0599	COG0599	Uncharacterized conserved protein YurZ, alkylhydroperoxidase/carboxymuconolactone decarboxylase family	R	General function prediction only
533	9	manganese transport protein MntH	UA11_04933	UA12_04683	UA14_04971	UA16_04647	UA17_04878	UA18_05230	UA19_04818	UA21_04819	Bmul_4935	core	core_yATCC	core	C2	C2	C2	C2	C2	C2	C2	C2	C2	C2	NA	COG1914	COG1914	COG1914	COG1914	COG1914	COG1914	COG1914	COG1914	COG1914	COG1914	Mn2+ and Fe2+ transporters of the NRAMP family	P	Inorganic ion transport and metabolism
535	9	UDP-3-O-[3-hydroxymyristoyl] N-acetylglucosamine deacetylase	UA11_02645	UA12_02580	UA14_02648	UA16_02571	UA17_00265	UA18_03074	UA19_02745	UA21_02734	Bmul_2829	core	core_yATCC	core	C1	C1	C1	C1	C1	C1	C1	C1	C1	C1	NA	COG0774	COG0774	COG0774	COG0774	COG0774	COG0774	COG0774	COG0774	COG0774	COG0774	UDP-3-O-acyl-N-acetylglucosamine deacetylase	M	Cell wall/membrane/envelope biogenesis
536	9	hypothetical protein	UA11_01732	UA12_01739	UA14_01722	UA16_01762	UA17_02583	UA18_03238	UA19_01832	UA21_01893	Bmul_1880	core	core_yATCC	core	C1	C1	C1	C1	C1	C1	C1	C1	C1	C1	NA	no_cog	no_cog	no_cog	no_cog	no_cog	no_cog	no_cog	no_cog	no_cog	no_cog	no_cog	no_cog	no_cog
537	9	amidohydrolase	UA11_01510	UA12_01516	UA14_01499	UA16_01539	UA17_02358	UA18_02160	UA19_01606	UA21_01609	Bmul_1589	core	core_yATCC	core	C1	C1	C1	C1	C1	C1	C1	C1	C1	C1	NA	COG1473	COG1473	COG1473	COG1473	COG1473	COG1473	COG1473	COG1473	COG1473	COG1473	Metal-dependent amidase/aminoacylase/carboxypeptidase	R	General function prediction only
538	9	AsnC family transcriptional regulator	UA11_00602	UA12_00579	UA14_00579	UA16_00581	UA17_01351	UA18_01092	UA19_00630	UA21_00632	Bmul_0721	core	core_yATCC	core	C1	C1	C1	C1	C1	C1	C1	C1	C1	C1	NA	COG1522	COG1522	COG1522	COG1522	COG1522	COG1522	COG1522	COG1522	COG1522	COG1522	DNA-binding transcriptional regulator, Lrp family	K	Transcription
539	9	flagellar biosynthesis protein FliO	UA11_03128	UA12_03016	UA14_03081	UA16_03056	UA17_00685	UA18_00346	UA19_03175	UA21_02955	Bmul_0041	core	core_yATCC	core	C1	C1	C1	C1	C1	C1	C1	C1	C1	C1	NA	COG3190	COG3190	COG3190	COG3190	COG3190	COG3190	COG3190	COG3190	COG3190	COG3190	Flagellar biogenesis protein FliO	N	Cell motility
540	9	LysR family transcriptional regulator	UA11_05747	UA12_05496	UA14_05459	UA16_05291	UA17_05737	UA18_06091	UA19_05561	UA21_05553	Bmul_6042	core	core_yATCC	core	C3	C3	C3	C3	C3	C3	C3	C3	C3	C3	NA	COG0583	COG0583	COG0583	COG0583	COG0583	COG0583	COG0583	COG0583	COG0583	COG0583	DNA-binding transcriptional regulator, LysR family	K	Transcription
541	8	fimbrial family protein	UA11_00093	UA12_00071	UA14_00072	UA16_00072	UA17_00849	UA18_00530	UA19_00120	UA21_00120	NA	core	core_nATCC	core	C1	C1	C1	C1	C1	C1	C1	C1	NA	C1	NA	COG3539	COG3539	COG3539	COG3539	COG3539	COG3539	COG3539	COG3539	NA	COG3539	Pilin (type 1 fimbria component protein)	N	Cell motility
542	9	GntR family transcriptional regulator	UA11_02571	UA12_02506	UA14_02573	UA16_02496	UA17_00189	UA18_02997	UA19_02670	UA21_02659	Bmul_2741	core	core_yATCC	core	C1	C1	C1	C1	C1	C1	C1	C1	C1	C1	NA	COG2186	COG2186	COG2186	COG2186	COG2186	COG2186	COG2186	COG2186	COG2186	COG2186	DNA-binding transcriptional regulator, FadR family	K	Transcription
543	9	dipeptide ABC transporter permease DppC	UA11_00151	UA12_00129	UA14_00130	UA16_00130	UA17_00908	UA18_00589	UA19_00178	UA21_00178	Bmul_3038	core	core_yATCC	core	C1	C1	C1	C1	C1	C1	C1	C1	C1	C1	NA	COG1173	COG1173	COG1173	COG1173	COG1173	COG1173	COG1173	COG1173	COG1173	COG1173	ABC-type dipeptide/oligopeptide/nickel transport system, permease component	EP	mix
544	9	SsrA-binding protein	UA11_01191	UA12_01197	UA14_01168	UA16_01209	UA17_02021	UA18_01822	UA19_01290	UA21_01293	Bmul_1277	core	core_yATCC	core	C1	C1	C1	C1	C1	C1	C1	C1	C1	C1	NA	COG0691	COG0691	COG0691	COG0691	COG0691	COG0691	COG0691	COG0691	COG0691	COG0691	tmRNA-binding protein	O	Posttranslational modification, protein turnover, chaperones
545	9	bacterial SH3 domain protein	UA11_04465	UA12_04292	UA14_04628	UA16_04305	UA17_04460	UA18_04814	UA19_04442	UA21_04432	Bmul_4458	core	core_yATCC	core	C2	C2	C2	C2	C2	C2	C2	C2	C2	C2	NA	COG4991	COG4991	COG4991	COG4991	COG4991	COG4991	COG4991	COG4991	COG4991	COG4991	Uncharacterized conserved protein YraI	S	Function unknown
546	9	D-tyrosyl-tRNA deacylase	UA11_02530	UA12_02465	UA14_02533	UA16_02456	UA17_00150	UA18_02958	UA19_02629	UA21_02616	Bmul_2699	core	core_yATCC	core	C1	C1	C1	C1	C1	C1	C1	C1	C1	C1	NA	COG1490	COG1490	COG1490	COG1490	COG1490	COG1490	COG1490	COG1490	COG1490	COG1490	D-Tyr-tRNAtyr deacylase	J	Translation, ribosomal structure and biogenesis
547	9	PEP phosphonomutase	UA11_05127	UA12_04877	UA14_03189	UA16_04823	UA17_05054	UA18_05406	UA19_04997	UA21_04998	Bmul_5113	core	core_yATCC	core	C2	C2	C2	C2	C2	C2	C2	C2	C2	C2	NA	COG2513	COG2513	COG2513	COG2513	COG2513	COG2513	COG2513	COG2513	COG2513	COG2513	2-Methylisocitrate lyase and related enzymes, PEP mutase family	G	Carbohydrate transport and metabolism
548	9	major facilitator transporter	UA11_03668	UA12_03555	UA14_03917	UA16_03594	UA17_03685	UA18_04039	UA19_03727	UA21_03717	Bmul_3663	core	core_yATCC	core	C2	C2	C2	C2	C2	C2	C2	C2	C2	C2	NA	COG2814	COG2814	COG2814	COG2814	COG2814	COG2814	COG2814	COG2814	COG2814	COG2814	Predicted arabinose efflux permease, MFS family	G	Carbohydrate transport and metabolism
549	9	LysR family transcriptional regulator	UA11_05150	UA12_04900	UA14_03212	UA16_04846	UA17_05077	UA18_05429	UA19_05020	UA21_05021	Bmul_5136	core	core_yATCC	core	C2	C2	C2	C2	C2	C2	C2	C2	C2	C2	NA	COG0583	COG0583	COG0583	COG0583	COG0583	COG0583	COG0583	COG0583	COG0583	COG0583	DNA-binding transcriptional regulator, LysR family	K	Transcription
550	9	aminoglycoside phosphotransferase	UA11_05436	UA12_05186	UA14_05183	UA16_05497	UA17_05350	UA18_05702	UA19_05318	UA21_05306	Bmul_5425	core	core_yATCC	core	C3	C3	C3	C3	C3	C3	C3	C3	C3	C3	NA	COG2334	COG2334	COG2334	COG2334	COG2334	COG2334	COG2334	COG2334	COG2334	COG2334	Ser/Thr protein kinase RdoA involved in Cpx stress response, MazF antagonist	T	Signal transduction mechanisms
551	9	hypothetical protein	UA11_03626	UA12_03513	UA14_03875	UA16_03552	UA17_03639	UA18_03992	UA19_03680	UA21_03670	Bmul_3616	core	core_yATCC	core	C2	C2	C2	C2	C2	C2	C2	C2	C2	C2	NA	no_cog	no_cog	no_cog	no_cog	no_cog	no_cog	no_cog	no_cog	no_cog	no_cog	no_cog	no_cog	no_cog
553	9	helix-turn-helix domain protein	UA11_03588	UA12_03475	UA14_03837	UA16_03514	UA17_03601	UA18_03954	UA19_03642	UA21_03632	Bmul_3579	core	core_yATCC	core	C2	C2	C2	C2	C2	C2	C2	C2	C2	C2	NA	COG2207	COG2207	COG2207	COG2207	COG2207	COG2207	COG2207	COG2207	COG2207	COG2207	AraC-type DNA-binding domain and AraC-containing proteins	K	Transcription
554	8	major facilitator transporter	UA11_05282	UA12_05032	UA14_03345	UA16_04979	UA17_05189	UA18_05541	UA19_05142	UA21_05143	NA	core	core_nATCC	core	C2	C2	C2	C2	C2	C2	C2	C2	NA	C2	NA	COG2814	COG2814	COG2814	COG2814	COG2814	COG2814	COG2814	COG2814	NA	COG2814	Predicted arabinose efflux permease, MFS family	G	Carbohydrate transport and metabolism
555	9	hypothetical protein	UA11_04784	UA12_04534	UA14_04817	UA16_04494	UA17_04701	UA18_05055	UA19_04682	UA21_04672	Bmul_4653	core	core_yATCC	core	C2	C2	C2	C2	C2	C2	C2	C2	C2	C2	NA	no_cog	no_cog	no_cog	no_cog	no_cog	no_cog	no_cog	no_cog	no_cog	no_cog	no_cog	no_cog	no_cog
557	9	putative outer membrane protein	UA11_02953	UA12_02841	UA14_02904	UA16_02879	UA17_00512	UA18_00159	UA19_02999	UA21_02779	Bmul_0214	core	core_yATCC	core	C1	C1	C1	C1	C1	C1	C1	C1	C1	C1	NA	COG3047	COG3047	COG3047	COG3047	COG3047	COG3047	COG3047	COG3047	COG3047	COG3047	Outer membrane protein W	M	Cell wall/membrane/envelope biogenesis
558	9	EmrB/QacA family drug resistance transporter	UA11_00640	UA12_00617	UA14_00618	UA16_00620	UA17_01389	UA18_01130	UA19_00668	UA21_00670	Bmul_0759	core	core_yATCC	core	C1	C1	C1	C1	C1	C1	C1	C1	C1	C1	NA	COG2814	COG2814	COG2814	COG2814	COG2814	COG2814	COG2814	COG2814	COG2814	COG2814	Predicted arabinose efflux permease, MFS family	G	Carbohydrate transport and metabolism
559	9	flagellar hook-associated protein FlgK	UA11_00181	UA12_00158	UA14_00159	UA16_00159	UA17_00936	UA18_00617	UA19_00213	UA21_00213	Bmul_3010	core	core_yATCC	core	C1	C1	C1	C1	C1	C1	C1	C1	C1	C1	NA	COG1256	COG1256	COG1256	COG1256	COG1256	COG1256	COG1256	COG1256	COG1256	COG1256	Flagellar hook-associated protein FlgK	N	Cell motility
560	9	CutA1 divalent ion tolerance protein	UA11_02881	UA12_02769	UA14_02832	UA16_02807	UA17_00440	UA18_00087	UA19_02927	UA21_03318	Bmul_0277	core	core_yATCC	core	C1	C1	C1	C1	C1	C1	C1	C2_TL4B	C1	C1	TL4B	COG1324	COG1324	COG1324	COG1324	COG1324	COG1324	COG1324	COG1324	COG1324	COG1324	Uncharacterized protein involved in tolerance to divalent cations	P	Inorganic ion transport and metabolism
561	9	PAS/PAC sensor-containing diguanylate cyclase	UA11_03171	UA12_03059	UA14_03421	UA16_03098	UA17_03179	UA18_03497	UA19_03217	UA21_02997	Bmul_3170	core	core_yATCC	core	C2	C2	C2	C2	C2	C2	C2	C2	C2	C2	NA	COG2199	COG2199	COG2199	COG2199	COG2199	COG2199	COG2199	COG2199	COG2199	COG2199	GGDEF domain, diguanylate cyclase (c-di-GMP synthetase) or its enzymatically inactive variants	T	Signal transduction mechanisms
562	9	tagatose-6-phosphate kinase	UA11_00582	UA12_00559	UA14_00559	UA16_00561	UA17_01331	UA18_01072	UA19_00610	UA21_00612	Bmul_0701	core	core_yATCC	core	C1	C1	C1	C1	C1	C1	C1	C1	C1	C1	NA	COG4573	COG4573	COG4573	COG4573	COG4573	COG4573	COG4573	COG4573	COG4573	COG4573	Tagatose-1,6-bisphosphate aldolase non-catalytic subunit AgaZ/GatZ	G	Carbohydrate transport and metabolism
563	9	carbon monoxide dehydrogenase subunit G	UA11_00566	UA12_00543	UA14_00543	UA16_00545	UA17_01314	UA18_01055	UA19_00594	UA21_00596	Bmul_0685	core	core_yATCC	core	C1	C1	C1	C1	C1	C1	C1	C1	C1	C1	NA	COG3427	COG3427	COG3427	COG3427	COG3427	COG3427	COG3427	COG3427	COG3427	COG3427	Carbon monoxide dehydrogenase subunit G	C	Energy production and conversion
564	2	hypothetical protein	UA11_05605	UA12_05354	NA	NA	NA	NA	NA	NA	NA	1ST_180	1ST_180_nATCC	ST	C3	C3	NA	NA	NA	NA	NA	NA	NA	C3	NA	no_cog	no_cog	NA	NA	NA	NA	NA	NA	NA	no_cog	no_cog	no_cog	no_cog
565	2	hypothetical protein	UA11_03872	UA12_03760	NA	NA	NA	NA	NA	NA	NA	1ST_180	1ST_180_nATCC	ST	C2	C2	NA	NA	NA	NA	NA	NA	NA	C2	NA	no_cog	no_cog	NA	NA	NA	NA	NA	NA	NA	no_cog	no_cog	no_cog	no_cog
566	9	hypothetical protein	UA11_05173	UA12_04923	UA14_03236	UA16_04870	UA17_05101	UA18_05453	UA19_05043	UA21_05044	Bmul_5159	core	core_yATCC	core	C2	C2	C2	C2	C2	C2	C2	C2	C2	C2	NA	no_cog	no_cog	no_cog	no_cog	no_cog	no_cog	no_cog	no_cog	no_cog	no_cog	no_cog	no_cog	no_cog
567	9	LysR family transcriptional regulator	UA11_05074	UA12_04824	UA14_03146	UA16_04780	UA17_05015	UA18_05367	UA19_04954	UA21_04955	Bmul_5074	core	core_yATCC	core	C2	C2	C2	C2	C2	C2	C2	C2	C2	C2	NA	COG0583	COG0583	COG0583	COG0583	COG0583	COG0583	COG0583	COG0583	COG0583	COG0583	DNA-binding transcriptional regulator, LysR family	K	Transcription
568	9	membrane family protein	UA11_02047	UA12_01981	UA14_01945	UA16_01994	UA17_02833	UA18_02491	UA19_02069	UA21_02129	Bmul_2131	core	core_yATCC	core	C1	C1	C1	C1	C1	C1	C1	C1	C1	C1	NA	no_cog	no_cog	no_cog	no_cog	no_cog	no_cog	no_cog	no_cog	no_cog	no_cog	no_cog	no_cog	no_cog
569	9	hypothetical protein	UA11_00067	UA12_00045	UA14_00046	UA16_00046	UA17_00823	UA18_00504	UA19_00094	UA21_00094	Bmul_3119	core	core_yATCC	core	C1	C1	C1	C1	C1	C1	C1	C1	C1	C1	NA	no_cog	no_cog	no_cog	no_cog	no_cog	no_cog	no_cog	no_cog	no_cog	no_cog	no_cog	no_cog	no_cog
570	9	ATP-dependent Clp protease ATP-binding subunit ClpA	UA11_00657	UA12_00634	UA14_00635	UA16_00636	UA17_01406	UA18_01147	UA19_00685	UA21_00687	Bmul_0777	core	core_yATCC	core	C1	C1	C1	C1	C1	C1	C1	C1	C1	C1	NA	COG0542	COG0542	COG0542	COG0542	COG0542	COG0542	COG0542	COG0542	COG0542	COG0542	ATP-dependent Clp protease ATP-binding subunit ClpA	O	Posttranslational modification, protein turnover, chaperones
571	8	rubredoxin-type Fe(Cys)4 protein	UA11_00804	UA12_00772	UA14_00783	UA16_00784	UA17_01547	UA18_01401	UA19_00865	UA21_00868	NA	core	core_nATCC	core	C1	C1	C1	C1	C1	C1	C1	C1	NA	C1	NA	COG1773	COG1773	COG1773	COG1773	COG1773	COG1773	COG1773	COG1773	NA	COG1773	Rubredoxin	C	Energy production and conversion
572	3	hypothetical protein	UA11_02810	NA	NA	UA16_02735	NA	UA18_00016	NA	NA	NA	random	random_nATCC	random	C1	NA	NA	C1	NA	C1	NA	NA	NA	C1	NA	COG0582	NA	NA	no_cog	NA	COG0582	NA	NA	NA	COG0582	Integrase	LX	mix
573	9	histone family protein nucleoid-structuring protein H-NS	UA11_03808	UA12_03695	UA14_04055	UA16_03732	UA17_03832	UA18_04186	UA19_03865	UA21_03855	Bmul_3806	core	core_yATCC	core	C2	C2	C2	C2	C2	C2	C2	C2	C2	C2	NA	COG2916	COG2916	COG2916	COG2916	COG2916	COG2916	COG2916	COG2916	COG2916	COG2916	DNA-binding protein H-NS	K	Transcription
574	9	putative lipoprotein	UA11_03028	UA12_02916	UA14_02980	UA16_02955	UA17_00587	UA18_00248	UA19_03074	UA21_02854	Bmul_0144	core	core_yATCC	core	C1	C1	C1	C1	C1	C1	C1	C1	C1	C1	NA	no_cog	no_cog	no_cog	no_cog	no_cog	no_cog	no_cog	no_cog	no_cog	no_cog	no_cog	no_cog	no_cog
575	9	2'-5' RNA ligase	UA11_02852	UA12_02740	UA14_02802	UA16_02777	UA17_00411	UA18_00058	UA19_02898	UA21_03347	Bmul_0308	core	core_yATCC	core	C1	C1	C1	C1	C1	C1	C1	C2_TL4B	C1	C1	TL4B	COG1514	COG1514	COG1514	COG1514	COG1514	COG1514	COG1514	COG1514	COG1514	COG1514	2-5 RNA ligase	J	Translation, ribosomal structure and biogenesis
576	7	YCII-related domain protein	UA11_05773	UA12_05522	NA	NA	UA17_05789	UA18_06143	UA19_05587	UA21_05579	Bmul_6069	3ST_180_287_650	3ST_180_287_650_yATCC	ST	C3	C3	NA	NA	C3	C3	C3	C3	C3	C3	NA	COG2350	COG2350	NA	NA	COG2350	COG2350	COG2350	COG2350	COG2350	COG2350	Uncharacterized conserved protein YciI, contains a putative active-site phosphohistidine	R	General function prediction only
577	9	3-dehydroquinate dehydratase	UA11_03429	UA12_03316	UA14_03685	UA16_03362	UA17_03438	UA18_03791	UA19_03475	UA21_03255	Bmul_3419	core	core_yATCC	core	C2	C2	C2	C2	C2	C2	C2	C2	C2	C2	NA	COG0757	COG0757	COG0757	COG0757	COG0757	COG0757	COG0757	COG0757	COG0757	COG0757	3-dehydroquinate dehydratase	E	Amino acid transport and metabolism
578	9	ubiquinone biosynthesis protein COQ7-like protein	UA11_02662	UA12_02597	UA14_02665	UA16_02588	UA17_00282	UA18_03091	UA19_02762	UA21_02751	Bmul_2846	core	core_yATCC	core	C1	C1	C1	C1	C1	C1	C1	C1	C1	C1	NA	COG2941	COG2941	COG2941	COG2941	COG2941	COG2941	COG2941	COG2941	COG2941	COG2941	Demethoxyubiquinone hydroxylase, CLK1/Coq7/Cat5 family	H	Coenzyme transport and metabolism
579	6	amino acid permease	UA11_04768	UA12_04518	UA14_04802	UA16_04479	NA	NA	UA19_04666	UA21_04656	NA	3ST_180_189_650	3ST_180_189_650_nATCC	ST	C2	C2	C2	C2	NA	NA	C2	C2	NA	C2	NA	COG0833	COG0833	COG0833	COG0833	NA	NA	COG0833	COG0833	NA	COG0833	Amino acid permease	E	Amino acid transport and metabolism
580	9	hypothetical protein	UA11_05467	UA12_05217	UA14_05214	UA16_05070	UA17_05381	UA18_05733	UA19_05349	UA21_05340	Bmul_5456	core	core_yATCC	core	C3	C3	C3	C3	C3	C3	C3	C3	C3	C3	NA	no_cog	no_cog	no_cog	no_cog	no_cog	no_cog	no_cog	no_cog	no_cog	no_cog	no_cog	no_cog	no_cog
581	9	sigma-54 dependent trancsriptional regulator	UA11_04254	UA12_04081	UA14_04414	UA16_04090	UA17_04213	UA18_04567	UA19_04231	UA21_04221	Bmul_4246	core	core_yATCC	core	C2	C2	C2	C2	C2	C2	C2	C2	C2	C2	NA	COG2204	COG2204	COG2204	COG2204	COG2204	COG2204	COG2204	COG2204	COG2204	COG2204	DNA-binding transcriptional response regulator, NtrC family, contains REC, AAA-type ATPase, and a Fis-type DNA-binding domains	T	Signal transduction mechanisms
582	9	transglutaminase-like superfamily protein	UA11_04114	UA12_03941	UA14_04282	UA16_03958	UA17_04070	UA18_04424	UA19_04098	UA21_04088	Bmul_4110	core	core_yATCC	core	C2	C2	C2	C2	C2	C2	C2	C2	C2	C2	NA	COG4196	COG4196	COG4196	COG4196	COG4196	COG4196	COG4196	COG4196	COG4196	COG4196	Uncharacterized conserved protein, DUF2126 family	S	Function unknown
583	2	hypothetical protein	UA11_05600	UA12_05349	NA	NA	NA	NA	NA	NA	NA	1ST_180	1ST_180_nATCC	ST	C3	C3	NA	NA	NA	NA	NA	NA	NA	C3	NA	no_cog	no_cog	NA	NA	NA	NA	NA	NA	NA	no_cog	no_cog	no_cog	no_cog
584	9	ABC transporter-like protein	UA11_01208	UA12_01214	UA14_01197	UA16_01238	UA17_02051	UA18_01853	UA19_01307	UA21_01310	Bmul_1294	core	core_yATCC	core	C1	C1	C1	C1	C1	C1	C1	C1	C1	C1	NA	COG1116	COG1116	COG1116	COG1116	COG1116	COG1116	COG1116	COG1116	COG1116	COG1116	ABC-type nitrate/sulfonate/bicarbonate transport system, ATPase component	P	Inorganic ion transport and metabolism
585	9	cyclopropane-fatty-acyl-phospholipid synthase	UA11_00608	UA12_00585	UA14_00585	UA16_00587	UA17_01357	UA18_01098	UA19_00636	UA21_00638	Bmul_0727	core	core_yATCC	core	C1	C1	C1	C1	C1	C1	C1	C1	C1	C1	NA	COG2230	COG2230	COG2230	COG2230	COG2230	COG2230	COG2230	COG2230	COG2230	COG2230	Cyclopropane fatty-acyl-phospholipid synthase and related methyltransferases	I	Lipid transport and metabolism
587	9	MerR family transcriptional regulator	UA11_01615	UA12_01622	UA14_01604	UA16_01644	UA17_02460	UA18_02262	UA19_01712	UA21_01773	Bmul_1697	core	core_yATCC	core	C1	C1	C1	C1	C1	C1	C1	C1	C1	C1	NA	COG0789	COG0789	COG0789	COG0789	COG0789	COG0789	COG0789	COG0789	COG0789	COG0789	DNA-binding transcriptional regulator, MerR family	K	Transcription
588	9	2Fe-2S iron-sulfur cluster binding domain protein	UA11_05705	UA12_05454	UA14_05417	UA16_05249	UA17_05699	UA18_06053	UA19_05519	UA21_05511	Bmul_6004	core	core_yATCC	core	C3	C3	C3	C3	C3	C3	C3	C3	C3	C3	NA	COG1034	COG1034	COG1034	COG1034	COG1034	COG1034	COG1034	COG1034	COG1034	COG1034	NADH dehydrogenase/NADH:ubiquinone oxidoreductase 75 kD subunit (chain G)	C	Energy production and conversion
590	9	ornithine cyclodeaminase/mu-crystallin	UA11_02385	UA12_02320	UA14_02392	UA16_02315	UA17_00004	UA18_02813	UA19_02488	UA21_02475	Bmul_2539	core	core_yATCC	core	C1	C1	C1	C1	C1	C1	C1	C1	C1	C1	NA	COG2423	COG2423	COG2423	COG2423	COG2423	COG2423	COG2423	COG2423	COG2423	COG2423	Ornithine cyclodeaminase/archaeal alanine dehydrogenase, mu-crystallin family	E	Amino acid transport and metabolism
591	5	secretion protein HlyD family protein	UA11_01807	UA12_01813	NA	NA	UA17_02662	UA18_03316	NA	NA	Bmul_1957	2ST_180_287	2ST_180_287_yATCC	ST	C1	C1	NA	NA	C1	C1	NA	NA	C1	C1	NA	COG1566	COG1566	NA	NA	COG1566	COG1566	NA	NA	COG1566	COG1566	Multidrug resistance efflux pump	V	Defense mechanisms
592	6	acetoacetyl-CoA reductase	UA11_04642	UA12_04469	NA	NA	UA17_04631	UA18_04985	UA19_04617	UA21_04607	NA	3ST_180_287_650	3ST_180_287_650_nATCC	ST	C2	C2	NA	NA	C2	C2	C2	C2	NA	C2	NA	COG1028	COG1028	NA	NA	COG1028	COG1028	COG1028	COG1028	NA	COG1028	NAD(P)-dependent dehydrogenase, short-chain alcohol dehydrogenase family	IQR	mix
593	9	thiamine pyrophosphate protein	UA11_01745	UA12_01752	UA14_01735	UA16_01775	UA17_02596	UA18_03251	UA19_01845	UA21_01906	Bmul_1893	core	core_yATCC	core	C1	C1	C1	C1	C1	C1	C1	C1	C1	C1	NA	COG3962	COG3962	COG3962	COG3962	COG3962	COG3962	COG3962	COG3962	COG3962	COG3962	TPP-dependent trihydroxycyclohexane-1,2-dione (THcHDO) dehydratase, myo-inositol metabolism	G	Carbohydrate transport and metabolism
594	2	ABC transporter ATP-binding protein	UA11_02360	UA12_02295	NA	NA	NA	NA	NA	NA	NA	1ST_180	1ST_180_nATCC	ST	C1	C1	NA	NA	NA	NA	NA	NA	NA	C1	NA	COG1134	COG1134	NA	NA	NA	NA	NA	NA	NA	COG1134	ABC-type polysaccharide/polyol phosphate transport system, ATPase component	GM	mix
595	9	eamA-like transporter family protein	UA11_04278	UA12_04105	UA14_04440	UA16_04116	UA17_04237	UA18_04591	UA19_04255	UA21_04245	Bmul_4271	core	core_yATCC	core	C2	C2	C2	C2	C2	C2	C2	C2	C2	C2	NA	COG0697	COG0697	COG0697	COG0697	COG0697	COG0697	COG0697	COG0697	COG0697	COG0697	Permease of the drug/metabolite transporter (DMT) superfamily	GER	mix
598	6	betaine-aldehyde dehydrogenase	UA11_03315	UA12_03202	UA14_03575	UA16_03252	NA	NA	UA19_03362	UA21_03142	NA	3ST_180_189_650	3ST_180_189_650_nATCC	ST	C2	C2	C2	C2	NA	NA	C2	C2	NA	C2	NA	COG1012	COG1012	COG1012	COG1012	NA	NA	COG1012	COG1012	NA	COG1012	Acyl-CoA reductase or other NAD-dependent aldehyde dehydrogenase	C	Energy production and conversion
599	9	oligopeptide/dipeptide ABC transporter ATPase	UA11_03265	UA12_03153	UA14_03519	UA16_03196	UA17_03275	UA18_03628	UA19_03313	UA21_03093	Bmul_3266	core	core_yATCC	core	C2	C2	C2	C2	C2	C2	C2	C2	C2	C2	NA	COG0444	COG0444	COG0444	COG0444	COG0444	COG0444	COG0444	COG0444	COG0444	COG0444	ABC-type dipeptide/oligopeptide/nickel transport system, ATPase component	EP	mix
600	9	2-aminoethylphosphonate--pyruvate transaminase	UA11_03432	UA12_03319	UA14_03688	UA16_03365	UA17_03441	UA18_03794	UA19_03478	UA21_03258	Bmul_3422	core	core_yATCC	core	C2	C2	C2	C2	C2	C2	C2	C2	C2	C2	NA	COG0075	COG0075	COG0075	COG0075	COG0075	COG0075	COG0075	COG0075	COG0075	COG0075	Archaeal aspartate aminotransferase or a related aminotransferase, includes purine catabolism protein PucG	EF	mix
601	9	putative membrane protein	UA11_05520	UA12_05270	UA14_05267	UA16_05124	UA17_05434	UA18_05786	UA19_05402	UA21_05394	Bmul_5507	core	core_yATCC	core	C3	C3	C3	C3	C3	C3	C3	C3	C3	C3	NA	no_cog	no_cog	no_cog	no_cog	no_cog	no_cog	no_cog	no_cog	no_cog	no_cog	no_cog	no_cog	no_cog
602	9	polar amino acid ABC transporter inner membrane subunit	UA11_02545	UA12_02480	UA14_02547	UA16_02470	UA17_00163	UA18_02971	UA19_02642	UA21_02629	Bmul_2712	core	core_yATCC	core	C1	C1	C1	C1	C1	C1	C1	C1	C1	C1	NA	COG0765	COG0765	COG0765	COG0765	COG0765	COG0765	COG0765	COG0765	COG0765	COG0765	ABC-type amino acid transport system, permease component	E	Amino acid transport and metabolism
603	2	hypothetical protein	UA11_01463	UA12_01469	NA	NA	NA	NA	NA	NA	NA	1ST_180	1ST_180_nATCC	ST	C1	C1	NA	NA	NA	NA	NA	NA	NA	C1	NA	no_cog	no_cog	NA	NA	NA	NA	NA	NA	NA	no_cog	no_cog	no_cog	no_cog
605	5	dihydrodipicolinate synthetase	UA11_05261	UA12_05011	UA14_03324	UA16_04958	NA	NA	NA	NA	Bmul_5264	2ST_180_189	2ST_180_189_yATCC	ST	C2	C2	C2	C2	NA	NA	NA	NA	C2	C2	NA	COG0329	COG0329	COG0329	COG0329	NA	NA	NA	NA	COG0329	COG0329	Dihydrodipicolinate synthase/N-acetylneuraminate lyase	EM	mix
606	9	NADH:flavin oxidoreductase	UA11_03097	UA12_02985	UA14_03050	UA16_03025	UA17_00654	UA18_00315	UA19_03144	UA21_02924	Bmul_0072	core	core_yATCC	core	C1	C1	C1	C1	C1	C1	C1	C1	C1	C1	NA	COG1902	COG1902	COG1902	COG1902	COG1902	COG1902	COG1902	COG1902	COG1902	COG1902	2,4-dienoyl-CoA reductase or related NADH-dependent reductase, Old Yellow Enzyme (OYE) family	C	Energy production and conversion
607	9	putative lipoprotein	UA11_04466	UA12_04293	UA14_04629	UA16_04306	UA17_04461	UA18_04815	UA19_04443	UA21_04433	Bmul_4459	core	core_yATCC	core	C2	C2	C2	C2	C2	C2	C2	C2	C2	C2	NA	no_cog	no_cog	no_cog	no_cog	no_cog	no_cog	no_cog	no_cog	no_cog	no_cog	no_cog	no_cog	no_cog
608	9	amino acid permease	UA11_04429	UA12_04256	UA14_04591	UA16_04268	UA17_04423	UA18_04777	UA19_04406	UA21_04396	Bmul_4417	core	core_yATCC	core	C2	C2	C2	C2	C2	C2	C2	C2	C2	C2	NA	COG0531	COG0531	COG0531	COG0531	COG0531	COG0531	COG0531	COG0531	COG0531	COG0531	Amino acid transporter	E	Amino acid transport and metabolism
610	9	multiple antibiotic resistance (MarC)-like proteins	UA11_04131	UA12_03958	UA14_04299	UA16_03975	UA17_04092	UA18_04446	UA19_04115	UA21_04105	Bmul_4128	core	core_yATCC	core	C2	C2	C2	C2	C2	C2	C2	C2	C2	C2	NA	COG2095	COG2095	COG2095	COG2095	COG2095	COG2095	COG2095	COG2095	COG2095	COG2095	Small neutral amino acid transporter SnatA, MarC family	E	Amino acid transport and metabolism
612	9	6-phosphogluconolactonase	UA11_00843	UA12_00811	UA14_00822	UA16_00823	UA17_01586	UA18_01440	UA19_00904	UA21_00907	Bmul_0955	core	core_yATCC	core	C1	C1	C1	C1	C1	C1	C1	C1	C1	C1	NA	COG2706	COG2706	COG2706	COG2706	COG2706	COG2706	COG2706	COG2706	COG2706	COG2706	6-phosphogluconolactonase, cycloisomerase 2 family	G	Carbohydrate transport and metabolism
613	9	FmdB family regulatory protein	UA11_00454	UA12_00431	UA14_00430	UA16_00432	UA17_01206	UA18_00892	UA19_00486	UA21_00488	Bmul_0572	core	core_yATCC	core	C1	C1	C1	C1	C1	C1	C1	C1	C1	C1	NA	COG2331	COG2331	COG2331	COG2331	COG2331	COG2331	COG2331	COG2331	COG2331	COG2331	Predicted nucleic acid-binding protein, contains Zn-ribbon domain	R	General function prediction only
614	9	LysR family transcriptional regulator	UA11_04108	UA12_03935	UA14_04275	UA16_03952	UA17_04064	UA18_04418	UA19_04092	UA21_04082	Bmul_4103	core	core_yATCC	core	C2	C2	C2	C2	C2	C2	C2	C2	C2	C2	NA	COG0583	COG0583	COG0583	COG0583	COG0583	COG0583	COG0583	COG0583	COG0583	COG0583	DNA-binding transcriptional regulator, LysR family	K	Transcription
615	9	transport protein RbsD/FucU	UA11_03422	UA12_03309	UA14_03677	UA16_03354	UA17_03431	UA18_03784	UA19_03467	UA21_03247	Bmul_3411	core	core_yATCC	core	C2	C2	C2	C2	C2	C2	C2	C2	C2	C2	NA	COG4154	COG4154	COG4154	COG4154	COG4154	COG4154	COG4154	COG4154	COG4154	COG4154	L-fucose mutarotase/ribose pyranase, RbsD/FucU family	G	Carbohydrate transport and metabolism
616	9	serine hydrolase family protein	UA11_01760	UA12_01767	UA14_01750	UA16_01790	UA17_02611	UA18_03266	UA19_01860	UA21_01921	Bmul_1908	core	core_yATCC	core	C1	C1	C1	C1	C1	C1	C1	C1	C1	C1	NA	COG3545	COG3545	COG3545	COG3545	COG3545	COG3545	COG3545	COG3545	COG3545	COG3545	Predicted esterase of the alpha/beta hydrolase fold	R	General function prediction only
617	9	short-chain dehydrogenase/reductase SDR	UA11_00788	UA12_00765	UA14_00767	UA16_00768	UA17_01537	UA18_01341	UA19_00816	UA21_00818	Bmul_0907	core	core_yATCC	core	C1	C1	C1	C1	C1	C1	C1	C1	C1	C1	NA	COG1028	COG1028	COG1028	COG1028	COG1028	COG1028	COG1028	COG1028	COG1028	COG1028	NAD(P)-dependent dehydrogenase, short-chain alcohol dehydrogenase family	IQR	mix
618	9	2Fe-2S iron-sulfur cluster binding domain-containing protein	UA11_00241	UA12_00218	UA14_00219	UA16_00220	UA17_00996	UA18_00677	UA19_00271	UA21_00271	Bmul_2949	core	core_yATCC	core	C1	C1	C1	C1	C1	C1	C1	C1	C1	C1	NA	COG2080	COG2080	COG2080	COG2080	COG2080	COG2080	COG2080	COG2080	COG2080	COG2080	Aerobic-type carbon monoxide dehydrogenase, small subunit, CoxS/CutS family	C	Energy production and conversion
619	9	FAD-binding monooxygenase	UA11_05103	UA12_04853	UA14_03175	UA16_04809	UA17_05045	UA18_05397	UA19_04983	UA21_04984	Bmul_5104	core	core_yATCC	core	C2	C2	C2	C2	C2	C2	C2	C2	C2	C2	NA	COG2072	COG2072	COG2072	COG2072	COG2072	COG2072	COG2072	COG2072	COG2072	COG2072	Predicted flavoprotein CzcO associated with the cation diffusion facilitator CzcD	P	Inorganic ion transport and metabolism
620	8	acyltransferase family protein	UA11_04422	UA12_04249	UA14_04584	UA16_04261	UA17_04395	UA18_04749	UA19_04399	UA21_04389	NA	core	core_nATCC	core	C2	C2	C2	C2	C2	C2	C2	C2	NA	C2	NA	COG0204	COG0204	COG0204	COG0204	COG0204	COG0204	COG0204	COG0204	NA	COG0204	1-acyl-sn-glycerol-3-phosphate acyltransferase	I	Lipid transport and metabolism
621	9	alcohol dehydrogenase	UA11_01416	UA12_01422	UA14_01408	UA16_01448	UA17_02266	UA18_02068	UA19_01516	UA21_01519	Bmul_1502	core	core_yATCC	core	C1	C1	C1	C1	C1	C1	C1	C1	C1	C1	NA	COG1064	COG1064	COG1064	COG1064	COG1064	COG1064	COG1064	COG1064	COG1064	COG1064	D-arabinose 1-dehydrogenase, Zn-dependent alcohol dehydrogenase family	G	Carbohydrate transport and metabolism
622	4	eamA-like transporter family protein	UA11_01998	UA12_01932	UA14_01899	UA16_01948	NA	NA	NA	NA	NA	2ST_180_189	2ST_180_189_nATCC	ST	C1	C1	C1	C1	NA	NA	NA	NA	NA	C1	NA	COG0697	COG0697	COG0697	COG0697	NA	NA	NA	NA	NA	COG0697	Permease of the drug/metabolite transporter (DMT) superfamily	GER	mix
623	9	small multidrug resistance protein	UA11_00883	UA12_00852	UA14_00862	UA16_00863	UA17_01632	UA18_01482	UA19_00944	UA21_00947	Bmul_0996	core	core_yATCC	core	C1	C1	C1	C1	C1	C1	C1	C1	C1	C1	NA	COG2076	COG2076	COG2076	COG2076	COG2076	COG2076	COG2076	COG2076	COG2076	COG2076	Multidrug transporter EmrE and related cation transporters	V	Defense mechanisms
624	9	cysteine dioxygenase type I	UA11_04338	UA12_04165	UA14_04500	UA16_04177	UA17_04303	UA18_04657	UA19_04315	UA21_04305	Bmul_4331	core	core_yATCC	core	C2	C2	C2	C2	C2	C2	C2	C2	C2	C2	NA	COG5553	COG5553	COG5553	COG5553	COG5553	COG5553	COG5553	COG5553	COG5553	COG5553	Predicted metal-dependent enzyme of the double-stranded beta helix superfamily	R	General function prediction only
625	9	tryptophan 23-dioxygenase	UA11_00599	UA12_00576	UA14_00576	UA16_00578	UA17_01348	UA18_01089	UA19_00627	UA21_00629	Bmul_0718	core	core_yATCC	core	C1	C1	C1	C1	C1	C1	C1	C1	C1	C1	NA	COG3483	COG3483	COG3483	COG3483	COG3483	COG3483	COG3483	COG3483	COG3483	COG3483	Tryptophan 2,3-dioxygenase (vermilion)	E	Amino acid transport and metabolism
626	2	hypothetical protein	UA11_01476	UA12_01482	NA	NA	NA	NA	NA	NA	NA	1ST_180	1ST_180_nATCC	ST	C1	C1	NA	NA	NA	NA	NA	NA	NA	C1	NA	no_cog	no_cog	NA	NA	NA	NA	NA	NA	NA	no_cog	no_cog	no_cog	no_cog
627	9	SH3-domain-containing protein Cyk3	UA11_00224	UA12_00201	UA14_00202	UA16_00203	UA17_00981	UA18_00662	UA19_00256	UA21_00256	Bmul_2964	core	core_yATCC	core	C1	C1	C1	C1	C1	C1	C1	C1	C1	C1	NA	no_cog	no_cog	no_cog	no_cog	no_cog	no_cog	no_cog	no_cog	no_cog	no_cog	no_cog	no_cog	no_cog
628	9	bifunctional 510-methylene-tetrahydrofolate dehydrogenase/ 510-methylene-tetrahydrofolate cyclohydrolase	UA11_01027	UA12_00996	UA14_01006	UA16_01007	UA17_01826	UA18_01625	UA19_01088	UA21_01091	Bmul_1130	core	core_yATCC	core	C1	C1	C1	C1	C1	C1	C1	C1	C1	C1	NA	COG0190	COG0190	COG0190	COG0190	COG0190	COG0190	COG0190	COG0190	COG0190	COG0190	5,10-methylene-tetrahydrofolate dehydrogenase/Methenyl tetrahydrofolate cyclohydrolase	H	Coenzyme transport and metabolism
630	9	N-acetyltransferase GCN5	UA11_03222	UA12_03110	UA14_03476	UA16_03153	UA17_03232	UA18_03550	UA19_03270	UA21_03050	Bmul_3222	core	core_yATCC	core	C2	C2	C2	C2	C2	C2	C2	C2	C2	C2	NA	COG1670	COG1670	COG1670	COG1670	COG1670	COG1670	COG1670	COG1670	COG1670	COG1670	Protein N-acetyltransferase, RimJ/RimL family	JO	mix
631	8	tash protein pest motif family protein	UA11_03493	UA12_03380	UA14_03746	UA16_03423	UA17_03500	UA18_03853	UA19_03537	UA21_03527	NA	core	core_nATCC	core	C2	C2	C2	C2	C2	C2	C2	C2	NA	C2	NA	no_cog	no_cog	no_cog	no_cog	no_cog	no_cog	no_cog	no_cog	NA	no_cog	no_cog	no_cog	no_cog
632	9	site-specific tyrosine recombinase XerD	UA11_00618	UA12_00595	UA14_00595	UA16_00597	UA17_01367	UA18_01108	UA19_00646	UA21_00648	Bmul_0737	core	core_yATCC	core	C1	C1	C1	C1	C1	C1	C1	C1	C1	C1	NA	COG4974	COG4974	COG4974	COG4974	COG4974	COG4974	COG4974	COG4974	COG4974	COG4974	Site-specific recombinase XerD	L	Replication, recombination and repair
633	9	peptidoglycan glycosyltransferase	UA11_03470	UA12_03357	UA14_03725	UA16_03402	UA17_03478	UA18_03831	UA19_03515	UA21_03505	Bmul_3455	core	core_yATCC	core	C2	C2	C2	C2	C2	C2	C2	C2	C2	C2	NA	COG5009	COG5009	COG5009	COG5009	COG5009	COG5009	COG5009	COG5009	COG5009	COG5009	Membrane carboxypeptidase/penicillin-binding protein	M	Cell wall/membrane/envelope biogenesis
634	9	alpha/beta hydrolase fold protein	UA11_00228	UA12_00205	UA14_00206	UA16_00207	UA17_00985	UA18_00666	UA19_00260	UA21_00260	Bmul_2960	core	core_yATCC	core	C1	C1	C1	C1	C1	C1	C1	C1	C1	C1	NA	COG0596	COG0596	COG0596	COG0596	COG0596	COG0596	COG0596	COG0596	COG0596	COG0596	Pimeloyl-ACP methyl ester carboxylesterase	HR	mix
635	9	diguanylate phosphodiesterase	UA11_03486	UA12_03373	UA14_03740	UA16_03417	UA17_03494	UA18_03847	UA19_03531	UA21_03521	Bmul_3471	core	core_yATCC	core	C2	C2	C2	C2	C2	C2	C2	C2	C2	C2	NA	COG2200	COG2200	COG2200	COG2200	COG2200	COG2200	COG2200	COG2200	COG2200	COG2200	EAL domain, c-di-GMP-specific phosphodiesterase class I (or its enzymatically inactive variant)	T	Signal transduction mechanisms
636	9	bifunctional uroporphyrinogen-III synthetase/uroporphyrin-III C-methyltransferase	UA11_00751	UA12_00728	UA14_00729	UA16_00730	UA17_01500	UA18_01304	UA19_00779	UA21_00781	Bmul_0870	core	core_yATCC	core	C1	C1	C1	C1	C1	C1	C1	C1	C1	C1	NA	COG2959	COG2959	COG2959	COG2959	COG2959	COG2959	COG2959	COG2959	COG2959	COG2959	Uncharacterized conserved protein HemX (no evidence of involvement in heme biosynthesis)	S	Function unknown
638	9	ABC transporter-like protein	UA11_00467	UA12_00444	UA14_00443	UA16_00445	UA17_01219	UA18_00905	UA19_00499	UA21_00501	Bmul_0585	core	core_yATCC	core	C1	C1	C1	C1	C1	C1	C1	C1	C1	C1	NA	COG5265	COG5265	COG5265	COG5265	COG5265	COG5265	COG5265	COG5265	COG5265	COG5265	ABC-type transport system involved in Fe-S cluster assembly, permease and ATPase components	O	Posttranslational modification, protein turnover, chaperones
639	9	osmolarity response regulator	UA11_01246	UA12_01252	UA14_01235	UA16_01276	UA17_02089	UA18_01891	UA19_01345	UA21_01348	Bmul_1333	core	core_yATCC	core	C1	C1	C1	C1	C1	C1	C1	C1	C1	C1	NA	COG0745	COG0745	COG0745	COG0745	COG0745	COG0745	COG0745	COG0745	COG0745	COG0745	DNA-binding response regulator, OmpR family, contains REC and winged-helix (wHTH) domain	TK	mix
640	9	DNA-binding response regulator	UA11_01731	UA12_01738	UA14_01721	UA16_01761	UA17_02582	UA18_03237	UA19_01831	UA21_01892	Bmul_1879	core	core_yATCC	core	C1	C1	C1	C1	C1	C1	C1	C1	C1	C1	NA	COG0745	COG0745	COG0745	COG0745	COG0745	COG0745	COG0745	COG0745	COG0745	COG0745	DNA-binding response regulator, OmpR family, contains REC and winged-helix (wHTH) domain	TK	mix
641	9	formyltetrahydrofolate deformylase	UA11_03577	UA12_03464	UA14_03826	UA16_03503	UA17_03590	UA18_03943	UA19_03628	UA21_03618	Bmul_3565	core	core_yATCC	core	C2	C2	C2	C2	C2	C2	C2	C2	C2	C2	NA	COG0788	COG0788	COG0788	COG0788	COG0788	COG0788	COG0788	COG0788	COG0788	COG0788	Formyltetrahydrofolate hydrolase	F	Nucleotide transport and metabolism
642	9	lysine exporter protein LysE/YggA	UA11_05286	UA12_05036	UA14_03349	UA16_04983	UA17_05197	UA18_05549	UA19_05146	UA21_05147	Bmul_5281	core	core_yATCC	core	C2	C2	C2	C2	C2	C2	C2	C2	C2	C2	NA	COG1280	COG1280	COG1280	COG1280	COG1280	COG1280	COG1280	COG1280	COG1280	COG1280	Threonine/homoserine/homoserine lactone efflux protein	E	Amino acid transport and metabolism
643	9	putative phosphonoacetate hydrolase	UA11_00026	UA12_00026	UA14_00027	UA16_00027	UA17_00744	UA18_00408	UA19_00026	UA21_00026	Bmul_3134	core	core_yATCC	core	C1	C1	C1	C1	C1	C1	C1	C1	C1	C1	NA	COG1524	COG1524	COG1524	COG1524	COG1524	COG1524	COG1524	COG1524	COG1524	COG1524	Predicted pyrophosphatase or phosphodiesterase, AlkP superfamily	R	General function prediction only
644	2	RHS family protein	UA11_03873	UA12_03761	NA	NA	NA	NA	NA	NA	NA	1ST_180	1ST_180_nATCC	ST	C2	C2	NA	NA	NA	NA	NA	NA	NA	C2	NA	no_cog	no_cog	NA	NA	NA	NA	NA	NA	NA	no_cog	no_cog	no_cog	no_cog
645	9	ABC transporter	UA11_05098	UA12_04848	UA14_03170	UA16_04804	UA17_05039	UA18_05391	UA19_04978	UA21_04979	Bmul_5099	core	core_yATCC	core	C2	C2	C2	C2	C2	C2	C2	C2	C2	C2	NA	COG0410	COG0410	COG0410	COG0410	COG0410	COG0410	COG0410	COG0410	COG0410	COG0410	ABC-type branched-chain amino acid transport system, ATPase component	E	Amino acid transport and metabolism
647	9	TonB-dependent receptor	UA11_04195	UA12_04022	UA14_04355	UA16_04031	UA17_04153	UA18_04507	UA19_04172	UA21_04162	Bmul_4185	core	core_yATCC	core	C2	C2	C2	C2	C2	C2	C2	C2	C2	C2	NA	COG1629	COG1629	COG1629	COG1629	COG1629	COG1629	COG1629	COG1629	COG1629	COG1629	Outer membrane receptor proteins, mostly Fe transport	P	Inorganic ion transport and metabolism
648	9	short chain dehydrogenase	UA11_04931	UA12_04681	UA14_04969	UA16_04645	UA17_04876	UA18_05228	UA19_04816	UA21_04817	Bmul_4933	core	core_yATCC	core	C2	C2	C2	C2	C2	C2	C2	C2	C2	C2	NA	COG1028	COG1028	COG1028	COG1028	COG1028	COG1028	COG1028	COG1028	COG1028	COG1028	NAD(P)-dependent dehydrogenase, short-chain alcohol dehydrogenase family	IQR	mix
649	6	isochorismatase family protein	UA11_05559	UA12_05309	UA14_05306	UA16_05163	UA17_05477	UA18_05831	NA	NA	NA	3ST_180_189_287	3ST_180_189_287_nATCC	ST	C3	C3	C3	C3	C3	C3	NA	NA	NA	C3	NA	COG1335	COG1335	COG1335	COG1335	COG1335	COG1335	NA	NA	NA	COG1335	Nicotinamidase-related amidase	HR	mix
650	9	flagellar motor switch protein FliM	UA11_03126	UA12_03014	UA14_03079	UA16_03054	UA17_00683	UA18_00344	UA19_03173	UA21_02953	Bmul_0043	core	core_yATCC	core	C1	C1	C1	C1	C1	C1	C1	C1	C1	C1	NA	COG1868	COG1868	COG1868	COG1868	COG1868	COG1868	COG1868	COG1868	COG1868	COG1868	Flagellar motor switch protein FliM	N	Cell motility
651	9	aminotransferase	UA11_03220	UA12_03108	UA14_03474	UA16_03151	UA17_03230	UA18_03548	UA19_03268	UA21_03048	Bmul_3220	core	core_yATCC	core	C2	C2	C2	C2	C2	C2	C2	C2	C2	C2	NA	COG0001	COG0001	COG0001	COG0001	COG0001	COG0001	COG0001	COG0001	COG0001	COG0001	Glutamate-1-semialdehyde aminotransferase	H	Coenzyme transport and metabolism
652	9	rare lipoprotein A	UA11_02973	UA12_02861	UA14_02924	UA16_02899	UA17_00532	UA18_00193	UA19_03019	UA21_02799	Bmul_0195	core	core_yATCC	core	C1	C1	C1	C1	C1	C1	C1	C1	C1	C1	NA	COG0797	COG0797	COG0797	COG0797	COG0797	COG0797	COG0797	COG0797	COG0797	COG0797	Rare lipoprotein A, peptidoglycan hydrolase digesting naked glycans, contains C-terminal SPOR domain	M	Cell wall/membrane/envelope biogenesis
653	6	LysR family transcriptional regulator	UA11_03318	UA12_03205	UA14_03578	UA16_03255	NA	NA	UA19_03365	UA21_03145	NA	3ST_180_189_650	3ST_180_189_650_nATCC	ST	C2	C2	C2	C2	NA	NA	C2	C2	NA	C2	NA	COG0583	COG0583	COG0583	COG0583	NA	NA	COG0583	COG0583	NA	COG0583	DNA-binding transcriptional regulator, LysR family	K	Transcription
654	9	2'-5' RNA ligase	UA11_01204	UA12_01210	UA14_01193	UA16_01234	UA17_02047	UA18_01849	UA19_01303	UA21_01306	Bmul_1290	core	core_yATCC	core	C1	C1	C1	C1	C1	C1	C1	C1	C1	C1	NA	COG1514	COG1514	COG1514	COG1514	COG1514	COG1514	COG1514	COG1514	COG1514	COG1514	2-5 RNA ligase	J	Translation, ribosomal structure and biogenesis
655	9	TrmH family RNA methyltransferase	UA11_01602	UA12_01609	UA14_01591	UA16_01631	UA17_02451	UA18_02253	UA19_01699	UA21_01760	Bmul_1685	core	core_yATCC	core	C1	C1	C1	C1	C1	C1	C1	C1	C1	C1	NA	COG0566	COG0566	COG0566	COG0566	COG0566	COG0566	COG0566	COG0566	COG0566	COG0566	tRNA G18 (ribose-2-O)-methylase SpoU	J	Translation, ribosomal structure and biogenesis
657	9	lytic transglycosylase	UA11_01787	UA12_01794	UA14_01776	UA16_01816	UA17_02643	UA18_03297	UA19_01886	UA21_01947	Bmul_1938	core	core_yATCC	core	C1	C1	C1	C1	C1	C1	C1	C1	C1	C1	NA	COG0741	COG0741	COG0741	COG0741	COG0741	COG0741	COG0741	COG0741	COG0741	COG0741	Soluble lytic murein transglycosylase and related regulatory proteins (some contain LysM/invasin domains)	M	Cell wall/membrane/envelope biogenesis
658	9	glutathione S-transferase domain-containing protein	UA11_00937	UA12_00906	UA14_00916	UA16_00917	UA17_01686	UA18_01536	UA19_00998	UA21_01001	Bmul_1049	core	core_yATCC	core	C1	C1	C1	C1	C1	C1	C1	C1	C1	C1	NA	COG0625	COG0625	COG0625	COG0625	COG0625	COG0625	COG0625	COG0625	COG0625	COG0625	Glutathione S-transferase	O	Posttranslational modification, protein turnover, chaperones
659	9	general substrate transporter	UA11_02257	UA12_02190	UA14_02139	UA16_02189	UA17_03027	UA18_02685	UA19_02269	UA21_02330	Bmul_2408	core	core_yATCC	core	C1	C1	C1	C1	C1	C1	C1	C1	C1	C1	NA	COG2271	COG2271	COG2271	COG2271	COG2271	COG2271	COG2271	COG2271	COG2271	COG2271	Sugar phosphate permease	G	Carbohydrate transport and metabolism
660	9	OmpA/MotB domain-containing protein	UA11_03492	UA12_03379	UA14_03745	UA16_03422	UA17_03499	UA18_03852	UA19_03536	UA21_03526	Bmul_3476	core	core_yATCC	core	C2	C2	C2	C2	C2	C2	C2	C2	C2	C2	NA	COG2885	COG2885	COG2885	COG2885	COG2885	COG2885	COG2885	COG2885	COG2885	COG2885	Outer membrane protein OmpA and related peptidoglycan-associated (lipo)proteins	M	Cell wall/membrane/envelope biogenesis
661	9	EmrB/QacA family drug resistance transporter	UA11_04175	UA12_04002	UA14_04335	UA16_04011	UA17_04131	UA18_04485	UA19_04152	UA21_04142	Bmul_4164	core	core_yATCC	core	C2	C2	C2	C2	C2	C2	C2	C2	C2	C2	NA	COG2814	COG2814	COG2814	COG2814	COG2814	COG2814	COG2814	COG2814	COG2814	COG2814	Predicted arabinose efflux permease, MFS family	G	Carbohydrate transport and metabolism
662	9	orotidine 5'-phosphate decarboxylase	UA11_02587	UA12_02522	UA14_02589	UA16_02512	UA17_00209	UA18_03017	UA19_02686	UA21_02675	Bmul_2759	core	core_yATCC	core	C1	C1	C1	C1	C1	C1	C1	C1	C1	C1	NA	COG0284	COG0284	COG0284	COG0284	COG0284	COG0284	COG0284	COG0284	COG0284	COG0284	Orotidine-5-phosphate decarboxylase	F	Nucleotide transport and metabolism
664	8	sugar transferase	UA11_04917	UA12_04667	UA14_04954	UA16_04631	UA17_04861	UA18_05214	NA	UA21_04803	Bmul_4919	random	random_yATCC	random	C2	C2	C2	C2	C2	C2	NA	C2	C2	C2	NA	COG2148	COG2148	COG2148	COG2148	COG2148	COG2148	NA	COG2148	COG2148	COG2148	Sugar transferase involved in LPS biosynthesis (colanic, teichoic acid)	M	Cell wall/membrane/envelope biogenesis
665	9	IclR family transcriptional regulator	UA11_03714	UA12_03601	UA14_03963	UA16_03640	UA17_04776	UA18_05130	UA19_03773	UA21_03763	Bmul_4707	core	core_yATCC	core	C2	C2	C2	C2	C2	C2	C2	C2	C2	C2	NA	COG1414	COG1414	COG1414	COG1414	COG1414	COG1414	COG1414	COG1414	COG1414	COG1414	DNA-binding transcriptional regulator, IclR family	K	Transcription
666	9	Sua5/YciO/YrdC/YwlC family protein	UA11_01070	UA12_01039	UA14_01047	UA16_01049	UA17_01869	UA18_01668	UA19_01129	UA21_01132	Bmul_1175	core	core_yATCC	core	C1	C1	C1	C1	C1	C1	C1	C1	C1	C1	NA	COG0009	COG0009	COG0009	COG0009	COG0009	COG0009	COG0009	COG0009	COG0009	COG0009	tRNA A37 threonylcarbamoyladenosine synthetase subunit TsaC/SUA5/YrdC	J	Translation, ribosomal structure and biogenesis
667	9	arsenate reductase	UA11_03166	UA12_03054	UA14_03415	UA16_05049	UA17_03174	UA18_03491	UA19_03212	UA21_02992	Bmul_3163	core	core_yATCC	core	C2	C2	C2	C2	C2	C2	C2	C2	C2	C2	NA	COG1393	COG1393	COG1393	COG1393	COG1393	COG1393	COG1393	COG1393	COG1393	COG1393	Arsenate reductase and related proteins, glutaredoxin family	P	Inorganic ion transport and metabolism
668	9	muconolactone delta-isomerase	UA11_04960	UA12_04710	UA14_04998	UA16_04673	UA17_04905	UA18_05257	UA19_04845	UA21_04846	Bmul_4962	core	core_yATCC	core	C2	C2	C2	C2	C2	C2	C2	C2	C2	C2	NA	COG4829	COG4829	COG4829	COG4829	COG4829	COG4829	COG4829	COG4829	COG4829	COG4829	Muconolactone delta-isomerase	Q	Secondary metabolites biosynthesis, transport and catabolism
669	9	glutathione S-transferase domain-containing protein	UA11_03326	UA12_03213	UA14_03586	UA16_03263	UA17_03323	UA18_03676	UA19_03373	UA21_03153	Bmul_3314	core	core_yATCC	core	C2	C2	C2	C2	C2	C2	C2	C2	C2	C2	NA	COG0625	COG0625	COG0625	COG0625	COG0625	COG0625	COG0625	COG0625	COG0625	COG0625	Glutathione S-transferase	O	Posttranslational modification, protein turnover, chaperones
670	9	ethanolamine ammonia lyase large subunit	UA11_03045	UA12_02933	UA14_02997	UA16_02972	UA17_00602	UA18_00263	UA19_03091	UA21_02871	Bmul_0127	core	core_yATCC	core	C1	C1	C1	C1	C1	C1	C1	C1	C1	C1	NA	COG4303	COG4303	COG4303	COG4303	COG4303	COG4303	COG4303	COG4303	COG4303	COG4303	Ethanolamine ammonia-lyase, large subunit	E	Amino acid transport and metabolism
671	9	ribokinase-like domain-containing protein	UA11_02613	UA12_02548	UA14_02615	UA16_02538	UA17_00234	UA18_03043	UA19_02712	UA21_02701	Bmul_2784	core	core_yATCC	core	C1	C1	C1	C1	C1	C1	C1	C1	C1	C1	NA	COG0524	COG0524	COG0524	COG0524	COG0524	COG0524	COG0524	COG0524	COG0524	COG0524	Sugar or nucleoside kinase, ribokinase family	G	Carbohydrate transport and metabolism
673	9	riboflavin synthase subunit alpha	UA11_02288	UA12_02221	UA14_02170	UA16_02220	UA17_03058	UA18_02716	UA19_02300	UA21_02361	Bmul_2438	core	core_yATCC	core	C1	C1	C1	C1	C1	C1	C1	C1	C1	C1	NA	COG0307	COG0307	COG0307	COG0307	COG0307	COG0307	COG0307	COG0307	COG0307	COG0307	Riboflavin synthase alpha chain	H	Coenzyme transport and metabolism
674	9	glucose-methanol-choline oxidoreductase	UA11_03087	UA12_02975	UA14_03040	UA16_03015	UA17_00644	UA18_00305	UA19_03134	UA21_02914	Bmul_0082	core	core_yATCC	core	C1	C1	C1	C1	C1	C1	C1	C1	C1	C1	NA	COG2303	COG2303	COG2303	COG2303	COG2303	COG2303	COG2303	COG2303	COG2303	COG2303	Choline dehydrogenase or related flavoprotein	IR	mix
675	9	major facilitator transporter	UA11_01357	UA12_01363	UA14_01348	UA16_01388	UA17_02200	UA18_02002	UA19_01457	UA21_01460	Bmul_1442	core	core_yATCC	core	C1	C1	C1	C1	C1	C1	C1	C1	C1	C1	NA	COG2814	COG2814	COG2814	COG2814	COG2814	COG2814	COG2814	COG2814	COG2814	COG2814	Predicted arabinose efflux permease, MFS family	G	Carbohydrate transport and metabolism
676	9	porin	UA11_03991	UA12_03879	UA14_04218	UA16_03895	UA17_04006	UA18_04359	UA19_04036	UA21_04026	Bmul_4039	core	core_yATCC	core	C2	C2	C2	C2	C2	C2	C2	C2	C2	C2	NA	COG3203	COG3203	COG3203	COG3203	COG3203	COG3203	COG3203	COG3203	COG3203	COG3203	Outer membrane protein (porin)	M	Cell wall/membrane/envelope biogenesis
678	9	glyoxalase/bleomycin resistance protein/dioxygenase	UA11_04289	UA12_04116	UA14_04451	UA16_04127	UA17_04254	UA18_04608	UA19_04266	UA21_04256	Bmul_4282	core	core_yATCC	core	C2	C2	C2	C2	C2	C2	C2	C2	C2	C2	NA	COG2764	COG2764	COG2764	COG2764	COG2764	COG2764	COG2764	COG2764	COG2764	COG2764	Uncharacterized conserved protein PhnB, glyoxalase superfamily	R	General function prediction only
679	9	lipoprotein	UA11_01075	UA12_01044	UA14_01052	UA16_01054	UA17_01874	UA18_01673	UA19_01134	UA21_01137	Bmul_1180	core	core_yATCC	core	C1	C1	C1	C1	C1	C1	C1	C1	C1	C1	NA	COG3317	COG3317	COG3317	COG3317	COG3317	COG3317	COG3317	COG3317	COG3317	COG3317	Uncharacterized lipoprotein	S	Function unknown
680	9	peptidylprolyl isomerase	UA11_01107	UA12_01113	UA14_01084	UA16_01125	UA17_01937	UA18_01738	UA19_01206	UA21_01209	Bmul_1201	core	core_yATCC	core	C1	C1	C1	C1	C1	C1	C1	C1	C1	C1	NA	COG0652	COG0652	COG0652	COG0652	COG0652	COG0652	COG0652	COG0652	COG0652	COG0652	Peptidyl-prolyl cis-trans isomerase (rotamase) - cyclophilin family	O	Posttranslational modification, protein turnover, chaperones
681	9	major facilitator transporter	UA11_00598	UA12_00575	UA14_00575	UA16_00577	UA17_01347	UA18_01088	UA19_00626	UA21_00628	Bmul_0717	core	core_yATCC	core	C1	C1	C1	C1	C1	C1	C1	C1	C1	C1	NA	COG2814	COG2814	COG2814	COG2814	COG2814	COG2814	COG2814	COG2814	COG2814	COG2814	Predicted arabinose efflux permease, MFS family	G	Carbohydrate transport and metabolism
682	9	MarR family transcriptional regulator	UA11_04972	UA12_04722	UA14_05010	UA16_04685	UA17_04917	UA18_05269	UA19_04857	UA21_04858	Bmul_4974	core	core_yATCC	core	C2	C2	C2	C2	C2	C2	C2	C2	C2	C2	NA	COG1846	COG1846	COG1846	COG1846	COG1846	COG1846	COG1846	COG1846	COG1846	COG1846	DNA-binding transcriptional regulator, MarR family	K	Transcription
683	9	peptidase M50	UA11_01071	UA12_01040	UA14_01048	UA16_01050	UA17_01870	UA18_01669	UA19_01130	UA21_01133	Bmul_1176	core	core_yATCC	core	C1	C1	C1	C1	C1	C1	C1	C1	C1	C1	NA	COG1994	COG1994	COG1994	COG1994	COG1994	COG1994	COG1994	COG1994	COG1994	COG1994	Zn-dependent protease (includes SpoIVFB)	O	Posttranslational modification, protein turnover, chaperones
684	9	transcriptional regulator	UA11_04950	UA12_04700	UA14_04988	UA16_04663	UA17_04895	UA18_05247	UA19_04835	UA21_04836	Bmul_4952	core	core_yATCC	core	C2	C2	C2	C2	C2	C2	C2	C2	C2	C2	NA	COG3636	COG3636	COG3636	COG3636	COG3636	COG3636	COG3636	COG3636	COG3636	COG3636	DNA-binding prophage protein	X	Mobilome: prophages, transposons
685	9	Mg chelatase subunit ChlI	UA11_00331	UA12_00308	UA14_00307	UA16_00308	UA17_01085	UA18_00766	UA19_00363	UA21_00364	Bmul_0435	core	core_yATCC	core	C1	C1	C1	C1	C1	C1	C1	C1	C1	C1	NA	COG0606	COG0606	COG0606	COG0606	COG0606	COG0606	COG0606	COG0606	COG0606	COG0606	Predicted ATPase with chaperone activity	O	Posttranslational modification, protein turnover, chaperones
686	9	binding-protein-dependent transport system inner membrane protein	UA11_04435	UA12_04262	UA14_04597	UA16_04274	UA17_04429	UA18_04783	UA19_04412	UA21_04402	Bmul_4424	core	core_yATCC	core	C2	C2	C2	C2	C2	C2	C2	C2	C2	C2	NA	COG1173	COG1173	COG1173	COG1173	COG1173	COG1173	COG1173	COG1173	COG1173	COG1173	ABC-type dipeptide/oligopeptide/nickel transport system, permease component	EP	mix
687	9	thiamine monophosphate synthase	UA11_04892	UA12_04642	UA14_04929	UA16_04606	UA17_04836	UA18_05190	UA19_04787	UA21_04777	Bmul_4895	core	core_yATCC	core	C2	C2	C2	C2	C2	C2	C2	C2	C2	C2	NA	COG0352	COG0352	COG0352	COG0352	COG0352	COG0352	COG0352	COG0352	COG0352	COG0352	Thiamine monophosphate synthase	H	Coenzyme transport and metabolism
688	9	molecular chaperone-like protein	UA11_05122	UA12_04872	UA14_03184	UA16_04818	UA17_05049	UA18_05401	UA19_04992	UA21_04993	Bmul_5108	core	core_yATCC	core	C2	C2	C2	C2	C2	C2	C2	C2	C2	C2	NA	COG0443	COG0443	COG0443	COG0443	COG0443	COG0443	COG0443	COG0443	COG0443	COG0443	Molecular chaperone DnaK (HSP70)	O	Posttranslational modification, protein turnover, chaperones
689	9	inner membrane ABC transporter permease YjfF	UA11_05665	UA12_05414	UA14_05377	UA16_05209	UA17_05657	UA18_06011	UA19_05479	UA21_05471	Bmul_5960	core	core_yATCC	core	C3	C3	C3	C3	C3	C3	C3	C3	C3	C3	NA	COG1172	COG1172	COG1172	COG1172	COG1172	COG1172	COG1172	COG1172	COG1172	COG1172	Ribose/xylose/arabinose/galactoside ABC-type transport system, permease component	G	Carbohydrate transport and metabolism
690	6	citrate transporter family protein	UA11_05558	UA12_05308	UA14_05305	UA16_05162	UA17_05476	UA18_05830	NA	NA	NA	3ST_180_189_287	3ST_180_189_287_nATCC	ST	C3	C3	C3	C3	C3	C3	NA	NA	NA	C3	NA	COG2610	COG2610	COG2610	COG2610	COG2610	COG2610	NA	NA	NA	COG2610	H+/gluconate symporter or related permease	GR	mix
691	9	5-dehydro-4-deoxyglucarate dehydratase	UA11_03419	UA12_03306	UA14_03674	UA16_03351	UA17_03428	UA18_03781	UA19_03464	UA21_03244	Bmul_3408	core	core_yATCC	core	C2	C2	C2	C2	C2	C2	C2	C2	C2	C2	NA	COG0329	COG0329	COG0329	COG0329	COG0329	COG0329	COG0329	COG0329	COG0329	COG0329	Dihydrodipicolinate synthase/N-acetylneuraminate lyase	EM	mix
692	9	exodeoxyribonuclease III Xth	UA11_00085	UA12_00063	UA14_00064	UA16_00064	UA17_00841	UA18_00522	UA19_00112	UA21_00112	Bmul_3102	core	core_yATCC	core	C1	C1	C1	C1	C1	C1	C1	C1	C1	C1	NA	COG0708	COG0708	COG0708	COG0708	COG0708	COG0708	COG0708	COG0708	COG0708	COG0708	Exonuclease III	L	Replication, recombination and repair
693	9	flagellar rod assembly protein/muramidase FlgJ	UA11_00179	UA12_00156	UA14_00157	UA16_00157	UA17_00934	UA18_00615	UA19_00211	UA21_00211	Bmul_3012	core	core_yATCC	core	C1	C1	C1	C1	C1	C1	C1	C1	C1	C1	NA	COG1705	COG1705	COG1705	COG1705	COG1705	COG1705	COG1705	COG1705	COG1705	COG1705	Flagellum-specific peptidoglycan hydrolase FlgJ	MN	mix
694	9	hypothetical protein	UA11_04874	UA12_04624	UA14_04911	UA16_04588	UA17_04818	UA18_05172	UA19_04769	UA21_04759	Bmul_4877	core	core_yATCC	core	C2	C2	C2	C2	C2	C2	C2	C2	C2	C2	NA	no_cog	no_cog	no_cog	no_cog	no_cog	no_cog	no_cog	no_cog	no_cog	no_cog	no_cog	no_cog	no_cog
695	9	glutamate synthase subunit beta	UA11_02854	UA12_02742	UA14_02804	UA16_02779	UA17_00413	UA18_00060	UA19_02900	UA21_03345	Bmul_0306	core	core_yATCC	core	C1	C1	C1	C1	C1	C1	C1	C2_TL4B	C1	C1	TL4B	COG0493	COG0493	COG0493	COG0493	COG0493	COG0493	COG0493	COG0493	COG0493	COG0493	NADPH-dependent glutamate synthase beta chain or related oxidoreductase	ER	mix
696	9	class V aminotransferase	UA11_03632	UA12_03519	UA14_03880	UA16_03557	UA17_03644	UA18_03997	UA19_03690	UA21_03680	Bmul_3621	core	core_yATCC	core	C2	C2	C2	C2	C2	C2	C2	C2	C2	C2	NA	COG0075	COG0075	COG0075	COG0075	COG0075	COG0075	COG0075	COG0075	COG0075	COG0075	Archaeal aspartate aminotransferase or a related aminotransferase, includes purine catabolism protein PucG	EF	mix
697	9	sulfur carrier protein ThiS	UA11_02846	UA12_02734	UA14_02796	UA16_02771	UA17_00405	UA18_00052	UA19_02892	UA21_03353	Bmul_0314	core	core_yATCC	core	C1	C1	C1	C1	C1	C1	C1	C2_TL4B	C1	C1	TL4B	COG2104	COG2104	COG2104	COG2104	COG2104	COG2104	COG2104	COG2104	COG2104	COG2104	Sulfur carrier protein ThiS (thiamine biosynthesis)	H	Coenzyme transport and metabolism
698	9	PepSY-associated TM helix domain-containing protein	UA11_03014	UA12_02902	UA14_02966	UA16_02941	UA17_00573	UA18_00234	UA19_03060	UA21_02840	Bmul_0153	core	core_yATCC	core	C1	C1	C1	C1	C1	C1	C1	C1	C1	C1	NA	COG3182	COG3182	COG3182	COG3182	COG3182	COG3182	COG3182	COG3182	COG3182	COG3182	Uncharacterized iron-regulated membrane protein	S	Function unknown
699	9	porin	UA11_01255	UA12_01261	UA14_01245	UA16_01285	UA17_02098	UA18_01900	UA19_01354	UA21_01357	Bmul_1343	core	core_yATCC	core	C1	C1	C1	C1	C1	C1	C1	C1	C1	C1	NA	COG3203	COG3203	COG3203	COG3203	COG3203	COG3203	COG3203	COG3203	COG3203	COG3203	Outer membrane protein (porin)	M	Cell wall/membrane/envelope biogenesis
700	6	RND family efflux transporter MFP subunit	UA11_05648	UA12_05397	UA14_05360	UA16_05192	NA	NA	UA19_05463	UA21_05455	NA	3ST_180_189_650	3ST_180_189_650_nATCC	ST	C3	C3	C3	C3	NA	NA	C3	C3	NA	C3	NA	COG0845	COG0845	COG0845	COG0845	NA	NA	COG0845	COG0845	NA	COG0845	Multidrug efflux pump subunit AcrA (membrane-fusion protein)	MV	mix
701	9	exodeoxyribonuclease III Xth	UA11_01021	UA12_00990	UA14_01000	UA16_01001	UA17_01821	UA18_01620	UA19_01082	UA21_01085	Bmul_1126	core	core_yATCC	core	C1	C1	C1	C1	C1	C1	C1	C1	C1	C1	NA	COG0708	COG0708	COG0708	COG0708	COG0708	COG0708	COG0708	COG0708	COG0708	COG0708	Exonuclease III	L	Replication, recombination and repair
702	8	3-hydroxyacyl-CoA dehydrogenase NAD binding domain protein	UA11_05640	UA12_05389	UA14_05352	UA16_05182	UA17_05615	UA18_05969	UA19_05455	UA21_05447	NA	core	core_nATCC	core	C3	C3	C3	C3	C3	C3	C3	C3	NA	C3	NA	COG1250	COG1250	COG1250	COG1250	COG1250	COG1250	COG1250	COG1250	NA	COG1250	3-hydroxyacyl-CoA dehydrogenase	I	Lipid transport and metabolism
703	5	polar amino acid ABC transporter inner membrane subunit	UA11_05259	UA12_05009	UA14_03322	UA16_04956	NA	NA	NA	NA	Bmul_5262	2ST_180_189	2ST_180_189_yATCC	ST	C2	C2	C2	C2	NA	NA	NA	NA	C2	C2	NA	COG0765	COG0765	COG0765	COG0765	NA	NA	NA	NA	COG0765	COG0765	ABC-type amino acid transport system, permease component	E	Amino acid transport and metabolism
704	6	hypothetical protein	UA11_04593	UA12_04420	UA14_04757	UA16_04434	NA	NA	UA19_04570	UA21_04560	NA	3ST_180_189_650	3ST_180_189_650_nATCC	ST	C2	C2	C2	C2	NA	NA	C2	C2	NA	C2	NA	no_cog	no_cog	no_cog	no_cog	NA	NA	no_cog	no_cog	NA	no_cog	no_cog	no_cog	no_cog
705	6	major Facilitator Superfamily protein	UA11_04624	UA12_04451	NA	NA	UA17_04613	UA18_04967	UA19_04599	UA21_04589	NA	3ST_180_287_650	3ST_180_287_650_nATCC	ST	C2	C2	NA	NA	C2	C2	C2	C2	NA	C2	NA	COG2271	COG2271	NA	NA	COG2271	COG2271	COG2271	COG2271	NA	COG2271	Sugar phosphate permease	G	Carbohydrate transport and metabolism
706	2	YecA family protein	UA11_02239	UA12_02175	NA	NA	NA	NA	NA	NA	NA	1ST_180	1ST_180_nATCC	ST	C1	C1	NA	NA	NA	NA	NA	NA	NA	C1	NA	COG3318	COG3318	NA	NA	NA	NA	NA	NA	NA	COG3318	Uncharacterized conserved protein YecA, UPF0149 family, contains C-terminal Zn-binding SEC-C motif	S	Function unknown
707	9	carbamoyl phosphate synthase large subunit	UA11_01949	UA12_01883	UA14_01850	UA16_01901	UA17_02733	UA18_03388	UA19_01971	UA21_02031	Bmul_2028	core	core_yATCC	core	C1	C1	C1	C1	C1	C1	C1	C1	C1	C1	NA	COG0458	COG0458	COG0458	COG0458	COG0458	COG0458	COG0458	COG0458	COG0458	COG0458	Carbamoylphosphate synthase large subunit	EF	mix
708	9	hypothetical protein	UA11_03551	UA12_03438	UA14_03800	UA16_03477	UA17_03557	UA18_03910	UA19_03599	UA21_03589	Bmul_3532	core	core_yATCC	core	C2	C2	C2	C2	C2	C2	C2	C2	C2	C2	NA	no_cog	no_cog	no_cog	no_cog	no_cog	no_cog	no_cog	no_cog	no_cog	no_cog	no_cog	no_cog	no_cog
709	9	bacterial regulatory helix-turn-helix lysR family protein	UA11_04980	UA12_04730	UA14_05018	UA16_04693	UA17_04925	UA18_05277	UA19_04865	UA21_04866	Bmul_4982	core	core_yATCC	core	C2	C2	C2	C2	C2	C2	C2	C2	C2	C2	NA	COG0583	COG0583	COG0583	COG0583	COG0583	COG0583	COG0583	COG0583	COG0583	COG0583	DNA-binding transcriptional regulator, LysR family	K	Transcription
710	9	extracellular solute-binding protein	UA11_01541	UA12_01547	UA14_01530	UA16_01570	UA17_02389	UA18_02191	UA19_01637	UA21_01640	Bmul_1621	core	core_yATCC	core	C1	C1	C1	C1	C1	C1	C1	C1	C1	C1	NA	COG0834	COG0834	COG0834	COG0834	COG0834	COG0834	COG0834	COG0834	COG0834	COG0834	ABC-type amino acid transport/signal transduction system, periplasmic component/domain	ET	mix
711	5	putative exported protein	UA11_01797	UA12_01804	NA	NA	UA17_02653	UA18_03307	NA	NA	Bmul_1948	2ST_180_287	2ST_180_287_yATCC	ST	C1	C1	NA	NA	C1	C1	NA	NA	C1	C1	NA	no_cog	no_cog	NA	NA	no_cog	no_cog	NA	NA	no_cog	no_cog	no_cog	no_cog	no_cog
712	6	hypothetical protein	UA11_02748	UA12_02686	UA14_02756	UA16_02680	NA	NA	UA19_02852	UA21_03393	NA	3ST_180_189_650	3ST_180_189_650_nATCC	ST	C1	C1	C1	C1	NA	NA	C1	C2_TL4B	NA	C1	TL4B	no_cog	no_cog	no_cog	no_cog	NA	NA	no_cog	no_cog	NA	no_cog	no_cog	no_cog	no_cog
713	9	phosphoglycerate kinase	UA11_00551	UA12_00528	UA14_00528	UA16_00530	UA17_01299	UA18_01040	UA19_00579	UA21_00581	Bmul_0670	core	core_yATCC	core	C1	C1	C1	C1	C1	C1	C1	C1	C1	C1	NA	COG0126	COG0126	COG0126	COG0126	COG0126	COG0126	COG0126	COG0126	COG0126	COG0126	3-phosphoglycerate kinase	G	Carbohydrate transport and metabolism
714	9	bifunctional 34-dihydroxy-2-butanone 4-phosphate synthase/GTP cyclohydrolase II-like protein	UA11_02290	UA12_02223	UA14_02174	UA16_02224	UA17_03060	UA18_02718	UA19_02302	UA21_02363	Bmul_2440	core	core_yATCC	core	C1	C1	C1	C1	C1	C1	C1	C1	C1	C1	NA	COG0108	COG0108	COG0108	COG0108	COG0108	COG0108	COG0108	COG0108	COG0108	COG0108	3,4-dihydroxy-2-butanone 4-phosphate synthase	H	Coenzyme transport and metabolism
715	9	TonB-dependent siderophore receptor	UA11_00982	UA12_00951	UA14_00961	UA16_00962	UA17_01782	UA18_01581	UA19_01043	UA21_01046	Bmul_1088	core	core_yATCC	core	C1	C1	C1	C1	C1	C1	C1	C1	C1	C1	NA	COG1629	COG1629	COG1629	COG1629	COG1629	COG1629	COG1629	COG1629	COG1629	COG1629	Outer membrane receptor proteins, mostly Fe transport	P	Inorganic ion transport and metabolism
716	9	peptidase C26	UA11_00201	UA12_00178	UA14_00179	UA16_00179	UA17_00959	UA18_00640	UA19_00233	UA21_00233	Bmul_2987	core	core_yATCC	core	C1	C1	C1	C1	C1	C1	C1	C1	C1	C1	NA	COG2071	COG2071	COG2071	COG2071	COG2071	COG2071	COG2071	COG2071	COG2071	COG2071	Gamma-glutamyl-gamma-aminobutyrate hydrolase PuuD (putrescine degradation), contains GATase1-like domain	E	Amino acid transport and metabolism
717	9	hypothetical protein	UA11_00641	UA12_00618	UA14_00619	UA16_00621	UA17_01390	UA18_01131	UA19_00669	UA21_00671	Bmul_0760	core	core_yATCC	core	C1	C1	C1	C1	C1	C1	C1	C1	C1	C1	NA	no_cog	no_cog	no_cog	no_cog	no_cog	no_cog	no_cog	no_cog	no_cog	no_cog	no_cog	no_cog	no_cog
718	8	putative lipoprotein	UA11_05624	UA12_05373	UA14_05338	UA16_05168	UA17_05482	UA18_05836	UA19_05440	UA21_05432	NA	core	core_nATCC	core	C3	C3	C3	C3	C3	C3	C3	C3	NA	C3	NA	no_cog	no_cog	no_cog	no_cog	no_cog	no_cog	no_cog	no_cog	NA	no_cog	no_cog	no_cog	no_cog
719	4	putative shikimate kinase	UA11_05026	UA12_04776	NA	NA	UA17_04959	UA18_05311	NA	NA	NA	2ST_180_287	2ST_180_287_nATCC	ST	C2	C2	NA	NA	C2	C2	NA	NA	NA	C2	NA	no_cog	no_cog	NA	NA	no_cog	no_cog	NA	NA	NA	no_cog	no_cog	no_cog	no_cog
720	9	Membrane protein-like protein	UA11_02058	UA12_01992	UA14_01956	UA16_02005	UA17_02844	UA18_02502	UA19_02080	UA21_02140	Bmul_2143	core	core_yATCC	core	C1	C1	C1	C1	C1	C1	C1	C1	C1	C1	NA	COG3556	COG3556	COG3556	COG3556	COG3556	COG3556	COG3556	COG3556	COG3556	COG3556	Uncharacterized membrane protein	S	Function unknown
721	8	hypothetical protein	UA11_01573	UA12_01579	UA14_01562	UA16_01602	UA17_02421	UA18_02223	UA19_01669	UA21_01672	NA	core	core_nATCC	core	C1	C1	C1	C1	C1	C1	C1	C1	NA	C1	NA	no_cog	no_cog	no_cog	no_cog	no_cog	no_cog	no_cog	no_cog	NA	no_cog	no_cog	no_cog	no_cog
722	9	putative flavoprotein 3-octaprenyl-4-hydroxybenzoate carboxy-lyase	UA11_03618	UA12_03505	UA14_03867	UA16_03544	UA17_03630	UA18_03983	UA19_03672	UA21_03662	Bmul_3608	core	core_yATCC	core	C2	C2	C2	C2	C2	C2	C2	C2	C2	C2	NA	COG0163	COG0163	COG0163	COG0163	COG0163	COG0163	COG0163	COG0163	COG0163	COG0163	3-polyprenyl-4-hydroxybenzoate decarboxylase	H	Coenzyme transport and metabolism
723	9	UreE urease accessory domain-containing protein	UA11_02329	UA12_02262	UA14_02345	UA16_02267	UA17_03126	UA18_02760	UA19_02442	UA21_02429	Bmul_2491	core	core_yATCC	core	C1	C1	C1	C1	C1	C1	C1	C1	C1	C1	NA	COG2371	COG2371	COG2371	COG2371	COG2371	COG2371	COG2371	COG2371	COG2371	COG2371	Urease accessory protein UreE	O	Posttranslational modification, protein turnover, chaperones
724	9	rod shape-determining protein MreB	UA11_03682	UA12_03569	UA14_03931	UA16_03608	UA17_03703	UA18_04057	UA19_03741	UA21_03731	Bmul_3685	core	core_yATCC	core	C2	C2	C2	C2	C2	C2	C2	C2	C2	C2	NA	COG1077	COG1077	COG1077	COG1077	COG1077	COG1077	COG1077	COG1077	COG1077	COG1077	Actin-like ATPase involved in cell morphogenesis	D	Cell cycle control, cell division, chromosome partitioning
725	9	ABC transporter membrane permease	UA11_02279	UA12_02212	UA14_02161	UA16_02211	UA17_03049	UA18_02707	UA19_02291	UA21_02352	Bmul_2429	core	core_yATCC	core	C1	C1	C1	C1	C1	C1	C1	C1	C1	C1	NA	COG1175	COG1175	COG1175	COG1175	COG1175	COG1175	COG1175	COG1175	COG1175	COG1175	ABC-type sugar transport system, permease component	G	Carbohydrate transport and metabolism
726	9	type II secretion system protein E	UA11_02634	UA12_02569	UA14_02637	UA16_02560	UA17_00255	UA18_03064	UA19_02734	UA21_02723	Bmul_2818	core	core_yATCC	core	C1	C1	C1	C1	C1	C1	C1	C1	C1	C1	NA	COG2804	COG2804	COG2804	COG2804	COG2804	COG2804	COG2804	COG2804	COG2804	COG2804	Type II secretory pathway ATPase GspE/PulE or T4P pilus assembly pathway ATPase PilB	NUW	mix
727	9	gramicidin S biosynthesis GrsT protein	UA11_00737	UA12_00714	UA14_00715	UA16_00716	UA17_01486	UA18_01290	UA19_00765	UA21_00767	Bmul_0856	core	core_yATCC	core	C1	C1	C1	C1	C1	C1	C1	C1	C1	C1	NA	COG2911	COG2911	COG2911	COG2911	COG2911	COG2911	COG2911	COG2911	COG2911	COG2911	Autotransporter translocation and assembly factor TamB	U	Intracellular trafficking, secretion, and vesicular transport
728	9	integral membrane sensor hybrid histidine kinase	UA11_05214	UA12_04964	UA14_03277	UA16_04911	UA17_05140	UA18_05492	UA19_05084	UA21_05085	Bmul_5219	core	core_yATCC	core	C2	C2	C2	C2	C2	C2	C2	C2	C2	C2	NA	COG0642	COG0642	COG0642	COG0642	COG0642	COG0642	COG0642	COG0642	COG0642	COG0642	Signal transduction histidine kinase	T	Signal transduction mechanisms
729	9	PXPV repeat family protein	UA11_04868	UA12_04618	UA14_04908	UA16_04585	UA17_04815	UA18_05169	UA19_04765	UA21_04755	Bmul_4829	core	core_yATCC	core	C2	C2	C2	C2	C2	C2	C2	C2	C2	C2	NA	no_cog	no_cog	no_cog	no_cog	no_cog	no_cog	no_cog	no_cog	no_cog	no_cog	no_cog	no_cog	no_cog
730	9	NAD-glutamate dehydrogenase	UA11_03958	UA12_03846	UA14_04185	UA16_03862	UA17_03973	UA18_04326	UA19_04003	UA21_03993	Bmul_4010	core	core_yATCC	core	C2	C2	C2	C2	C2	C2	C2	C2	C2	C2	NA	COG2902	COG2902	COG2902	COG2902	COG2902	COG2902	COG2902	COG2902	COG2902	COG2902	NAD-specific glutamate dehydrogenase	E	Amino acid transport and metabolism
731	9	multiple antibiotic resistance (MarC)-like protein	UA11_02623	UA12_02558	UA14_02625	UA16_02548	UA17_00244	UA18_03053	UA19_02722	UA21_02711	Bmul_2795	core	core_yATCC	core	C1	C1	C1	C1	C1	C1	C1	C1	C1	C1	NA	COG2095	COG2095	COG2095	COG2095	COG2095	COG2095	COG2095	COG2095	COG2095	COG2095	Small neutral amino acid transporter SnatA, MarC family	E	Amino acid transport and metabolism
732	6	alkylhydroperoxidase	UA11_05825	UA12_05574	UA14_05527	UA16_05359	NA	NA	UA19_05654	UA21_05646	NA	3ST_180_189_650	3ST_180_189_650_nATCC	ST	C3	C3	C3	C3	NA	NA	C3	C3	NA	C3	NA	COG2128	COG2128	COG2128	COG2128	NA	NA	COG2128	COG2128	NA	COG2128	Alkylhydroperoxidase family enzyme, contains CxxC motif	P	Inorganic ion transport and metabolism
733	9	2Fe-2S iron-sulfur cluster binding domain protein	UA11_05061	UA12_04811	UA14_03133	UA16_04767	UA17_05002	UA18_05354	UA19_04941	UA21_04942	Bmul_5061	core	core_yATCC	core	C2	C2	C2	C2	C2	C2	C2	C2	C2	C2	NA	COG3383	COG3383	COG3383	COG3383	COG3383	COG3383	COG3383	COG3383	COG3383	COG3383	Predicted molibdopterin-dependent oxidoreductase YjgC	R	General function prediction only
734	9	redoxin domain-containing protein	UA11_03473	UA12_03360	UA14_03728	UA16_03405	UA17_03481	UA18_03834	UA19_03518	UA21_03508	Bmul_3458	core	core_yATCC	core	C2	C2	C2	C2	C2	C2	C2	C2	C2	C2	NA	COG0526	COG0526	COG0526	COG0526	COG0526	COG0526	COG0526	COG0526	COG0526	COG0526	Thiol-disulfide isomerase or thioredoxin	O	Posttranslational modification, protein turnover, chaperones
735	9	exodeoxyribonuclease V subunit alpha	UA11_02005	UA12_01939	UA14_01906	UA16_01955	UA17_02789	UA18_02447	UA19_02026	UA21_02086	Bmul_2087	core	core_yATCC	core	C1	C1	C1	C1	C1	C1	C1	C1	C1	C1	NA	COG0507	COG0507	COG0507	COG0507	COG0507	COG0507	COG0507	COG0507	COG0507	COG0507	ATP-dependent exoDNAse (exonuclease V), alpha subunit, helicase superfamily I	L	Replication, recombination and repair
736	9	putative lipoprotein	UA11_01728	UA12_01735	UA14_01718	UA16_01758	UA17_02579	UA18_03234	UA19_01828	UA21_01889	Bmul_1876	core	core_yATCC	core	C1	C1	C1	C1	C1	C1	C1	C1	C1	C1	NA	no_cog	no_cog	no_cog	no_cog	no_cog	no_cog	no_cog	no_cog	no_cog	no_cog	no_cog	no_cog	no_cog
738	9	acetyl-CoA carboxylase biotin carboxyl carrier protein subunit	UA11_02608	UA12_02543	UA14_02610	UA16_02533	UA17_00229	UA18_03038	UA19_02707	UA21_02696	Bmul_2779	core	core_yATCC	core	C1	C1	C1	C1	C1	C1	C1	C1	C1	C1	NA	COG0511	COG0511	COG0511	COG0511	COG0511	COG0511	COG0511	COG0511	COG0511	COG0511	Biotin carboxyl carrier protein	HI	mix
739	9	L-lactate permease	UA11_00019	UA12_00019	UA14_00020	UA16_00020	UA17_00737	UA18_00401	UA19_00019	UA21_00019	Bmul_3141	core	core_yATCC	core	C1	C1	C1	C1	C1	C1	C1	C1	C1	C1	NA	COG1620	COG1620	COG1620	COG1620	COG1620	COG1620	COG1620	COG1620	COG1620	COG1620	L-lactate permease	C	Energy production and conversion
740	9	ureidoglycolate hydrolase	UA11_02568	UA12_02503	UA14_02570	UA16_02493	UA17_00186	UA18_02994	UA19_02667	UA21_02656	Bmul_2738	core	core_yATCC	core	C1	C1	C1	C1	C1	C1	C1	C1	C1	C1	NA	COG3194	COG3194	COG3194	COG3194	COG3194	COG3194	COG3194	COG3194	COG3194	COG3194	Ureidoglycolate hydrolase (allantoin degradation)	F	Nucleotide transport and metabolism
741	9	extracellular ligand-binding receptor	UA11_03425	UA12_03312	UA14_03681	UA16_03358	UA17_03434	UA18_03787	UA19_03471	UA21_03251	Bmul_3414	core	core_yATCC	core	C2	C2	C2	C2	C2	C2	C2	C2	C2	C2	NA	COG0683	COG0683	COG0683	COG0683	COG0683	COG0683	COG0683	COG0683	COG0683	COG0683	ABC-type branched-chain amino acid transport system, periplasmic component	E	Amino acid transport and metabolism
743	9	IclR family transcriptional regulator	UA11_05737	UA12_05486	UA14_05449	UA16_05281	UA17_05727	UA18_06081	UA19_05551	UA21_05543	Bmul_6032	core	core_yATCC	core	C3	C3	C3	C3	C3	C3	C3	C3	C3	C3	NA	COG1414	COG1414	COG1414	COG1414	COG1414	COG1414	COG1414	COG1414	COG1414	COG1414	DNA-binding transcriptional regulator, IclR family	K	Transcription
744	9	50S ribosomal protein L31 type B	UA11_01355	UA12_01361	UA14_01346	UA16_01386	UA17_02198	UA18_02000	UA19_01455	UA21_01458	Bmul_1440	core	core_yATCC	core	C1	C1	C1	C1	C1	C1	C1	C1	C1	C1	NA	COG0254	COG0254	COG0254	COG0254	COG0254	COG0254	COG0254	COG0254	COG0254	COG0254	Ribosomal protein L31	J	Translation, ribosomal structure and biogenesis
745	9	transmembrane pair domain-containing protein	UA11_00811	UA12_00779	UA14_00790	UA16_00791	UA17_01554	UA18_01408	UA19_00872	UA21_00875	Bmul_0923	core	core_yATCC	core	C1	C1	C1	C1	C1	C1	C1	C1	C1	C1	NA	COG4125	COG4125	COG4125	COG4125	COG4125	COG4125	COG4125	COG4125	COG4125	COG4125	Uncharacterized membrane protein	S	Function unknown
746	9	hypothetical protein	UA11_02233	UA12_02169	UA14_02131	UA16_02180	UA17_03019	UA18_02677	UA19_02261	UA21_02322	Bmul_2402	core	core_yATCC	core	C1	C1	C1	C1	C1	C1	C1	C1	C1	C1	NA	COG1561	COG1561	COG1561	COG1561	COG1561	COG1561	COG1561	COG1561	COG1561	COG1561	Uncharacterized conserved protein YicC, UPF0701 family	S	Function unknown
747	9	glycosyl transferase 4 family protein	UA11_02344	UA12_02277	UA14_02358	UA16_02280	UA17_03140	UA18_02777	UA19_02456	UA21_02443	Bmul_2505	core	core_yATCC	core	C1	C1	C1	C1	C1	C1	C1	C1	C1	C1	NA	COG0472	COG0472	COG0472	COG0472	COG0472	COG0472	COG0472	COG0472	COG0472	COG0472	UDP-N-acetylmuramyl pentapeptide phosphotransferase/UDP-N-acetylglucosamine-1-phosphate transferase	M	Cell wall/membrane/envelope biogenesis
748	9	histone deacetylase superfamily protein	UA11_01982	UA12_01916	UA14_01883	UA16_01933	UA17_02766	UA18_03421	UA19_02004	UA21_02064	Bmul_2062	core	core_yATCC	core	C1	C1	C1	C1	C1	C1	C1	C1	C1	C1	NA	COG0123	COG0123	COG0123	COG0123	COG0123	COG0123	COG0123	COG0123	COG0123	COG0123	Acetoin utilization deacetylase AcuC or a related deacetylase	BQ	mix
749	9	alpha/beta hydrolase domain-containing protein	UA11_01290	UA12_01296	UA14_01281	UA16_01321	UA17_02133	UA18_01935	UA19_01390	UA21_01393	Bmul_1376	core	core_yATCC	core	C1	C1	C1	C1	C1	C1	C1	C1	C1	C1	NA	COG0657	COG0657	COG0657	COG0657	COG0657	COG0657	COG0657	COG0657	COG0657	COG0657	Acetyl esterase/lipase	I	Lipid transport and metabolism
750	9	rod shape-determining protein MreB	UA11_00080	UA12_00058	UA14_00059	UA16_00059	UA17_00836	UA18_00517	UA19_00107	UA21_00107	Bmul_3107	core	core_yATCC	core	C1	C1	C1	C1	C1	C1	C1	C1	C1	C1	NA	COG1077	COG1077	COG1077	COG1077	COG1077	COG1077	COG1077	COG1077	COG1077	COG1077	Actin-like ATPase involved in cell morphogenesis	D	Cell cycle control, cell division, chromosome partitioning
751	9	hypothetical protein	UA11_05490	UA12_05240	UA14_05237	UA16_05093	UA17_05404	UA18_05756	UA19_05372	UA21_05363	Bmul_5478	core	core_yATCC	core	C3	C3	C3	C3	C3	C3	C3	C3	C3	C3	NA	no_cog	no_cog	no_cog	no_cog	no_cog	no_cog	no_cog	no_cog	no_cog	no_cog	no_cog	no_cog	no_cog
752	9	ectoine utilization protein EutC	UA11_05838	UA12_05587	UA14_05540	UA16_05372	UA17_05876	UA18_06230	UA19_05668	UA21_05660	Bmul_6144	core	core_yATCC	core	C3	C3	C3	C3	C3	C3	C3	C3	C3	C3	NA	COG2423	COG2423	COG2423	COG2423	COG2423	COG2423	COG2423	COG2423	COG2423	COG2423	Ornithine cyclodeaminase/archaeal alanine dehydrogenase, mu-crystallin family	E	Amino acid transport and metabolism
753	9	DNA gyrase subunit B	UA11_03159	UA12_03047	UA14_03117	UA16_03092	UA17_00710	UA18_00371	UA19_03205	UA21_02985	Bmul_0003	core	core_yATCC	core	C1	C1	C1	C1	C1	C1	C1	C1	C1	C1	NA	COG0187	COG0187	COG0187	COG0187	COG0187	COG0187	COG0187	COG0187	COG0187	COG0187	DNA gyrase/topoisomerase IV, subunit B	L	Replication, recombination and repair
754	9	inner-membrane translocator	UA11_01753	UA12_01760	UA14_01743	UA16_01783	UA17_02604	UA18_03259	UA19_01853	UA21_01914	Bmul_1901	core	core_yATCC	core	C1	C1	C1	C1	C1	C1	C1	C1	C1	C1	NA	COG0559	COG0559	COG0559	COG0559	COG0559	COG0559	COG0559	COG0559	COG0559	COG0559	Branched-chain amino acid ABC-type transport system, permease component	E	Amino acid transport and metabolism
755	9	hypothetical protein	UA11_03487	UA12_03374	UA14_03741	UA16_03418	UA17_03495	UA18_03848	UA19_03532	UA21_03522	Bmul_3472	core	core_yATCC	core	C2	C2	C2	C2	C2	C2	C2	C2	C2	C2	NA	no_cog	no_cog	no_cog	no_cog	no_cog	no_cog	no_cog	no_cog	no_cog	no_cog	no_cog	no_cog	no_cog
756	9	acetolactate synthase large subunit	UA11_00900	UA12_00869	UA14_00879	UA16_00880	UA17_01649	UA18_01499	UA19_00961	UA21_00964	Bmul_1013	core	core_yATCC	core	C1	C1	C1	C1	C1	C1	C1	C1	C1	C1	NA	COG0028	COG0028	COG0028	COG0028	COG0028	COG0028	COG0028	COG0028	COG0028	COG0028	Acetolactate synthase large subunit or other thiamine pyrophosphate-requiring enzyme	EH	mix
757	9	glyceraldehyde-3-phosphate dehydrogenase type I	UA11_02575	UA12_02510	UA14_02577	UA16_02500	UA17_00197	UA18_03005	UA19_02674	UA21_02663	Bmul_2747	core	core_yATCC	core	C1	C1	C1	C1	C1	C1	C1	C1	C1	C1	NA	COG0057	COG0057	COG0057	COG0057	COG0057	COG0057	COG0057	COG0057	COG0057	COG0057	Glyceraldehyde-3-phosphate dehydrogenase/erythrose-4-phosphate dehydrogenase	G	Carbohydrate transport and metabolism
758	9	putative membrane protein	UA11_04876	UA12_04626	UA14_04913	UA16_04590	UA17_04820	UA18_05174	UA19_04771	UA21_04761	Bmul_4879	core	core_yATCC	core	C2	C2	C2	C2	C2	C2	C2	C2	C2	C2	NA	no_cog	no_cog	no_cog	no_cog	no_cog	no_cog	no_cog	no_cog	no_cog	no_cog	no_cog	no_cog	no_cog
759	9	esterase	UA11_03549	UA12_03436	UA14_03798	UA16_03475	UA17_03555	UA18_03908	UA19_03597	UA21_03587	Bmul_3530	core	core_yATCC	core	C2	C2	C2	C2	C2	C2	C2	C2	C2	C2	NA	COG0627	COG0627	COG0627	COG0627	COG0627	COG0627	COG0627	COG0627	COG0627	COG0627	S-formylglutathione hydrolase FrmB	V	Defense mechanisms
760	9	NLP/P60 protein	UA11_01125	UA12_01131	UA14_01102	UA16_01143	UA17_01955	UA18_01756	UA19_01224	UA21_01227	Bmul_1218	core	core_yATCC	core	C1	C1	C1	C1	C1	C1	C1	C1	C1	C1	NA	COG0791	COG0791	COG0791	COG0791	COG0791	COG0791	COG0791	COG0791	COG0791	COG0791	Cell wall-associated hydrolase, NlpC family	M	Cell wall/membrane/envelope biogenesis
761	9	hypothetical protein	UA11_00976	UA12_00945	UA14_00955	UA16_00956	UA17_01725	UA18_01575	UA19_01037	UA21_01040	Bmul_1083	core	core_yATCC	core	C1	C1	C1	C1	C1	C1	C1	C1	C1	C1	NA	COG2862	COG2862	COG2862	COG2862	COG2862	COG2862	COG2862	COG2862	COG2862	COG2862	Uncharacterized membrane protein YqhA	S	Function unknown
762	9	methyl-accepting chemotaxis sensory transducer	UA11_04515	UA12_04342	UA14_04679	UA16_04356	UA17_04512	UA18_04866	UA19_04491	UA21_04481	Bmul_4509	core	core_yATCC	core	C2	C2	C2	C2	C2	C2	C2	C2	C2	C2	NA	no_cog	no_cog	no_cog	no_cog	no_cog	no_cog	no_cog	no_cog	no_cog	no_cog	no_cog	no_cog	no_cog
763	9	ABC transporter	UA11_02836	UA12_02724	UA14_02786	UA16_02761	UA17_00395	UA18_00042	UA19_02882	UA21_03363	Bmul_0324	core	core_yATCC	core	C1	C1	C1	C1	C1	C1	C1	C2_TL4B	C1	C1	TL4B	COG0842	COG0842	COG0842	COG0842	COG0842	COG0842	COG0842	COG0842	COG0842	COG0842	ABC-type multidrug transport system, permease component	V	Defense mechanisms
764	9	aromatic amino acid aminotransferase	UA11_00959	UA12_00928	UA14_00938	UA16_00939	UA17_01708	UA18_01558	UA19_01020	UA21_01023	Bmul_1066	core	core_yATCC	core	C1	C1	C1	C1	C1	C1	C1	C1	C1	C1	NA	COG1448	COG1448	COG1448	COG1448	COG1448	COG1448	COG1448	COG1448	COG1448	COG1448	Aspartate/tyrosine/aromatic aminotransferase	E	Amino acid transport and metabolism
765	9	metal-dependent phosphohydrolase	UA11_03669	UA12_03556	UA14_03918	UA16_03595	UA17_03686	UA18_04040	UA19_03728	UA21_03718	Bmul_3664	core	core_yATCC	core	C2	C2	C2	C2	C2	C2	C2	C2	C2	C2	NA	COG1896	COG1896	COG1896	COG1896	COG1896	COG1896	COG1896	COG1896	COG1896	COG1896	5-deoxynucleotidase YfbR and related HD superfamily hydrolases	FR	mix
766	9	formyltetrahydrofolate deformylase	UA11_00418	UA12_00395	UA14_00394	UA16_00395	UA17_01169	UA18_00855	UA19_00450	UA21_00452	Bmul_0534	core	core_yATCC	core	C1	C1	C1	C1	C1	C1	C1	C1	C1	C1	NA	COG0788	COG0788	COG0788	COG0788	COG0788	COG0788	COG0788	COG0788	COG0788	COG0788	Formyltetrahydrofolate hydrolase	F	Nucleotide transport and metabolism
767	4	hypothetical protein	UA11_04900	UA12_04650	NA	NA	NA	NA	UA19_04795	UA21_04785	NA	2ST_180_650	2ST_180_650_nATCC	ST	C2	C2	NA	NA	NA	NA	C2	C2	NA	C2	NA	no_cog	no_cog	NA	NA	NA	NA	no_cog	no_cog	NA	no_cog	no_cog	no_cog	no_cog
768	2	transposase	UA11_04156	UA12_03983	NA	NA	NA	NA	NA	NA	NA	1ST_180	1ST_180_nATCC	ST	C2	C2	NA	NA	NA	NA	NA	NA	NA	C2	NA	no_cog	no_cog	NA	NA	NA	NA	NA	NA	NA	no_cog	no_cog	no_cog	no_cog
770	9	glycerophosphoryl diester phosphodiesterase	UA11_04336	UA12_04163	UA14_04498	UA16_04175	UA17_04301	UA18_04655	UA19_04313	UA21_04303	Bmul_4329	core	core_yATCC	core	C2	C2	C2	C2	C2	C2	C2	C2	C2	C2	NA	COG0584	COG0584	COG0584	COG0584	COG0584	COG0584	COG0584	COG0584	COG0584	COG0584	Glycerophosphoryl diester phosphodiesterase	I	Lipid transport and metabolism
771	9	glycosyltransferase 9 family protein	UA11_03037	UA12_02925	UA14_02989	UA16_02964	UA17_00594	UA18_00255	UA19_03083	UA21_02863	Bmul_0135	core	core_yATCC	core	C1	C1	C1	C1	C1	C1	C1	C1	C1	C1	NA	COG0859	COG0859	COG0859	COG0859	COG0859	COG0859	COG0859	COG0859	COG0859	COG0859	ADP-heptose:LPS heptosyltransferase	M	Cell wall/membrane/envelope biogenesis
772	9	Protein of unknown function	UA11_02940	UA12_02828	UA14_02891	UA16_02866	UA17_00499	UA18_00146	UA19_02986	UA21_02766	Bmul_0227	core	core_yATCC	core	C1	C1	C1	C1	C1	C1	C1	C1	C1	C1	NA	no_cog	no_cog	no_cog	no_cog	no_cog	no_cog	no_cog	no_cog	no_cog	no_cog	no_cog	no_cog	no_cog
773	9	hypothetical protein	UA11_05130	UA12_04880	UA14_03192	UA16_04826	UA17_05057	UA18_05409	UA19_05000	UA21_05001	Bmul_5117	core	core_yATCC	core	C2	C2	C2	C2	C2	C2	C2	C2	C2	C2	NA	no_cog	no_cog	no_cog	no_cog	no_cog	no_cog	no_cog	no_cog	no_cog	no_cog	no_cog	no_cog	no_cog
774	9	peptidase M29 family	UA11_04557	UA12_04384	UA14_04721	UA16_04398	UA17_04554	UA18_04908	UA19_04533	UA21_04523	Bmul_4550	core	core_yATCC	core	C2	C2	C2	C2	C2	C2	C2	C2	C2	C2	NA	COG2309	COG2309	COG2309	COG2309	COG2309	COG2309	COG2309	COG2309	COG2309	COG2309	Leucyl aminopeptidase (aminopeptidase T)	E	Amino acid transport and metabolism
775	9	glycerol-3-phosphate transporter membrane protein	UA11_02860	UA12_02748	UA14_02810	UA16_02785	UA17_00419	UA18_00066	UA19_02906	UA21_03339	Bmul_0300	core	core_yATCC	core	C1	C1	C1	C1	C1	C1	C1	C2_TL4B	C1	C1	TL4B	COG0395	COG0395	COG0395	COG0395	COG0395	COG0395	COG0395	COG0395	COG0395	COG0395	ABC-type glycerol-3-phosphate transport system, permease component	G	Carbohydrate transport and metabolism
776	9	short chain dehydrogenase	UA11_03608	UA12_03495	UA14_03857	UA16_03534	UA17_03620	UA18_03973	UA19_03662	UA21_03652	Bmul_3598	core	core_yATCC	core	C2	C2	C2	C2	C2	C2	C2	C2	C2	C2	NA	COG1028	COG1028	COG1028	COG1028	COG1028	COG1028	COG1028	COG1028	COG1028	COG1028	NAD(P)-dependent dehydrogenase, short-chain alcohol dehydrogenase family	IQR	mix
777	6	bacterial transcriptional regulator family protein	UA11_04627	UA12_04454	NA	NA	UA17_04616	UA18_04970	UA19_04602	UA21_04592	NA	3ST_180_287_650	3ST_180_287_650_nATCC	ST	C2	C2	NA	NA	C2	C2	C2	C2	NA	C2	NA	COG1414	COG1414	NA	NA	COG1414	COG1414	COG1414	COG1414	NA	COG1414	DNA-binding transcriptional regulator, IclR family	K	Transcription
778	9	hypothetical protein	UA11_05200	UA12_04950	UA14_03263	UA16_04897	UA17_05133	UA18_05485	UA19_05070	UA21_05071	Bmul_5204	core	core_yATCC	core	C2	C2	C2	C2	C2	C2	C2	C2	C2	C2	NA	no_cog	no_cog	no_cog	no_cog	no_cog	no_cog	no_cog	no_cog	no_cog	no_cog	no_cog	no_cog	no_cog
779	9	cytochrome c assembly protein	UA11_02620	UA12_02555	UA14_02622	UA16_02545	UA17_00241	UA18_03050	UA19_02719	UA21_02708	Bmul_2792	core	core_yATCC	core	C1	C1	C1	C1	C1	C1	C1	C1	C1	C1	NA	COG4137	COG4137	COG4137	COG4137	COG4137	COG4137	COG4137	COG4137	COG4137	COG4137	ABC-type uncharacterized transport system, permease component	R	General function prediction only
780	9	DNA-binding response regulator	UA11_00561	UA12_00538	UA14_00538	UA16_00540	UA17_01309	UA18_01050	UA19_00589	UA21_00591	Bmul_0680	core	core_yATCC	core	C1	C1	C1	C1	C1	C1	C1	C1	C1	C1	NA	COG0745	COG0745	COG0745	COG0745	COG0745	COG0745	COG0745	COG0745	COG0745	COG0745	DNA-binding response regulator, OmpR family, contains REC and winged-helix (wHTH) domain	TK	mix
781	9	type III secretion system protein	UA11_03762	UA12_03649	UA14_04011	UA16_03688	UA17_03780	UA18_04134	UA19_03821	UA21_03811	Bmul_3754	core	core_yATCC	core	C2	C2	C2	C2	C2	C2	C2	C2	C2	C2	NA	COG4790	COG4790	COG4790	COG4790	COG4790	COG4790	COG4790	COG4790	COG4790	COG4790	Type III secretory pathway, component EscR	U	Intracellular trafficking, secretion, and vesicular transport
782	8	hypothetical protein	UA11_05732	UA12_05481	UA14_05444	UA16_05276	UA17_05720	UA18_06074	UA19_05546	UA21_05538	NA	core	core_nATCC	core	C3	C3	C3	C3	C3	C3	C3	C3	NA	C3	NA	no_cog	no_cog	no_cog	no_cog	no_cog	no_cog	no_cog	no_cog	NA	no_cog	no_cog	no_cog	no_cog
783	9	chromosome segregation ATPase	UA11_03162	UA12_03050	UA14_03411	UA16_05045	UA17_03170	UA18_03487	UA19_03208	UA21_02988	Bmul_3159	core	core_yATCC	core	C2	C2	C2	C2	C2	C2	C2	C2	C2	C2	NA	COG1196	COG1196	COG1196	COG1196	COG1196	COG1196	COG1196	COG1196	COG1196	COG1196	Chromosome segregation ATPase	D	Cell cycle control, cell division, chromosome partitioning
784	9	ethanolamine transporter	UA11_03046	UA12_02934	UA14_02998	UA16_02973	UA17_00603	UA18_00264	UA19_03092	UA21_02872	Bmul_0126	core	core_yATCC	core	C1	C1	C1	C1	C1	C1	C1	C1	C1	C1	NA	COG0531	COG0531	COG0531	COG0531	COG0531	COG0531	COG0531	COG0531	COG0531	COG0531	Amino acid transporter	E	Amino acid transport and metabolism
785	9	drug resistance MFS transporter drug:H+ antiporter-2 family protein	UA11_02388	UA12_02323	UA14_02395	UA16_02318	UA17_00007	UA18_02816	UA19_02491	UA21_02478	Bmul_2542	core	core_yATCC	core	C1	C1	C1	C1	C1	C1	C1	C1	C1	C1	NA	COG2814	COG2814	COG2814	COG2814	COG2814	COG2814	COG2814	COG2814	COG2814	COG2814	Predicted arabinose efflux permease, MFS family	G	Carbohydrate transport and metabolism
786	9	gluconate 2-dehydrogenase (acceptor)	UA11_04373	UA12_04200	UA14_04536	UA16_04213	UA17_04346	UA18_04700	UA19_04351	UA21_04341	Bmul_4381	core	core_yATCC	core	C2	C2	C2	C2	C2	C2	C2	C2	C2	C2	NA	COG2303	COG2303	COG2303	COG2303	COG2303	COG2303	COG2303	COG2303	COG2303	COG2303	Choline dehydrogenase or related flavoprotein	IR	mix
787	2	gp69	UA11_02759	UA12_02697	NA	NA	NA	NA	NA	NA	NA	1ST_180	1ST_180_nATCC	ST	C1	C1	NA	NA	NA	NA	NA	NA	NA	C1	NA	no_cog	no_cog	NA	NA	NA	NA	NA	NA	NA	no_cog	no_cog	no_cog	no_cog
788	9	cytochrome oxidase assembly	UA11_00361	UA12_00338	UA14_00337	UA16_00338	UA17_01112	UA18_00795	UA19_00393	UA21_00394	Bmul_0465	core	core_yATCC	core	C1	C1	C1	C1	C1	C1	C1	C1	C1	C1	NA	COG1612	COG1612	COG1612	COG1612	COG1612	COG1612	COG1612	COG1612	COG1612	COG1612	Heme A synthase	H	Coenzyme transport and metabolism
789	9	hypothetical protein	UA11_04927	UA12_04677	UA14_04964	UA16_04641	UA17_04872	UA18_05224	UA19_04812	UA21_04813	Bmul_4929	core	core_yATCC	core	C2	C2	C2	C2	C2	C2	C2	C2	C2	C2	NA	COG4575	COG4575	COG4575	COG4575	COG4575	COG4575	COG4575	COG4575	COG4575	COG4575	Membrane-anchored ribosome-binding protein, inhibits growth in stationary phase, ElaB/YqjD/DUF883 family	J	Translation, ribosomal structure and biogenesis
790	9	polypeptide-transport-associated domain-containing protein	UA11_01658	UA12_01665	UA14_01648	UA16_01688	UA17_02506	UA18_02308	UA19_01755	UA21_01816	Bmul_1739	core	core_yATCC	core	C1	C1	C1	C1	C1	C1	C1	C1	C1	C1	NA	COG2831	COG2831	COG2831	COG2831	COG2831	COG2831	COG2831	COG2831	COG2831	COG2831	Hemolysin activation/secretion protein	U	Intracellular trafficking, secretion, and vesicular transport
791	9	flagellar basal body-associated protein FliL	UA11_03125	UA12_03013	UA14_03078	UA16_03053	UA17_00682	UA18_00343	UA19_03172	UA21_02952	Bmul_0044	core	core_yATCC	core	C1	C1	C1	C1	C1	C1	C1	C1	C1	C1	NA	COG1580	COG1580	COG1580	COG1580	COG1580	COG1580	COG1580	COG1580	COG1580	COG1580	Flagellar basal body-associated protein FliL	N	Cell motility
792	9	sulfite exporter TauE/SafE family protein	UA11_02389	UA12_02324	UA14_02396	UA16_02319	UA17_00008	UA18_02817	UA19_02492	UA21_02479	Bmul_2543	core	core_yATCC	core	C1	C1	C1	C1	C1	C1	C1	C1	C1	C1	NA	no_cog	no_cog	no_cog	no_cog	no_cog	no_cog	no_cog	no_cog	no_cog	no_cog	no_cog	no_cog	no_cog
793	9	binding-protein-dependent transport systems inner membrane component	UA11_00584	UA12_00561	UA14_00561	UA16_00563	UA17_01333	UA18_01074	UA19_00612	UA21_00614	Bmul_0703	core	core_yATCC	core	C1	C1	C1	C1	C1	C1	C1	C1	C1	C1	NA	COG1175	COG1175	COG1175	COG1175	COG1175	COG1175	COG1175	COG1175	COG1175	COG1175	ABC-type sugar transport system, permease component	G	Carbohydrate transport and metabolism
794	9	aldo/keto reductase	UA11_00645	UA12_00622	UA14_00623	UA16_00625	UA17_01394	UA18_01135	UA19_00673	UA21_00675	Bmul_0764	core	core_yATCC	core	C1	C1	C1	C1	C1	C1	C1	C1	C1	C1	NA	COG0656	COG0656	COG0656	COG0656	COG0656	COG0656	COG0656	COG0656	COG0656	COG0656	Aldo/keto reductase, related to diketogulonate reductase	Q	Secondary metabolites biosynthesis, transport and catabolism
795	4	LysR family transcriptional regulator	UA11_04161	UA12_03988	NA	NA	NA	NA	UA19_04138	UA21_04128	NA	2ST_180_650	2ST_180_650_nATCC	ST	C2	C2	NA	NA	NA	NA	C2	C2	NA	C2	NA	COG0583	COG0583	NA	NA	NA	NA	COG0583	COG0583	NA	COG0583	DNA-binding transcriptional regulator, LysR family	K	Transcription
796	9	GntR family transcriptional regulator	UA11_00816	UA12_00784	UA14_00795	UA16_00796	UA17_01559	UA18_01413	UA19_00877	UA21_00880	Bmul_0928	core	core_yATCC	core	C1	C1	C1	C1	C1	C1	C1	C1	C1	C1	NA	COG1167	COG1167	COG1167	COG1167	COG1167	COG1167	COG1167	COG1167	COG1167	COG1167	DNA-binding transcriptional regulator, MocR family, contains an aminotransferase domain	KE	mix
797	8	metallo-beta-lactamase superfamily protein	UA11_02694	UA12_02629	UA14_02696	UA16_02620	UA17_00313	UA18_03122	UA19_02793	UA21_03452	NA	core	core_nATCC	core	C1	C1	C1	C1	C1	C1	C1	C2_TL4B	NA	C1	TL4B	COG0491	COG0491	COG0491	COG0491	COG0491	COG0491	COG0491	COG0491	NA	COG0491	Glyoxylase or a related metal-dependent hydrolase, beta-lactamase superfamily II	R	General function prediction only
798	9	hypothetical protein	UA11_02422	UA12_02357	UA14_02429	UA16_02352	UA17_00043	UA18_02850	UA19_02525	UA21_02512	Bmul_2576	core	core_yATCC	core	C1	C1	C1	C1	C1	C1	C1	C1	C1	C1	NA	no_cog	no_cog	no_cog	no_cog	no_cog	no_cog	no_cog	no_cog	no_cog	no_cog	no_cog	no_cog	no_cog
799	9	flavin reductase domain-containing protein	UA11_01781	UA12_01788	UA14_01770	UA16_01810	UA17_02636	UA18_03290	UA19_01880	UA21_01941	Bmul_1931	core	core_yATCC	core	C1	C1	C1	C1	C1	C1	C1	C1	C1	C1	NA	COG1853	COG1853	COG1853	COG1853	COG1853	COG1853	COG1853	COG1853	COG1853	COG1853	NADH-FMN oxidoreductase RutF, flavin reductase (DIM6/NTAB) family	C	Energy production and conversion
800	9	LamB/YcsF family protein	UA11_00157	UA12_00134	UA14_00135	UA16_00135	UA17_00912	UA18_00593	UA19_00189	UA21_00189	Bmul_3034	core	core_yATCC	core	C1	C1	C1	C1	C1	C1	C1	C1	C1	C1	NA	COG1540	COG1540	COG1540	COG1540	COG1540	COG1540	COG1540	COG1540	COG1540	COG1540	Lactam utilization protein B (function unknown)	R	General function prediction only
801	2	signal peptide protein	UA11_05567	UA12_05319	NA	NA	NA	NA	NA	NA	NA	1ST_180	1ST_180_nATCC	ST	C3	C3	NA	NA	NA	NA	NA	NA	NA	C3	NA	no_cog	no_cog	NA	NA	NA	NA	NA	NA	NA	no_cog	no_cog	no_cog	no_cog
802	7	putative hydroquinone dioxygenase small subunit	UA11_05778	UA12_05527	NA	NA	UA17_05794	UA18_06148	UA19_05592	UA21_05584	Bmul_6074	3ST_180_287_650	3ST_180_287_650_yATCC	ST	C3	C3	NA	NA	C3	C3	C3	C3	C3	C3	NA	no_cog	no_cog	NA	NA	no_cog	no_cog	no_cog	no_cog	no_cog	no_cog	no_cog	no_cog	no_cog
803	9	succinyl-CoA synthetase subunit beta	UA11_00535	UA12_00512	UA14_00512	UA16_00514	UA17_01283	UA18_01024	UA19_00563	UA21_00565	Bmul_0653	core	core_yATCC	core	C1	C1	C1	C1	C1	C1	C1	C1	C1	C1	NA	COG0045	COG0045	COG0045	COG0045	COG0045	COG0045	COG0045	COG0045	COG0045	COG0045	Succinyl-CoA synthetase, beta subunit	C	Energy production and conversion
804	9	AFG1 family ATPase	UA11_01661	UA12_01668	UA14_01651	UA16_01691	UA17_02509	UA18_02311	UA19_01758	UA21_01819	Bmul_1744	core	core_yATCC	core	C1	C1	C1	C1	C1	C1	C1	C1	C1	C1	NA	COG1485	COG1485	COG1485	COG1485	COG1485	COG1485	COG1485	COG1485	COG1485	COG1485	Predicted ATPase	R	General function prediction only
805	9	N-acetylglucosamine-6-phosphate deacetylase	UA11_00375	UA12_00352	UA14_00351	UA16_00352	UA17_01126	UA18_00809	UA19_00407	UA21_00408	Bmul_0479	core	core_yATCC	core	C1	C1	C1	C1	C1	C1	C1	C1	C1	C1	NA	COG1820	COG1820	COG1820	COG1820	COG1820	COG1820	COG1820	COG1820	COG1820	COG1820	N-acetylglucosamine-6-phosphate deacetylase	G	Carbohydrate transport and metabolism
806	9	general secretion pathway protein H	UA11_00538	UA12_00515	UA14_00515	UA16_00517	UA17_01286	UA18_01027	UA19_00566	UA21_00568	Bmul_0656	core	core_yATCC	core	C1	C1	C1	C1	C1	C1	C1	C1	C1	C1	NA	COG4969	COG4969	COG4969	COG4969	COG4969	COG4969	COG4969	COG4969	COG4969	COG4969	Tfp pilus assembly protein, major pilin PilA	NW	mix
807	9	porin	UA11_03478	UA12_03365	UA14_03732	UA16_03409	UA17_03486	UA18_03839	UA19_03523	UA21_03513	Bmul_3463	core	core_yATCC	core	C2	C2	C2	C2	C2	C2	C2	C2	C2	C2	NA	COG3203	COG3203	COG3203	COG3203	COG3203	COG3203	COG3203	COG3203	COG3203	COG3203	Outer membrane protein (porin)	M	Cell wall/membrane/envelope biogenesis
808	9	Crp/FNR family transcriptional regulator	UA11_00636	UA12_00613	UA14_00614	UA16_00616	UA17_01385	UA18_01126	UA19_00664	UA21_00666	Bmul_0755	core	core_yATCC	core	C1	C1	C1	C1	C1	C1	C1	C1	C1	C1	NA	COG0664	COG0664	COG0664	COG0664	COG0664	COG0664	COG0664	COG0664	COG0664	COG0664	cAMP-binding domain of CRP or a regulatory subunit of cAMP-dependent protein kinases	T	Signal transduction mechanisms
810	9	3-hydroxybutyryl-CoA dehydrogenase	UA11_05066	UA12_04816	UA14_03138	UA16_04772	UA17_05007	UA18_05359	UA19_04946	UA21_04947	Bmul_5066	core	core_yATCC	core	C2	C2	C2	C2	C2	C2	C2	C2	C2	C2	NA	COG1250	COG1250	COG1250	COG1250	COG1250	COG1250	COG1250	COG1250	COG1250	COG1250	3-hydroxyacyl-CoA dehydrogenase	I	Lipid transport and metabolism
811	2	17 kDa surface antigen	UA11_05613	UA12_05362	NA	NA	NA	NA	NA	NA	NA	1ST_180	1ST_180_nATCC	ST	C3	C3	NA	NA	NA	NA	NA	NA	NA	C3	NA	no_cog	no_cog	NA	NA	NA	NA	NA	NA	NA	no_cog	no_cog	no_cog	no_cog
812	9	putative helix-turn-helix type 11	UA11_01196	UA12_01202	UA14_01173	UA16_01214	UA17_02026	UA18_01827	UA19_01295	UA21_01298	Bmul_1282	core	core_yATCC	core	C1	C1	C1	C1	C1	C1	C1	C1	C1	C1	NA	no_cog	no_cog	no_cog	no_cog	no_cog	no_cog	no_cog	no_cog	no_cog	no_cog	no_cog	no_cog	no_cog
813	9	3-hydroxybutyryl-CoA dehydrogenase	UA11_05377	UA12_05127	UA14_05126	UA16_05440	UA17_05288	UA18_05640	UA19_05256	UA21_05244	Bmul_5366	core	core_yATCC	core	C3	C3	C3	C3	C3	C3	C3	C3	C3	C3	NA	COG1250	COG1250	COG1250	COG1250	COG1250	COG1250	COG1250	COG1250	COG1250	COG1250	3-hydroxyacyl-CoA dehydrogenase	I	Lipid transport and metabolism
814	4	glutathione S-transferase domain-containing protein	UA11_04648	UA12_04475	NA	NA	NA	NA	UA19_04623	UA21_04613	NA	2ST_180_650	2ST_180_650_nATCC	ST	C2	C2	NA	NA	NA	NA	C2	C2	NA	C2	NA	COG0625	COG0625	NA	NA	NA	NA	COG0625	COG0625	NA	COG0625	Glutathione S-transferase	O	Posttranslational modification, protein turnover, chaperones
815	9	SURF1 family protein	UA11_00359	UA12_00336	UA14_00335	UA16_00336	UA17_01110	UA18_00793	UA19_00391	UA21_00392	Bmul_0463	core	core_yATCC	core	C1	C1	C1	C1	C1	C1	C1	C1	C1	C1	NA	COG3346	COG3346	COG3346	COG3346	COG3346	COG3346	COG3346	COG3346	COG3346	COG3346	Cytochrome oxidase assembly protein ShyY1	O	Posttranslational modification, protein turnover, chaperones
816	9	biopolymer transport protein ExbD/TolR	UA11_02563	UA12_02498	UA14_02565	UA16_02488	UA17_00181	UA18_02989	UA19_02662	UA21_02651	Bmul_2733	core	core_yATCC	core	C1	C1	C1	C1	C1	C1	C1	C1	C1	C1	NA	COG0848	COG0848	COG0848	COG0848	COG0848	COG0848	COG0848	COG0848	COG0848	COG0848	Biopolymer transport protein ExbD	U	Intracellular trafficking, secretion, and vesicular transport
817	9	endoribonuclease L-PSP	UA11_01699	UA12_01706	UA14_01689	UA16_01729	UA17_02547	UA18_02349	UA19_01796	UA21_01857	Bmul_1781	core	core_yATCC	core	C1	C1	C1	C1	C1	C1	C1	C1	C1	C1	NA	COG0251	COG0251	COG0251	COG0251	COG0251	COG0251	COG0251	COG0251	COG0251	COG0251	Enamine deaminase RidA, house cleaning of reactive enamine intermediates, YjgF/YER057c/UK114 family	V	Defense mechanisms
818	9	NMT1/THI5-like domain-containing protein	UA11_04343	UA12_04170	UA14_04505	UA16_04182	UA17_04308	UA18_04662	UA19_04320	UA21_04310	Bmul_4336	core	core_yATCC	core	C2	C2	C2	C2	C2	C2	C2	C2	C2	C2	NA	COG0715	COG0715	COG0715	COG0715	COG0715	COG0715	COG0715	COG0715	COG0715	COG0715	ABC-type nitrate/sulfonate/bicarbonate transport system, periplasmic component	P	Inorganic ion transport and metabolism
819	9	LysR family transcriptional regulator	UA11_04984	UA12_04734	UA14_05024	UA16_04699	UA17_04929	UA18_05281	UA19_04871	UA21_04872	Bmul_4986	core	core_yATCC	core	C2	C2	C2	C2	C2	C2	C2	C2	C2	C2	NA	COG0583	COG0583	COG0583	COG0583	COG0583	COG0583	COG0583	COG0583	COG0583	COG0583	DNA-binding transcriptional regulator, LysR family	K	Transcription
820	9	ATP-dependent DNA helicase Rep	UA11_03026	UA12_02914	UA14_02978	UA16_02953	UA17_00585	UA18_00246	UA19_03072	UA21_02852	Bmul_0146	core	core_yATCC	core	C1	C1	C1	C1	C1	C1	C1	C1	C1	C1	NA	COG0210	COG0210	COG0210	COG0210	COG0210	COG0210	COG0210	COG0210	COG0210	COG0210	Superfamily I DNA or RNA helicase	L	Replication, recombination and repair
821	9	nitrogen metabolism transcriptional regulator NtrC Fis family	UA11_01019	UA12_00988	UA14_00998	UA16_00999	UA17_01819	UA18_01618	UA19_01080	UA21_01083	Bmul_1124	core	core_yATCC	core	C1	C1	C1	C1	C1	C1	C1	C1	C1	C1	NA	COG2204	COG2204	COG2204	COG2204	COG2204	COG2204	COG2204	COG2204	COG2204	COG2204	DNA-binding transcriptional response regulator, NtrC family, contains REC, AAA-type ATPase, and a Fis-type DNA-binding domains	T	Signal transduction mechanisms
822	9	short chain dehydrogenase	UA11_01705	UA12_01712	UA14_01695	UA16_01735	UA17_02553	UA18_02355	UA19_01802	UA21_01863	Bmul_1787	core	core_yATCC	core	C1	C1	C1	C1	C1	C1	C1	C1	C1	C1	NA	COG1028	COG1028	COG1028	COG1028	COG1028	COG1028	COG1028	COG1028	COG1028	COG1028	NAD(P)-dependent dehydrogenase, short-chain alcohol dehydrogenase family	IQR	mix
823	9	hypothetical protein	UA11_03948	UA12_03836	UA14_04175	UA16_03852	UA17_03962	UA18_04315	UA19_03993	UA21_03983	Bmul_4000	core	core_yATCC	core	C2	C2	C2	C2	C2	C2	C2	C2	C2	C2	NA	no_cog	no_cog	no_cog	no_cog	no_cog	no_cog	no_cog	no_cog	no_cog	no_cog	no_cog	no_cog	no_cog
824	9	malate synthase G	UA11_03185	UA12_03073	UA14_03442	UA16_03119	UA17_03199	UA18_03517	UA19_03235	UA21_03015	Bmul_3189	core	core_yATCC	core	C2	C2	C2	C2	C2	C2	C2	C2	C2	C2	NA	COG2225	COG2225	COG2225	COG2225	COG2225	COG2225	COG2225	COG2225	COG2225	COG2225	Malate synthase	C	Energy production and conversion
825	9	guanine-specific ribonuclease N1 and T1	UA11_02581	UA12_02516	UA14_02583	UA16_02506	UA17_00203	UA18_03011	UA19_02680	UA21_02669	Bmul_2753	core	core_yATCC	core	C1	C1	C1	C1	C1	C1	C1	C1	C1	C1	NA	COG4290	COG4290	COG4290	COG4290	COG4290	COG4290	COG4290	COG4290	COG4290	COG4290	Guanyl-specific ribonuclease Sa	F	Nucleotide transport and metabolism
826	9	urease subunit gamma	UA11_02326	UA12_02259	UA14_02342	UA16_02264	UA17_03123	UA18_02757	UA19_02439	UA21_02426	Bmul_2488	core	core_yATCC	core	C1	C1	C1	C1	C1	C1	C1	C1	C1	C1	NA	COG0831	COG0831	COG0831	COG0831	COG0831	COG0831	COG0831	COG0831	COG0831	COG0831	Urease gamma subunit	E	Amino acid transport and metabolism
827	9	hypothetical protein	UA11_01681	UA12_01688	UA14_01671	UA16_01711	UA17_02529	UA18_02331	UA19_01778	UA21_01839	Bmul_1764	core	core_yATCC	core	C1	C1	C1	C1	C1	C1	C1	C1	C1	C1	NA	no_cog	no_cog	no_cog	no_cog	no_cog	no_cog	no_cog	no_cog	no_cog	no_cog	no_cog	no_cog	no_cog
828	9	ATP phosphoribosyltransferase regulatory subunit	UA11_01386	UA12_01392	UA14_01377	UA16_01417	UA17_02229	UA18_02031	UA19_01486	UA21_01489	Bmul_1472	core	core_yATCC	core	C1	C1	C1	C1	C1	C1	C1	C1	C1	C1	NA	COG3705	COG3705	COG3705	COG3705	COG3705	COG3705	COG3705	COG3705	COG3705	COG3705	ATP phosphoribosyltransferase regulatory subunit HisZ	E	Amino acid transport and metabolism
829	9	LysR family transcriptional regulator	UA11_00524	UA12_00501	UA14_00500	UA16_00502	UA17_01275	UA18_00961	UA19_00555	UA21_00557	Bmul_0641	core	core_yATCC	core	C1	C1	C1	C1	C1	C1	C1	C1	C1	C1	NA	COG0583	COG0583	COG0583	COG0583	COG0583	COG0583	COG0583	COG0583	COG0583	COG0583	DNA-binding transcriptional regulator, LysR family	K	Transcription
830	9	DeoR family transcriptional regulator	UA11_00591	UA12_00568	UA14_00568	UA16_00570	UA17_01340	UA18_01081	UA19_00619	UA21_00621	Bmul_0710	core	core_yATCC	core	C1	C1	C1	C1	C1	C1	C1	C1	C1	C1	NA	COG2390	COG2390	COG2390	COG2390	COG2390	COG2390	COG2390	COG2390	COG2390	COG2390	DNA-binding transcriptional regulator LsrR, DeoR family	K	Transcription
831	9	aldo/keto reductase	UA11_00118	UA12_00096	UA14_00097	UA16_00097	UA17_00875	UA18_00556	UA19_00145	UA21_00145	Bmul_3074	core	core_yATCC	core	C1	C1	C1	C1	C1	C1	C1	C1	C1	C1	NA	COG0667	COG0667	COG0667	COG0667	COG0667	COG0667	COG0667	COG0667	COG0667	COG0667	Predicted oxidoreductase (related to aryl-alcohol dehydrogenase)	R	General function prediction only
832	3	putative phage repressor	UA11_04698	NA	NA	NA	NA	UA18_02410	NA	NA	Bmul_1840	random	random_yATCC	random	C2	NA	NA	NA	NA	C1	NA	NA	C1	conflict	NA	COG2932	NA	NA	NA	NA	COG2932	NA	NA	COG2932	COG2932	Phage repressor protein C, contains Cro/C1-type HTH and peptisase s24 domains	X	Mobilome: prophages, transposons
834	2	group 1 glycosyl transferase	UA11_02354	UA12_02289	NA	NA	NA	NA	NA	NA	NA	1ST_180	1ST_180_nATCC	ST	C1	C1	NA	NA	NA	NA	NA	NA	NA	C1	NA	COG0438	COG0438	NA	NA	NA	NA	NA	NA	NA	COG0438	Glycosyltransferase involved in cell wall bisynthesis	M	Cell wall/membrane/envelope biogenesis
835	6	Rieske (2Fe-2S) domain-containing protein	UA11_03319	UA12_03206	UA14_03579	UA16_03256	NA	NA	UA19_03366	UA21_03146	NA	3ST_180_189_650	3ST_180_189_650_nATCC	ST	C2	C2	C2	C2	NA	NA	C2	C2	NA	C2	NA	COG4638	COG4638	COG4638	COG4638	NA	NA	COG4638	COG4638	NA	COG4638	Phenylpropionate dioxygenase or related ring-hydroxylating dioxygenase, large terminal subunit	PR	mix
836	9	type II secretion system protein J	UA11_03113	UA12_03001	UA14_03066	UA16_03041	UA17_00670	UA18_00331	UA19_03160	UA21_02940	Bmul_0056	core	core_yATCC	core	C1	C1	C1	C1	C1	C1	C1	C1	C1	C1	NA	no_cog	no_cog	no_cog	no_cog	no_cog	no_cog	no_cog	no_cog	no_cog	no_cog	no_cog	no_cog	no_cog
837	8	hypothetical protein	UA11_01466	UA12_01472	UA14_01456	UA16_01496	UA17_02315	UA18_02117	UA19_01563	UA21_01566	NA	core	core_nATCC	core	C1	C1	C1	C1	C1	C1	C1	C1	NA	C1	NA	no_cog	no_cog	no_cog	no_cog	no_cog	no_cog	no_cog	no_cog	NA	no_cog	no_cog	no_cog	no_cog
838	9	hypothetical protein	UA11_04895	UA12_04645	UA14_04932	UA16_04609	UA17_04840	UA18_05193	UA19_04790	UA21_04780	Bmul_4898	core	core_yATCC	core	C2	C2	C2	C2	C2	C2	C2	C2	C2	C2	NA	COG4291	COG4291	COG4291	COG4291	COG4291	COG4291	COG4291	COG4291	COG4291	COG4291	Uncharacterized membrane protein	S	Function unknown
839	9	lamB/YcsF family protein	UA11_00263	UA12_00240	UA14_00242	UA16_00243	UA17_01019	UA18_00700	UA19_00294	UA21_00294	Bmul_0369	core	core_yATCC	core	C1	C1	C1	C1	C1	C1	C1	C1	C1	C1	NA	COG1540	COG1540	COG1540	COG1540	COG1540	COG1540	COG1540	COG1540	COG1540	COG1540	Lactam utilization protein B (function unknown)	R	General function prediction only
840	9	flavo family protein	UA11_04856	UA12_04606	UA14_04896	UA16_04573	UA17_04803	UA18_05157	UA19_04753	UA21_04743	Bmul_4817	core	core_yATCC	core	C2	C2	C2	C2	C2	C2	C2	C2	C2	C2	NA	COG2081	COG2081	COG2081	COG2081	COG2081	COG2081	COG2081	COG2081	COG2081	COG2081	Predicted flavoprotein YhiN	R	General function prediction only
841	9	major facilitator superfamily transporter	UA11_02410	UA12_02345	UA14_02417	UA16_02340	UA17_00031	UA18_02838	UA19_02513	UA21_02500	Bmul_2564	core	core_yATCC	core	C1	C1	C1	C1	C1	C1	C1	C1	C1	C1	NA	COG2814	COG2814	COG2814	COG2814	COG2814	COG2814	COG2814	COG2814	COG2814	COG2814	Predicted arabinose efflux permease, MFS family	G	Carbohydrate transport and metabolism
842	9	F0F1 ATP synthase subunit epsilon	UA11_03063	UA12_02951	UA14_03016	UA16_02991	UA17_00620	UA18_00281	UA19_03110	UA21_02890	Bmul_0107	core	core_yATCC	core	C1	C1	C1	C1	C1	C1	C1	C1	C1	C1	NA	COG0355	COG0355	COG0355	COG0355	COG0355	COG0355	COG0355	COG0355	COG0355	COG0355	FoF1-type ATP synthase, epsilon subunit	C	Energy production and conversion
843	8	acyl carrier protein	UA11_04420	UA12_04247	UA14_04582	UA16_04259	UA17_04393	UA18_04747	UA19_04397	UA21_04387	NA	core	core_nATCC	core	C2	C2	C2	C2	C2	C2	C2	C2	NA	C2	NA	COG0236	COG0236	COG0236	COG0236	COG0236	COG0236	COG0236	COG0236	NA	COG0236	Acyl carrier protein	IQ	mix
844	9	PAS/PAC sensor(s)-containing diguanylate cyclase/phosphodiesterase	UA11_02029	UA12_01963	UA14_01930	UA16_01979	UA17_02818	UA18_02476	UA19_02050	UA21_02110	Bmul_2116	core	core_yATCC	core	C1	C1	C1	C1	C1	C1	C1	C1	C1	C1	NA	COG2200	COG2200	COG2200	COG2200	COG2200	COG2200	COG2200	COG2200	COG2200	COG2200	EAL domain, c-di-GMP-specific phosphodiesterase class I (or its enzymatically inactive variant)	T	Signal transduction mechanisms
845	9	short-chain dehydrogenase/reductase SDR	UA11_00872	UA12_00841	UA14_00851	UA16_00852	UA17_01621	UA18_01471	UA19_00933	UA21_00936	Bmul_0986	core	core_yATCC	core	C1	C1	C1	C1	C1	C1	C1	C1	C1	C1	NA	COG1028	COG1028	COG1028	COG1028	COG1028	COG1028	COG1028	COG1028	COG1028	COG1028	NAD(P)-dependent dehydrogenase, short-chain alcohol dehydrogenase family	IQR	mix
846	9	oxidative stress regulatory protein OxyR	UA11_02494	UA12_02429	UA14_02497	UA16_02420	UA17_00112	UA18_02920	UA19_02593	UA21_02580	Bmul_2661	core	core_yATCC	core	C1	C1	C1	C1	C1	C1	C1	C1	C1	C1	NA	COG0583	COG0583	COG0583	COG0583	COG0583	COG0583	COG0583	COG0583	COG0583	COG0583	DNA-binding transcriptional regulator, LysR family	K	Transcription
847	9	snoaL-like domain protein	UA11_05085	UA12_04835	UA14_03157	UA16_04791	UA17_05026	UA18_05378	UA19_04965	UA21_04966	Bmul_5085	core	core_yATCC	core	C2	C2	C2	C2	C2	C2	C2	C2	C2	C2	NA	no_cog	no_cog	no_cog	no_cog	no_cog	no_cog	no_cog	no_cog	no_cog	no_cog	no_cog	no_cog	no_cog
848	9	extracellular solute-binding protein	UA11_04575	UA12_04402	UA14_04739	UA16_04416	UA17_04573	UA18_04927	UA19_04551	UA21_04541	Bmul_4568	core	core_yATCC	core	C2	C2	C2	C2	C2	C2	C2	C2	C2	C2	NA	COG0747	COG0747	COG0747	COG0747	COG0747	COG0747	COG0747	COG0747	COG0747	COG0747	ABC-type transport system, periplasmic component	E	Amino acid transport and metabolism
849	9	cytochrome B561	UA11_02504	UA12_02439	UA14_02507	UA16_02430	UA17_00122	UA18_02930	UA19_02603	UA21_02590	Bmul_2671	core	core_yATCC	core	C1	C1	C1	C1	C1	C1	C1	C1	C1	C1	NA	COG3038	COG3038	COG3038	COG3038	COG3038	COG3038	COG3038	COG3038	COG3038	COG3038	Cytochrome b561	C	Energy production and conversion
850	9	alpha/beta hydrolase	UA11_03602	UA12_03489	UA14_03851	UA16_03528	UA17_03614	UA18_03967	UA19_03656	UA21_03646	Bmul_3592	core	core_yATCC	core	C2	C2	C2	C2	C2	C2	C2	C2	C2	C2	NA	COG0657	COG0657	COG0657	COG0657	COG0657	COG0657	COG0657	COG0657	COG0657	COG0657	Acetyl esterase/lipase	I	Lipid transport and metabolism
851	9	porin	UA11_04290	UA12_04117	UA14_04452	UA16_04128	UA17_04255	UA18_04609	UA19_04267	UA21_04257	Bmul_4283	core	core_yATCC	core	C2	C2	C2	C2	C2	C2	C2	C2	C2	C2	NA	COG3203	COG3203	COG3203	COG3203	COG3203	COG3203	COG3203	COG3203	COG3203	COG3203	Outer membrane protein (porin)	M	Cell wall/membrane/envelope biogenesis
852	9	histidine ammonia-lyase	UA11_00993	UA12_00962	UA14_00972	UA16_00973	UA17_01793	UA18_01592	UA19_01054	UA21_01057	Bmul_1098	core	core_yATCC	core	C1	C1	C1	C1	C1	C1	C1	C1	C1	C1	NA	COG2986	COG2986	COG2986	COG2986	COG2986	COG2986	COG2986	COG2986	COG2986	COG2986	Histidine ammonia-lyase	E	Amino acid transport and metabolism
853	8	isochorismatase hydrolase	UA11_03672	UA12_03559	UA14_03921	UA16_03598	UA17_03690	UA18_04044	UA19_03731	UA21_03721	NA	core	core_nATCC	core	C2	C2	C2	C2	C2	C2	C2	C2	NA	C2	NA	COG1335	COG1335	COG1335	COG1335	COG1335	COG1335	COG1335	COG1335	NA	COG1335	Nicotinamidase-related amidase	HR	mix
854	9	LysR family transcriptional regulator	UA11_03667	UA12_03554	UA14_03916	UA16_03593	UA17_03684	UA18_04038	UA19_03726	UA21_03716	Bmul_3662	core	core_yATCC	core	C2	C2	C2	C2	C2	C2	C2	C2	C2	C2	NA	COG0583	COG0583	COG0583	COG0583	COG0583	COG0583	COG0583	COG0583	COG0583	COG0583	DNA-binding transcriptional regulator, LysR family	K	Transcription
855	9	alphaalpha-trehalose-phosphate synthase	UA11_04193	UA12_04020	UA14_04353	UA16_04029	UA17_04151	UA18_04505	UA19_04170	UA21_04160	Bmul_4183	core	core_yATCC	core	C2	C2	C2	C2	C2	C2	C2	C2	C2	C2	NA	COG0380	COG0380	COG0380	COG0380	COG0380	COG0380	COG0380	COG0380	COG0380	COG0380	Trehalose-6-phosphate synthase	G	Carbohydrate transport and metabolism
856	2	hypothetical protein	UA11_05710	UA12_05459	NA	NA	NA	NA	NA	NA	NA	1ST_180	1ST_180_nATCC	ST	C3	C3	NA	NA	NA	NA	NA	NA	NA	C3	NA	no_cog	no_cog	NA	NA	NA	NA	NA	NA	NA	no_cog	no_cog	no_cog	no_cog
857	9	extracellular ligand-binding receptor	UA11_04268	UA12_04095	UA14_04430	UA16_04106	UA17_04227	UA18_04581	UA19_04245	UA21_04235	Bmul_4261	core	core_yATCC	core	C2	C2	C2	C2	C2	C2	C2	C2	C2	C2	NA	COG0683	COG0683	COG0683	COG0683	COG0683	COG0683	COG0683	COG0683	COG0683	COG0683	ABC-type branched-chain amino acid transport system, periplasmic component	E	Amino acid transport and metabolism
858	9	hypothetical protein	UA11_02224	UA12_02160	UA14_02122	UA16_02171	UA17_03010	UA18_02668	UA19_02252	UA21_02313	Bmul_2394	core	core_yATCC	core	C1	C1	C1	C1	C1	C1	C1	C1	C1	C1	NA	no_cog	no_cog	no_cog	no_cog	no_cog	no_cog	no_cog	no_cog	no_cog	no_cog	no_cog	no_cog	no_cog
859	9	extracellular solute-binding protein	UA11_03262	UA12_03150	UA14_03516	UA16_03193	UA17_03272	UA18_03625	UA19_03310	UA21_03090	Bmul_3263	core	core_yATCC	core	C2	C2	C2	C2	C2	C2	C2	C2	C2	C2	NA	COG4166	COG4166	COG4166	COG4166	COG4166	COG4166	COG4166	COG4166	COG4166	COG4166	ABC-type oligopeptide transport system, periplasmic component	E	Amino acid transport and metabolism
860	9	adenine-specific DNA-methyltransferase	UA11_03138	UA12_03026	UA14_03091	UA16_03066	UA17_00695	UA18_00356	UA19_03184	UA21_02964	Bmul_0029	core	core_yATCC	core	C1	C1	C1	C1	C1	C1	C1	C1	C1	C1	NA	COG2189	COG2189	COG2189	COG2189	COG2189	COG2189	COG2189	COG2189	COG2189	COG2189	Adenine specific DNA methylase Mod	L	Replication, recombination and repair
861	8	fimbrial family protein	UA11_05658	UA12_05407	UA14_05370	UA16_05202	UA17_05650	UA18_06004	UA19_05472	UA21_05464	NA	core	core_nATCC	core	C3	C3	C3	C3	C3	C3	C3	C3	NA	C3	NA	COG3539	COG3539	COG3539	COG3539	COG3539	COG3539	COG3539	COG3539	NA	COG3539	Pilin (type 1 fimbria component protein)	N	Cell motility
862	9	4-carboxymuconolactone decarboxylase	UA11_05289	UA12_05039	UA14_03352	UA16_04986	UA17_05200	UA18_05552	UA19_05149	UA21_05150	Bmul_5284	core	core_yATCC	core	C2	C2	C2	C2	C2	C2	C2	C2	C2	C2	NA	COG0599	COG0599	COG0599	COG0599	COG0599	COG0599	COG0599	COG0599	COG0599	COG0599	Uncharacterized conserved protein YurZ, alkylhydroperoxidase/carboxymuconolactone decarboxylase family	R	General function prediction only
863	8	pili assembly chaperone	UA11_00096	UA12_00074	UA14_00075	UA16_00075	UA17_00852	UA18_00533	UA19_00123	UA21_00123	NA	core	core_nATCC	core	C1	C1	C1	C1	C1	C1	C1	C1	NA	C1	NA	COG3121	COG3121	COG3121	COG3121	COG3121	COG3121	COG3121	COG3121	NA	COG3121	P pilus assembly protein, chaperone PapD	W	Extracellular structures
864	9	precorrin-2 C(20)-methyltransferase	UA11_01490	UA12_01496	UA14_01479	UA16_01519	UA17_02338	UA18_02140	UA19_01586	UA21_01589	Bmul_1570	core	core_yATCC	core	C1	C1	C1	C1	C1	C1	C1	C1	C1	C1	NA	COG2243	COG2243	COG2243	COG2243	COG2243	COG2243	COG2243	COG2243	COG2243	COG2243	Precorrin-2 methylase	H	Coenzyme transport and metabolism
865	9	type IV pilus secretin PilQ	UA11_02866	UA12_02754	UA14_02816	UA16_02791	UA17_00425	UA18_00072	UA19_02912	UA21_03333	Bmul_0294	core	core_yATCC	core	C1	C1	C1	C1	C1	C1	C1	C2_TL4B	C1	C1	TL4B	COG4796	COG4796	COG4796	COG4796	COG4796	COG4796	COG4796	COG4796	COG4796	COG4796	Type II secretory pathway, component HofQ	U	Intracellular trafficking, secretion, and vesicular transport
866	9	MarR family transcriptional regulator	UA11_03216	UA12_03104	UA14_03470	UA16_03147	UA17_03226	UA18_03544	UA19_03264	UA21_03044	Bmul_3216	core	core_yATCC	core	C2	C2	C2	C2	C2	C2	C2	C2	C2	C2	NA	COG1846	COG1846	COG1846	COG1846	COG1846	COG1846	COG1846	COG1846	COG1846	COG1846	DNA-binding transcriptional regulator, MarR family	K	Transcription
867	9	DNA-deoxyinosine glycosylase	UA11_00822	UA12_00790	UA14_00801	UA16_00802	UA17_01565	UA18_01419	UA19_00883	UA21_00886	Bmul_0934	core	core_yATCC	core	C1	C1	C1	C1	C1	C1	C1	C1	C1	C1	NA	COG3663	COG3663	COG3663	COG3663	COG3663	COG3663	COG3663	COG3663	COG3663	COG3663	G:T/U-mismatch repair DNA glycosylase	L	Replication, recombination and repair
868	9	MerR family regulatory protein	UA11_04850	UA12_04600	UA14_04890	UA16_04567	UA17_02462	UA18_02264	UA19_04747	UA21_04737	Bmul_1699	core	core_yATCC	core	C2	C2	C2	C2	C1	C1	C2	C2	C1	conflict	NA	COG0789	COG0789	COG0789	COG0789	COG0789	COG0789	COG0789	COG0789	COG0789	COG0789	DNA-binding transcriptional regulator, MerR family	K	Transcription
869	9	3-phosphoshikimate 1-carboxyvinyltransferase	UA11_02179	UA12_02115	UA14_02077	UA16_02126	UA17_02965	UA18_02623	UA19_02201	UA21_02262	Bmul_2259	core	core_yATCC	core	C1	C1	C1	C1	C1	C1	C1	C1	C1	C1	NA	COG0128	COG0128	COG0128	COG0128	COG0128	COG0128	COG0128	COG0128	COG0128	COG0128	5-enolpyruvylshikimate-3-phosphate synthase	E	Amino acid transport and metabolism
870	9	acyl-CoA dehydrogenase domain-containing protein	UA11_00321	UA12_00298	UA14_00297	UA16_00298	UA17_01075	UA18_00756	UA19_00353	UA21_00354	Bmul_0425	core	core_yATCC	core	C1	C1	C1	C1	C1	C1	C1	C1	C1	C1	NA	COG1960	COG1960	COG1960	COG1960	COG1960	COG1960	COG1960	COG1960	COG1960	COG1960	Acyl-CoA dehydrogenase related to the alkylation response protein AidB	I	Lipid transport and metabolism
871	9	tRNA pseudouridine synthase A	UA11_04761	UA12_04511	UA14_04795	UA16_04472	UA17_04675	UA18_05029	UA19_04659	UA21_04649	Bmul_4624	core	core_yATCC	core	C2	C2	C2	C2	C2	C2	C2	C2	C2	C2	NA	COG0101	COG0101	COG0101	COG0101	COG0101	COG0101	COG0101	COG0101	COG0101	COG0101	tRNA U38,U39,U40 pseudouridine synthase TruA	J	Translation, ribosomal structure and biogenesis
872	9	prepilin peptidase	UA11_02636	UA12_02571	UA14_02639	UA16_02562	UA17_00257	UA18_03066	UA19_02736	UA21_02725	Bmul_2820	core	core_yATCC	core	C1	C1	C1	C1	C1	C1	C1	C1	C1	C1	NA	COG1989	COG1989	COG1989	COG1989	COG1989	COG1989	COG1989	COG1989	COG1989	COG1989	Prepilin signal peptidase PulO (type II secretory pathway) or related peptidase	NU	mix
873	9	Serine O-acetyltransferase	UA11_05298	UA12_05048	UA14_03361	UA16_04995	UA17_05209	UA18_05561	UA19_05158	UA21_05159	Bmul_5293	core	core_yATCC	core	C2	C2	C2	C2	C2	C2	C2	C2	C2	C2	NA	COG1045	COG1045	COG1045	COG1045	COG1045	COG1045	COG1045	COG1045	COG1045	COG1045	Serine acetyltransferase	E	Amino acid transport and metabolism
874	9	amidohydrolase	UA11_03621	UA12_03508	UA14_03870	UA16_03547	UA17_03633	UA18_03986	UA19_03675	UA21_03665	Bmul_3611	core	core_yATCC	core	C2	C2	C2	C2	C2	C2	C2	C2	C2	C2	NA	COG2159	COG2159	COG2159	COG2159	COG2159	COG2159	COG2159	COG2159	COG2159	COG2159	Predicted metal-dependent hydrolase, TIM-barrel fold	R	General function prediction only
875	9	LTXXQ motif family protein	UA11_00769	UA12_00746	UA14_00748	UA16_00749	UA17_01518	UA18_01322	UA19_00797	UA21_00799	Bmul_0888	core	core_yATCC	core	C1	C1	C1	C1	C1	C1	C1	C1	C1	C1	NA	no_cog	no_cog	no_cog	no_cog	no_cog	no_cog	no_cog	no_cog	no_cog	no_cog	no_cog	no_cog	no_cog
876	9	amino acid permease	UA11_03823	UA12_03710	UA14_04070	UA16_03747	UA17_03846	UA18_04200	UA19_03880	UA21_03870	Bmul_3822	core	core_yATCC	core	C2	C2	C2	C2	C2	C2	C2	C2	C2	C2	NA	COG0531	COG0531	COG0531	COG0531	COG0531	COG0531	COG0531	COG0531	COG0531	COG0531	Amino acid transporter	E	Amino acid transport and metabolism
877	9	succinylglutamic semialdehyde dehydrogenase	UA11_02034	UA12_01968	UA14_01935	UA16_01984	UA17_02823	UA18_02481	UA19_02055	UA21_02115	Bmul_2121	core	core_yATCC	core	C1	C1	C1	C1	C1	C1	C1	C1	C1	C1	NA	COG1012	COG1012	COG1012	COG1012	COG1012	COG1012	COG1012	COG1012	COG1012	COG1012	Acyl-CoA reductase or other NAD-dependent aldehyde dehydrogenase	C	Energy production and conversion
878	8	hypothetical protein	UA11_03793	UA12_03680	UA14_04041	UA16_03718	UA17_03817	UA18_04171	UA19_03851	UA21_03841	NA	core	core_nATCC	core	C2	C2	C2	C2	C2	C2	C2	C2	NA	C2	NA	no_cog	no_cog	no_cog	no_cog	no_cog	no_cog	no_cog	no_cog	NA	no_cog	no_cog	no_cog	no_cog
879	9	molybdopterin converting factor subunit 1	UA11_05409	UA12_05159	UA14_05156	UA16_05470	UA17_05318	UA18_05670	UA19_05286	UA21_05274	Bmul_5395	core	core_yATCC	core	C3	C3	C3	C3	C3	C3	C3	C3	C3	C3	NA	COG1977	COG1977	COG1977	COG1977	COG1977	COG1977	COG1977	COG1977	COG1977	COG1977	Molybdopterin converting factor, small subunit	H	Coenzyme transport and metabolism
880	6	hypothetical protein	UA11_05273	UA12_05023	UA14_03336	UA16_04970	NA	NA	UA19_05133	UA21_05134	NA	3ST_180_189_650	3ST_180_189_650_nATCC	ST	C2	C2	C2	C2	NA	NA	C2	C2	NA	C2	NA	no_cog	no_cog	no_cog	no_cog	NA	NA	no_cog	no_cog	NA	no_cog	no_cog	no_cog	no_cog
881	9	aminotransferase class-III family protein	UA11_05715	UA12_05464	UA14_05427	UA16_05259	UA17_05709	UA18_06063	UA19_05529	UA21_05521	Bmul_6015	core	core_yATCC	core	C3	C3	C3	C3	C3	C3	C3	C3	C3	C3	NA	COG0161	COG0161	COG0161	COG0161	COG0161	COG0161	COG0161	COG0161	COG0161	COG0161	Adenosylmethionine-8-amino-7-oxononanoate aminotransferase	H	Coenzyme transport and metabolism
882	9	eamA-like transporter family protein	UA11_03560	UA12_03447	UA14_03809	UA16_03486	UA17_03567	UA18_03920	UA19_03608	UA21_03598	Bmul_3541	core	core_yATCC	core	C2	C2	C2	C2	C2	C2	C2	C2	C2	C2	NA	COG0697	COG0697	COG0697	COG0697	COG0697	COG0697	COG0697	COG0697	COG0697	COG0697	Permease of the drug/metabolite transporter (DMT) superfamily	GER	mix
883	9	2-aminoethylphosphonate--pyruvate transaminase	UA11_00022	UA12_00022	UA14_00023	UA16_00023	UA17_00740	UA18_00404	UA19_00022	UA21_00022	Bmul_3138	core	core_yATCC	core	C1	C1	C1	C1	C1	C1	C1	C1	C1	C1	NA	COG0075	COG0075	COG0075	COG0075	COG0075	COG0075	COG0075	COG0075	COG0075	COG0075	Archaeal aspartate aminotransferase or a related aminotransferase, includes purine catabolism protein PucG	EF	mix
884	9	LacI family transcription regulator	UA11_01991	UA12_01925	UA14_01892	UA16_01941	UA17_02775	UA18_02433	UA19_02012	UA21_02072	Bmul_2073	core	core_yATCC	core	C1	C1	C1	C1	C1	C1	C1	C1	C1	C1	NA	COG1609	COG1609	COG1609	COG1609	COG1609	COG1609	COG1609	COG1609	COG1609	COG1609	DNA-binding transcriptional regulator, LacI/PurR family	K	Transcription
885	6	putative lipoprotein	UA11_05426	UA12_05176	UA14_05173	UA16_05487	NA	NA	UA19_05303	UA21_05291	NA	3ST_180_189_650	3ST_180_189_650_nATCC	ST	C3	C3	C3	C3	NA	NA	C3	C3	NA	C3	NA	no_cog	no_cog	no_cog	no_cog	NA	NA	no_cog	no_cog	NA	no_cog	no_cog	no_cog	no_cog
886	9	putative lipoprotein	UA11_01659	UA12_01666	UA14_01649	UA16_01689	UA17_02507	UA18_02309	UA19_01756	UA21_01817	Bmul_1742	core	core_yATCC	core	C1	C1	C1	C1	C1	C1	C1	C1	C1	C1	NA	COG4731	COG4731	COG4731	COG4731	COG4731	COG4731	COG4731	COG4731	COG4731	COG4731	Uncharacterized conserved protein, DUF2147 family	S	Function unknown
887	9	signal-transduction protein	UA11_03897	UA12_03785	UA14_04124	UA16_03801	UA17_03905	UA18_04258	UA19_03941	UA21_03931	Bmul_3943	core	core_yATCC	core	C2	C2	C2	C2	C2	C2	C2	C2	C2	C2	NA	COG2905	COG2905	COG2905	COG2905	COG2905	COG2905	COG2905	COG2905	COG2905	COG2905	Signal-transduction protein containing cAMP-binding, CBS, and nucleotidyltransferase domains	T	Signal transduction mechanisms
888	9	4-hydroxyphenylacetate degradation bifunctional isomerase/decarboxylase subunit HpaG1	UA11_04366	UA12_04193	UA14_04529	UA16_04206	UA17_04339	UA18_04693	UA19_04344	UA21_04334	Bmul_4374	core	core_yATCC	core	C2	C2	C2	C2	C2	C2	C2	C2	C2	C2	NA	COG0179	COG0179	COG0179	COG0179	COG0179	COG0179	COG0179	COG0179	COG0179	COG0179	2-keto-4-pentenoate hydratase/2-oxohepta-3-ene-1,7-dioic acid hydratase (catechol pathway)	Q	Secondary metabolites biosynthesis, transport and catabolism
889	9	arginine N-succinyltransferase	UA11_02035	UA12_01969	UA14_01936	UA16_01985	UA17_02824	UA18_02482	UA19_02056	UA21_02116	Bmul_2122	core	core_yATCC	core	C1	C1	C1	C1	C1	C1	C1	C1	C1	C1	NA	COG3138	COG3138	COG3138	COG3138	COG3138	COG3138	COG3138	COG3138	COG3138	COG3138	Arginine/ornithine N-succinyltransferase beta subunit	E	Amino acid transport and metabolism
890	9	inositol 2-dehydrogenase	UA11_01739	UA12_01746	UA14_01729	UA16_01769	UA17_02590	UA18_03245	UA19_01839	UA21_01900	Bmul_1887	core	core_yATCC	core	C1	C1	C1	C1	C1	C1	C1	C1	C1	C1	NA	COG0673	COG0673	COG0673	COG0673	COG0673	COG0673	COG0673	COG0673	COG0673	COG0673	Predicted dehydrogenase	R	General function prediction only
891	9	binding-protein-dependent transport system inner membrane protein	UA11_03983	UA12_03871	UA14_04210	UA16_03887	UA17_03998	UA18_04351	UA19_04028	UA21_04018	Bmul_4035	core	core_yATCC	core	C2	C2	C2	C2	C2	C2	C2	C2	C2	C2	NA	COG0600	COG0600	COG0600	COG0600	COG0600	COG0600	COG0600	COG0600	COG0600	COG0600	ABC-type nitrate/sulfonate/bicarbonate transport system, permease component	P	Inorganic ion transport and metabolism
892	9	N-acetyltransferase GCN5	UA11_04202	UA12_04029	UA14_04362	UA16_04038	UA17_04161	UA18_04515	UA19_04179	UA21_04169	Bmul_4192	core	core_yATCC	core	C2	C2	C2	C2	C2	C2	C2	C2	C2	C2	NA	COG1246	COG1246	COG1246	COG1246	COG1246	COG1246	COG1246	COG1246	COG1246	COG1246	N-acetylglutamate synthase or related acetyltransferase, GNAT family	E	Amino acid transport and metabolism
893	9	histone deacetylase superfamily protein	UA11_02167	UA12_02103	UA14_02065	UA16_02114	UA17_02953	UA18_02611	UA19_02189	UA21_02250	Bmul_2247	core	core_yATCC	core	C1	C1	C1	C1	C1	C1	C1	C1	C1	C1	NA	COG0123	COG0123	COG0123	COG0123	COG0123	COG0123	COG0123	COG0123	COG0123	COG0123	Acetoin utilization deacetylase AcuC or a related deacetylase	BQ	mix
894	9	entericidin EcnAB	UA11_03801	UA12_03688	UA14_04048	UA16_03725	UA17_03825	UA18_04179	UA19_03858	UA21_03848	Bmul_3799	core	core_yATCC	core	C2	C2	C2	C2	C2	C2	C2	C2	C2	C2	NA	COG5510	COG5510	COG5510	COG5510	COG5510	COG5510	COG5510	COG5510	COG5510	COG5510	Predicted small secreted protein	S	Function unknown
895	9	PRC-barrel domain-containing protein	UA11_00861	UA12_00830	UA14_00840	UA16_00841	UA17_01610	UA18_01460	UA19_00922	UA21_00925	Bmul_0975	core	core_yATCC	core	C1	C1	C1	C1	C1	C1	C1	C1	C1	C1	NA	no_cog	no_cog	no_cog	no_cog	no_cog	no_cog	no_cog	no_cog	no_cog	no_cog	no_cog	no_cog	no_cog
897	9	UDP-N-acetylmuramoyl-L-alanyl-D-glutamate synthetase	UA11_02654	UA12_02589	UA14_02657	UA16_02580	UA17_00274	UA18_03083	UA19_02754	UA21_02743	Bmul_2838	core	core_yATCC	core	C1	C1	C1	C1	C1	C1	C1	C1	C1	C1	NA	COG0771	COG0771	COG0771	COG0771	COG0771	COG0771	COG0771	COG0771	COG0771	COG0771	UDP-N-acetylmuramoylalanine-D-glutamate ligase	M	Cell wall/membrane/envelope biogenesis
898	9	glycerol-3-phosphate transporter ATP-binding subunit	UA11_02859	UA12_02747	UA14_02809	UA16_02784	UA17_00418	UA18_00065	UA19_02905	UA21_03340	Bmul_0301	core	core_yATCC	core	C1	C1	C1	C1	C1	C1	C1	C2_TL4B	C1	C1	TL4B	COG3839	COG3839	COG3839	COG3839	COG3839	COG3839	COG3839	COG3839	COG3839	COG3839	ABC-type sugar transport system, ATPase component	G	Carbohydrate transport and metabolism
899	9	bestrophin RFP-TM chloride channel family protein	UA11_04013	UA12_03901	UA14_04240	UA16_03917	UA17_04028	UA18_04382	UA19_04058	UA21_04048	Bmul_4064	core	core_yATCC	core	C2	C2	C2	C2	C2	C2	C2	C2	C2	C2	NA	COG3781	COG3781	COG3781	COG3781	COG3781	COG3781	COG3781	COG3781	COG3781	COG3781	Predicted membrane chloride channel, bestrophin family	P	Inorganic ion transport and metabolism
900	9	bacterial regulatory helix-turn-helix lysR family protein	UA11_04292	UA12_04119	UA14_04454	UA16_04130	UA17_04257	UA18_04611	UA19_04269	UA21_04259	Bmul_4285	core	core_yATCC	core	C2	C2	C2	C2	C2	C2	C2	C2	C2	C2	NA	COG0583	COG0583	COG0583	COG0583	COG0583	COG0583	COG0583	COG0583	COG0583	COG0583	DNA-binding transcriptional regulator, LysR family	K	Transcription
901	9	methyl-accepting chemotaxis sensory transducer	UA11_05794	UA12_05543	UA14_05496	UA16_05328	UA17_05825	UA18_06179	UA19_05608	UA21_05600	Bmul_6092	core	core_yATCC	core	C3	C3	C3	C3	C3	C3	C3	C3	C3	C3	NA	COG0840	COG0840	COG0840	COG0840	COG0840	COG0840	COG0840	COG0840	COG0840	COG0840	Methyl-accepting chemotaxis protein	NT	mix
902	9	periplasmic binding protein/LacI transcriptional regulator	UA11_03784	UA12_03671	UA14_04032	UA16_03709	UA17_03808	UA18_04162	UA19_03842	UA21_03832	Bmul_3783	core	core_yATCC	core	C2	C2	C2	C2	C2	C2	C2	C2	C2	C2	NA	COG1879	COG1879	COG1879	COG1879	COG1879	COG1879	COG1879	COG1879	COG1879	COG1879	ABC-type sugar transport system, periplasmic component, contains N-terminal xre family HTH domain	G	Carbohydrate transport and metabolism
903	9	Crp/FNR family transcriptional regulator	UA11_04382	UA12_04209	UA14_04544	UA16_04221	UA17_04355	UA18_04709	UA19_04359	UA21_04349	Bmul_4390	core	core_yATCC	core	C2	C2	C2	C2	C2	C2	C2	C2	C2	C2	NA	COG0664	COG0664	COG0664	COG0664	COG0664	COG0664	COG0664	COG0664	COG0664	COG0664	cAMP-binding domain of CRP or a regulatory subunit of cAMP-dependent protein kinases	T	Signal transduction mechanisms
904	9	Hcp1 family type VI secretion system effector	UA11_03847	UA12_03734	UA14_04094	UA16_03771	UA17_03870	UA18_04224	UA19_03904	UA21_03894	Bmul_3909	core	core_yATCC	core	C2	C2	C2	C2	C2	C2	C2	C2	C2	C2	NA	COG3157	COG3157	COG3157	COG3157	COG3157	COG3157	COG3157	COG3157	COG3157	COG3157	Type VI protein secretion system component Hcp (secreted cytotoxin)	U	Intracellular trafficking, secretion, and vesicular transport
905	9	fatty acid desaturase family protein	UA11_02267	UA12_02200	UA14_02149	UA16_02199	UA17_03037	UA18_02695	UA19_02279	UA21_02340	Bmul_2418	core	core_yATCC	core	C1	C1	C1	C1	C1	C1	C1	C1	C1	C1	NA	no_cog	no_cog	no_cog	no_cog	no_cog	no_cog	no_cog	no_cog	no_cog	no_cog	no_cog	no_cog	no_cog
906	9	integral membrane sensor signal transduction histidine kinase	UA11_00562	UA12_00539	UA14_00539	UA16_00541	UA17_01310	UA18_01051	UA19_00590	UA21_00592	Bmul_0681	core	core_yATCC	core	C1	C1	C1	C1	C1	C1	C1	C1	C1	C1	NA	COG0642	COG0642	COG0642	COG0642	COG0642	COG0642	COG0642	COG0642	COG0642	COG0642	Signal transduction histidine kinase	T	Signal transduction mechanisms
907	9	filamentous hemagglutinin outer membrane protein	UA11_05147	UA12_04897	UA14_03209	UA16_04843	UA17_05074	UA18_05426	UA19_05017	UA21_05018	Bmul_5133	core	core_yATCC	core	C2	C2	C2	C2	C2	C2	C2	C2	C2	C2	NA	no_cog	no_cog	no_cog	COG0810	no_cog	no_cog	no_cog	no_cog	no_cog	no_cog	no_cog	no_cog	no_cog
908	5	Arc domain-containing protein	UA11_03798	UA12_03685	NA	NA	UA17_03822	UA18_04176	NA	NA	Bmul_3796	2ST_180_287	2ST_180_287_yATCC	ST	C2	C2	NA	NA	C2	C2	NA	NA	C2	C2	NA	COG4691	COG4691	NA	NA	COG4691	COG4691	NA	NA	COG4691	COG4691	Plasmid stability protein	V	Defense mechanisms
909	9	sodium/calcium exchanger membrane region	UA11_04127	UA12_03954	UA14_04295	UA16_03971	UA17_04088	UA18_04442	UA19_04111	UA21_04101	Bmul_4124	core	core_yATCC	core	C2	C2	C2	C2	C2	C2	C2	C2	C2	C2	NA	COG0387	COG0387	COG0387	COG0387	COG0387	COG0387	COG0387	COG0387	COG0387	COG0387	Ca2+/H+ antiporter	P	Inorganic ion transport and metabolism
910	9	CDP-diacylglycerol--glycerol-3-phosphate 3-phosphatidyltransferase	UA11_02079	UA12_02013	UA14_01977	UA16_02025	UA17_02865	UA18_02523	UA19_02101	UA21_02161	Bmul_2160	core	core_yATCC	core	C1	C1	C1	C1	C1	C1	C1	C1	C1	C1	NA	COG0558	COG0558	COG0558	COG0558	COG0558	COG0558	COG0558	COG0558	COG0558	COG0558	Phosphatidylglycerophosphate synthase	I	Lipid transport and metabolism
911	9	FAD-dependent pyridine nucleotide-disulfide oxidoreductase	UA11_03943	UA12_03831	UA14_04170	UA16_03847	UA17_03956	UA18_04309	UA19_03988	UA21_03978	Bmul_3994	core	core_yATCC	core	C2	C2	C2	C2	C2	C2	C2	C2	C2	C2	NA	COG0446	COG0446	COG0446	COG0446	COG0446	COG0446	COG0446	COG0446	COG0446	COG0446	NADPH-dependent 2,4-dienoyl-CoA reductase, sulfur reductase, or a related oxidoreductase	I	Lipid transport and metabolism
913	9	cell division protein FtsB	UA11_01061	UA12_01030	UA14_01040	UA16_01042	UA17_01860	UA18_01659	UA19_01122	UA21_01125	Bmul_1164	core	core_yATCC	core	C1	C1	C1	C1	C1	C1	C1	C1	C1	C1	NA	COG2919	COG2919	COG2919	COG2919	COG2919	COG2919	COG2919	COG2919	COG2919	COG2919	Cell division protein FtsB	D	Cell cycle control, cell division, chromosome partitioning
914	9	putative signal peptide transmembrane protein	UA11_05319	UA12_05069	UA14_03400	UA16_05034	UA17_05230	UA18_05582	UA19_05198	UA21_05199	Bmul_5314	core	core_yATCC	core	C2	C2	C2	C2	C2	C2	C2	C2	C2	C2	NA	no_cog	no_cog	no_cog	no_cog	no_cog	no_cog	no_cog	no_cog	no_cog	no_cog	no_cog	no_cog	no_cog
915	9	F0F1 ATP synthase subunit alpha	UA11_03066	UA12_02954	UA14_03019	UA16_02994	UA17_00623	UA18_00284	UA19_03113	UA21_02893	Bmul_0104	core	core_yATCC	core	C1	C1	C1	C1	C1	C1	C1	C1	C1	C1	NA	COG0056	COG0056	COG0056	COG0056	COG0056	COG0056	COG0056	COG0056	COG0056	COG0056	FoF1-type ATP synthase, alpha subunit	C	Energy production and conversion
916	9	benzoate transporter	UA11_05240	UA12_04990	UA14_03303	UA16_04937	UA17_05165	UA18_05517	UA19_05110	UA21_05111	Bmul_5243	core	core_yATCC	core	C2	C2	C2	C2	C2	C2	C2	C2	C2	C2	NA	COG3135	COG3135	COG3135	COG3135	COG3135	COG3135	COG3135	COG3135	COG3135	COG3135	Predicted benzoate:H+ symporter BenE	Q	Secondary metabolites biosynthesis, transport and catabolism
917	9	XRE family transcriptional regulator	UA11_05327	UA12_05077	UA14_03408	UA16_05042	UA17_05238	UA18_05590	UA19_05206	UA21_05207	Bmul_5322	core	core_yATCC	core	C2	C2	C2	C2	C2	C2	C2	C2	C2	C2	NA	COG1396	COG1396	COG1396	COG1396	COG1396	COG1396	COG1396	COG1396	COG1396	COG1396	Transcriptional regulator, contains XRE-family HTH domain	K	Transcription
918	9	fimbrial biogenesis outer membrane usher protein	UA11_01532	UA12_01538	UA14_01521	UA16_01561	UA17_02380	UA18_02182	UA19_01628	UA21_01631	Bmul_1611	core	core_yATCC	core	C1	C1	C1	C1	C1	C1	C1	C1	C1	C1	NA	COG3188	COG3188	COG3188	COG3188	COG3188	COG3188	COG3188	COG3188	COG3188	COG3188	Outer membrane usher protein FimD/PapC	NW	mix
919	9	hypothetical protein	UA11_01960	UA12_01894	UA14_01861	UA16_01912	UA17_02744	UA18_03399	UA19_01982	UA21_02042	Bmul_2039	core	core_yATCC	core	C1	C1	C1	C1	C1	C1	C1	C1	C1	C1	NA	no_cog	no_cog	no_cog	no_cog	no_cog	no_cog	no_cog	no_cog	no_cog	no_cog	no_cog	no_cog	no_cog
920	6	ACT domain protein	UA11_05722	UA12_05471	UA14_05434	UA16_05266	NA	NA	UA19_05536	UA21_05528	NA	3ST_180_189_650	3ST_180_189_650_nATCC	ST	C3	C3	C3	C3	NA	NA	C3	C3	NA	C3	NA	COG0654	COG0654	COG0654	COG0654	NA	NA	COG0654	COG0654	NA	COG0654	2-polyprenyl-6-methoxyphenol hydroxylase and related FAD-dependent oxidoreductases	HC	mix
921	9	cytosine/purines uracil thiamine allantoin permease	UA11_01986	UA12_01920	UA14_01887	UA16_01937	UA17_02770	UA18_03425	UA19_02008	UA21_02068	Bmul_2066	core	core_yATCC	core	C1	C1	C1	C1	C1	C1	C1	C1	C1	C1	NA	COG1457	COG1457	COG1457	COG1457	COG1457	COG1457	COG1457	COG1457	COG1457	COG1457	Purine-cytosine permease or related protein	F	Nucleotide transport and metabolism
922	9	FAD-binding oxidoreductase	UA11_00446	UA12_00423	UA14_00422	UA16_00424	UA17_01198	UA18_00884	UA19_00478	UA21_00480	Bmul_0564	core	core_yATCC	core	C1	C1	C1	C1	C1	C1	C1	C1	C1	C1	NA	COG0247	COG0247	COG0247	COG0247	COG0247	COG0247	COG0247	COG0247	COG0247	COG0247	Fe-S oxidoreductase	C	Energy production and conversion
923	9	N-hydroxyarylamine O-acetyltransferase	UA11_03954	UA12_03842	UA14_04181	UA16_03858	UA17_03969	UA18_04322	UA19_03999	UA21_03989	Bmul_4006	core	core_yATCC	core	C2	C2	C2	C2	C2	C2	C2	C2	C2	C2	NA	COG2162	COG2162	COG2162	COG2162	COG2162	COG2162	COG2162	COG2162	COG2162	COG2162	Arylamine N-acetyltransferase	Q	Secondary metabolites biosynthesis, transport and catabolism
924	9	N-acetyltransferase GCN5	UA11_03910	UA12_03798	UA14_04136	UA16_03813	UA17_03918	UA18_04271	UA19_03954	UA21_03944	Bmul_3956	core	core_yATCC	core	C2	C2	C2	C2	C2	C2	C2	C2	C2	C2	NA	COG0702	COG0702	COG0702	COG0702	COG0702	COG0702	COG0702	COG0702	COG0702	COG0702	Uncharacterized conserved protein YbjT, contains NAD(P)-binding and DUF2867 domains	R	General function prediction only
925	7	taurine dioxygenase	UA11_04574	UA12_04401	UA14_04738	UA16_04415	NA	NA	UA19_04550	UA21_04540	Bmul_4567	3ST_180_189_650	3ST_180_189_650_yATCC	ST	C2	C2	C2	C2	NA	NA	C2	C2	C2	C2	NA	COG2175	COG2175	COG2175	COG2175	NA	NA	COG2175	COG2175	COG2175	COG2175	Taurine dioxygenase, alpha-ketoglutarate-dependent	Q	Secondary metabolites biosynthesis, transport and catabolism
926	9	major facilitator transporter	UA11_03814	UA12_03701	UA14_04061	UA16_03738	UA17_03838	UA18_04192	UA19_03871	UA21_03861	Bmul_3813	core	core_yATCC	core	C2	C2	C2	C2	C2	C2	C2	C2	C2	C2	NA	no_cog	no_cog	COG2211	COG2211	no_cog	no_cog	COG2211	COG2211	no_cog	no_cog	no_cog	no_cog	no_cog
927	9	NUDIX hydrolase	UA11_00417	UA12_00394	UA14_00393	UA16_00394	UA17_01168	UA18_00854	UA19_00449	UA21_00451	Bmul_0533	core	core_yATCC	core	C1	C1	C1	C1	C1	C1	C1	C1	C1	C1	NA	no_cog	no_cog	no_cog	no_cog	no_cog	no_cog	no_cog	no_cog	no_cog	no_cog	no_cog	no_cog	no_cog
928	6	putative sigma factor	UA11_05824	UA12_05573	UA14_05526	UA16_05358	NA	NA	UA19_05653	UA21_05645	NA	3ST_180_189_650	3ST_180_189_650_nATCC	ST	C3	C3	C3	C3	NA	NA	C3	C3	NA	C3	NA	COG1595	COG1595	COG1595	COG1595	NA	NA	COG1595	COG1595	NA	COG1595	DNA-directed RNA polymerase specialized sigma subunit, sigma24 family	K	Transcription
929	8	3-oxoacyl-ACP synthase	UA11_04409	UA12_04236	UA14_04571	UA16_04248	UA17_04382	UA18_04736	UA19_04386	UA21_04376	NA	core	core_nATCC	core	C2	C2	C2	C2	C2	C2	C2	C2	NA	C2	NA	COG0304	COG0304	COG0304	COG0304	COG0304	COG0304	COG0304	COG0304	NA	COG0304	3-oxoacyl-(acyl-carrier-protein) synthase	IQ	mix
930	9	YscJ/HrcJ family type III secretion apparatus lipoprotein	UA11_03752	UA12_03639	UA14_04001	UA16_03678	UA17_03770	UA18_04124	UA19_03811	UA21_03801	Bmul_3744	core	core_yATCC	core	C2	C2	C2	C2	C2	C2	C2	C2	C2	C2	NA	COG4669	COG4669	COG4669	COG4669	COG4669	COG4669	COG4669	COG4669	COG4669	COG4669	Type III secretory pathway, lipoprotein EscJ	U	Intracellular trafficking, secretion, and vesicular transport
931	9	LysR family transcriptional regulator	UA11_03365	UA12_03252	UA14_03625	UA16_03302	UA17_03361	UA18_03714	UA19_03412	UA21_03192	Bmul_3353	core	core_yATCC	core	C2	C2	C2	C2	C2	C2	C2	C2	C2	C2	NA	COG0583	COG0583	COG0583	COG0583	COG0583	COG0583	COG0583	COG0583	COG0583	COG0583	DNA-binding transcriptional regulator, LysR family	K	Transcription
932	9	hypothetical protein	UA11_00288	UA12_00265	UA14_00267	UA16_00268	UA17_01044	UA18_00725	UA19_00319	UA21_00319	Bmul_0394	core	core_yATCC	core	C1	C1	C1	C1	C1	C1	C1	C1	C1	C1	NA	no_cog	no_cog	no_cog	no_cog	no_cog	no_cog	no_cog	no_cog	no_cog	no_cog	no_cog	no_cog	no_cog
933	9	enoyl-CoA hydratase	UA11_03665	UA12_03552	UA14_03914	UA16_03591	UA17_03682	UA18_04036	UA19_03724	UA21_03714	Bmul_3660	core	core_yATCC	core	C2	C2	C2	C2	C2	C2	C2	C2	C2	C2	NA	COG1024	COG1024	COG1024	COG1024	COG1024	COG1024	COG1024	COG1024	COG1024	COG1024	Enoyl-CoA hydratase/carnithine racemase	I	Lipid transport and metabolism
934	9	hypothetical protein	UA11_00805	UA12_00773	UA14_00784	UA16_00785	UA17_01548	UA18_01402	UA19_00866	UA21_00869	Bmul_0917	core	core_yATCC	core	C1	C1	C1	C1	C1	C1	C1	C1	C1	C1	NA	no_cog	no_cog	no_cog	no_cog	no_cog	no_cog	no_cog	no_cog	no_cog	no_cog	no_cog	no_cog	no_cog
935	9	chloride channel core protein	UA11_02260	UA12_02193	UA14_02142	UA16_02192	UA17_03030	UA18_02688	UA19_02272	UA21_02333	Bmul_2411	core	core_yATCC	core	C1	C1	C1	C1	C1	C1	C1	C1	C1	C1	NA	COG0038	COG0038	COG0038	COG0038	COG0038	COG0038	COG0038	COG0038	COG0038	COG0038	H+/Cl- antiporter ClcA	P	Inorganic ion transport and metabolism
936	9	lysine exporter protein LysE/YggA	UA11_03380	UA12_03267	UA14_03640	UA16_03317	UA17_03376	UA18_03729	UA19_03427	UA21_03207	Bmul_3368	core	core_yATCC	core	C2	C2	C2	C2	C2	C2	C2	C2	C2	C2	NA	COG1280	COG1280	COG1280	COG1280	COG1280	COG1280	COG1280	COG1280	COG1280	COG1280	Threonine/homoserine/homoserine lactone efflux protein	E	Amino acid transport and metabolism
937	9	sulfate ABC transporter periplasmic sulfate-binding protein	UA11_00250	UA12_00227	UA14_00228	UA16_00229	UA17_01005	UA18_00686	UA19_00280	UA21_00280	Bmul_2940	core	core_yATCC	core	C1	C1	C1	C1	C1	C1	C1	C1	C1	C1	NA	COG1613	COG1613	COG1613	COG1613	COG1613	COG1613	COG1613	COG1613	COG1613	COG1613	ABC-type sulfate transport system, periplasmic component	P	Inorganic ion transport and metabolism
938	9	RND efflux system outer membrane lipoprotein	UA11_04975	UA12_04725	UA14_05013	UA16_04688	UA17_04920	UA18_05272	UA19_04860	UA21_04861	Bmul_4977	core	core_yATCC	core	C2	C2	C2	C2	C2	C2	C2	C2	C2	C2	NA	COG1538	COG1538	COG1538	COG1538	COG1538	COG1538	COG1538	COG1538	COG1538	COG1538	Outer membrane protein TolC	M	Cell wall/membrane/envelope biogenesis
939	9	BFD/(2Fe-2S)-binding domain-containing protein	UA11_00972	UA12_00941	UA14_00951	UA16_00952	UA17_01721	UA18_01571	UA19_01033	UA21_01036	Bmul_1079	core	core_yATCC	core	C1	C1	C1	C1	C1	C1	C1	C1	C1	C1	NA	COG2906	COG2906	COG2906	COG2906	COG2906	COG2906	COG2906	COG2906	COG2906	COG2906	Bacterioferritin-associated ferredoxin	P	Inorganic ion transport and metabolism
940	9	DNA translocase FtsK	UA11_02273	UA12_02206	UA14_02155	UA16_02205	UA17_03043	UA18_02701	UA19_02285	UA21_02346	Bmul_2423	core	core_yATCC	core	C1	C1	C1	C1	C1	C1	C1	C1	C1	C1	NA	COG1674	COG1674	COG1674	COG1674	COG1674	COG1674	COG1674	COG1674	COG1674	COG1674	DNA segregation ATPase FtsK/SpoIIIE and related proteins	D	Cell cycle control, cell division, chromosome partitioning
941	9	25-diketo-D-gluconate reductase B	UA11_03361	UA12_03248	UA14_03621	UA16_03298	UA17_03357	UA18_03710	UA19_03408	UA21_03188	Bmul_3351	core	core_yATCC	core	C2	C2	C2	C2	C2	C2	C2	C2	C2	C2	NA	COG0656	COG0656	COG0656	COG0656	COG0656	COG0656	COG0656	COG0656	COG0656	COG0656	Aldo/keto reductase, related to diketogulonate reductase	Q	Secondary metabolites biosynthesis, transport and catabolism
942	9	co-chaperonin GroES	UA11_02375	UA12_02310	UA14_02382	UA16_02305	UA17_03162	UA18_02803	UA19_02478	UA21_02465	Bmul_2529	core	core_yATCC	core	C1	C1	C1	C1	C1	C1	C1	C1	C1	C1	NA	COG0234	COG0234	COG0234	COG0234	COG0234	COG0234	COG0234	COG0234	COG0234	COG0234	Co-chaperonin GroES (HSP10)	O	Posttranslational modification, protein turnover, chaperones
943	9	binding-protein-dependent transport system inner membrane protein	UA11_01478	UA12_01484	UA14_01467	UA16_01507	UA17_02325	UA18_02127	UA19_01574	UA21_01577	Bmul_1559	core	core_yATCC	core	C1	C1	C1	C1	C1	C1	C1	C1	C1	C1	NA	COG1177	COG1177	COG1177	COG1177	COG1177	COG1177	COG1177	COG1177	COG1177	COG1177	ABC-type spermidine/putrescine transport system, permease component II	E	Amino acid transport and metabolism
944	9	carbohydrate kinase	UA11_01272	UA12_01278	UA14_01263	UA16_01303	UA17_02115	UA18_01917	UA19_01372	UA21_01375	Bmul_1358	core	core_yATCC	core	C1	C1	C1	C1	C1	C1	C1	C1	C1	C1	NA	COG0062	COG0062	COG0062	COG0062	COG0062	COG0062	COG0062	COG0062	COG0062	COG0062	NAD(P)H-hydrate repair enzyme Nnr, NAD(P)H-hydrate epimerase domain	F	Nucleotide transport and metabolism
946	9	pirin domain-containing protein	UA11_00612	UA12_00589	UA14_00589	UA16_00591	UA17_01361	UA18_01102	UA19_00640	UA21_00642	Bmul_0731	core	core_yATCC	core	C1	C1	C1	C1	C1	C1	C1	C1	C1	C1	NA	COG1741	COG1741	COG1741	COG1741	COG1741	COG1741	COG1741	COG1741	COG1741	COG1741	Redox-sensitive bicupin YhaK, pirin superfamily	R	General function prediction only
947	9	cytochrome C oxidase assembly protein	UA11_00355	UA12_00332	UA14_00331	UA16_00332	UA17_01106	UA18_00789	UA19_00387	UA21_00388	Bmul_0459	core	core_yATCC	core	C1	C1	C1	C1	C1	C1	C1	C1	C1	C1	NA	COG3175	COG3175	COG3175	COG3175	COG3175	COG3175	COG3175	COG3175	COG3175	COG3175	Cytochrome c oxidase assembly protein Cox11	CO	mix
948	9	acyl-CoA dehydrogenase	UA11_00460	UA12_00437	UA14_00436	UA16_00438	UA17_01212	UA18_00898	UA19_00492	UA21_00494	Bmul_0578	core	core_yATCC	core	C1	C1	C1	C1	C1	C1	C1	C1	C1	C1	NA	COG1960	COG1960	COG1960	COG1960	COG1960	COG1960	COG1960	COG1960	COG1960	COG1960	Acyl-CoA dehydrogenase related to the alkylation response protein AidB	I	Lipid transport and metabolism
949	9	protein tyrosine phosphatase	UA11_05389	UA12_05139	UA14_05137	UA16_05451	UA17_05299	UA18_05651	UA19_05267	UA21_05255	Bmul_5377	core	core_yATCC	core	C3	C3	C3	C3	C3	C3	C3	C3	C3	C3	NA	COG0394	COG0394	COG0394	COG0394	COG0394	COG0394	COG0394	COG0394	COG0394	COG0394	Protein-tyrosine-phosphatase	T	Signal transduction mechanisms
952	9	aldehyde dehydrogenase	UA11_03040	UA12_02928	UA14_02992	UA16_02967	UA17_00597	UA18_00258	UA19_03086	UA21_02866	Bmul_0132	core	core_yATCC	core	C1	C1	C1	C1	C1	C1	C1	C1	C1	C1	NA	COG1012	COG1012	COG1012	COG1012	COG1012	COG1012	COG1012	COG1012	COG1012	COG1012	Acyl-CoA reductase or other NAD-dependent aldehyde dehydrogenase	C	Energy production and conversion
954	9	DedA family transmembrane protein	UA11_02451	UA12_02386	UA14_02454	UA16_02377	UA17_00069	UA18_02876	UA19_02550	UA21_02537	Bmul_2620	core	core_yATCC	core	C1	C1	C1	C1	C1	C1	C1	C1	C1	C1	NA	COG0586	COG0586	COG0586	COG0586	COG0586	COG0586	COG0586	COG0586	COG0586	COG0586	Uncharacterized membrane protein DedA, SNARE-associated domain	S	Function unknown
955	8	lipid A 3-O-deacylase family protein	UA11_00384	UA12_00361	UA14_00360	UA16_00361	UA17_01135	UA18_00818	NA	UA21_00417	Bmul_0487	random	random_yATCC	random	C1	C1	C1	C1	C1	C1	NA	C1	C1	C1	NA	no_cog	no_cog	no_cog	no_cog	no_cog	no_cog	NA	no_cog	no_cog	no_cog	no_cog	no_cog	no_cog
956	9	1-deoxy-D-xylulose-5-phosphate synthase	UA11_04859	UA12_04609	UA14_04899	UA16_04576	UA17_04806	UA18_05160	UA19_04756	UA21_04746	Bmul_4820	core	core_yATCC	core	C2	C2	C2	C2	C2	C2	C2	C2	C2	C2	NA	COG1154	COG1154	COG1154	COG1154	COG1154	COG1154	COG1154	COG1154	COG1154	COG1154	Deoxyxylulose-5-phosphate synthase	HI	mix
957	6	hypothetical protein	UA11_04463	UA12_04290	NA	NA	UA17_04458	UA18_04812	UA19_04440	UA21_04430	NA	3ST_180_287_650	3ST_180_287_650_nATCC	ST	C2	C2	NA	NA	C2	C2	C2	C2	NA	C2	NA	no_cog	no_cog	NA	NA	no_cog	no_cog	no_cog	no_cog	NA	no_cog	no_cog	no_cog	no_cog
958	9	hypothetical protein	UA11_03773	UA12_03660	UA14_04021	UA16_03698	UA17_03797	UA18_04151	UA19_03831	UA21_03821	Bmul_3772	core	core_yATCC	core	C2	C2	C2	C2	C2	C2	C2	C2	C2	C2	NA	no_cog	no_cog	no_cog	no_cog	no_cog	no_cog	no_cog	no_cog	no_cog	no_cog	no_cog	no_cog	no_cog
959	9	porin	UA11_05152	UA12_04902	UA14_03214	UA16_04848	UA17_05079	UA18_05431	UA19_05022	UA21_05023	Bmul_5138	core	core_yATCC	core	C2	C2	C2	C2	C2	C2	C2	C2	C2	C2	NA	COG3203	COG3203	COG3203	COG3203	COG3203	COG3203	COG3203	COG3203	COG3203	COG3203	Outer membrane protein (porin)	M	Cell wall/membrane/envelope biogenesis
960	9	1-aminocyclopropane-1-carboxylate deaminase	UA11_05210	UA12_04960	UA14_03273	UA16_04907	UA17_05136	UA18_05488	UA19_05080	UA21_05081	Bmul_5215	core	core_yATCC	core	C2	C2	C2	C2	C2	C2	C2	C2	C2	C2	NA	COG2515	COG2515	COG2515	COG2515	COG2515	COG2515	COG2515	COG2515	COG2515	COG2515	1-aminocyclopropane-1-carboxylate deaminase/D-cysteine desulfhydrase, PLP-dependent ACC family	E	Amino acid transport and metabolism
962	9	polar amino acid ABC transporter inner membrane subunit	UA11_04091	UA12_03918	UA14_04258	UA16_03935	UA17_04047	UA18_04401	UA19_04075	UA21_04065	Bmul_4083	core	core_yATCC	core	C2	C2	C2	C2	C2	C2	C2	C2	C2	C2	NA	COG1126	COG1126	COG1126	COG1126	COG1126	COG1126	COG1126	COG1126	COG1126	COG1126	ABC-type polar amino acid transport system, ATPase component	E	Amino acid transport and metabolism
963	2	transposase DDE domain protein	UA11_02533	UA12_02468	NA	NA	NA	NA	NA	NA	NA	1ST_180	1ST_180_nATCC	ST	C1	C1	NA	NA	NA	NA	NA	NA	NA	C1	NA	no_cog	no_cog	NA	NA	NA	NA	NA	NA	NA	no_cog	no_cog	no_cog	no_cog
964	9	AsnC family transcriptional regulator	UA11_03090	UA12_02978	UA14_03043	UA16_03018	UA17_00647	UA18_00308	UA19_03137	UA21_02917	Bmul_0079	core	core_yATCC	core	C1	C1	C1	C1	C1	C1	C1	C1	C1	C1	NA	COG1522	COG1522	COG1522	COG1522	COG1522	COG1522	COG1522	COG1522	COG1522	COG1522	DNA-binding transcriptional regulator, Lrp family	K	Transcription
965	9	hypothetical protein	UA11_03777	UA12_03664	UA14_04025	UA16_03702	UA17_03801	UA18_04155	UA19_03835	UA21_03825	Bmul_3776	core	core_yATCC	core	C2	C2	C2	C2	C2	C2	C2	C2	C2	C2	NA	no_cog	no_cog	no_cog	no_cog	no_cog	no_cog	no_cog	no_cog	no_cog	no_cog	no_cog	no_cog	no_cog
966	9	ABC-type nitrate/sulfonate/bicarbonate transport systems periplasmic components-like protein	UA11_04146	UA12_03973	UA14_04314	UA16_03990	UA17_04111	UA18_04465	UA19_04130	UA21_04120	Bmul_4143	core	core_yATCC	core	C2	C2	C2	C2	C2	C2	C2	C2	C2	C2	NA	COG0715	COG0715	COG0715	COG0715	COG0715	COG0715	COG0715	COG0715	COG0715	COG0715	ABC-type nitrate/sulfonate/bicarbonate transport system, periplasmic component	P	Inorganic ion transport and metabolism
967	9	alcohol dehydrogenase	UA11_01289	UA12_01295	UA14_01280	UA16_01320	UA17_02132	UA18_01934	UA19_01389	UA21_01392	Bmul_1375	core	core_yATCC	core	C1	C1	C1	C1	C1	C1	C1	C1	C1	C1	NA	COG2130	COG2130	COG2130	COG2130	COG2130	COG2130	COG2130	COG2130	COG2130	COG2130	NADPH-dependent curcumin reductase CurA	QR	mix
968	9	phosphopantetheine adenylyltransferase	UA11_00391	UA12_00368	UA14_00367	UA16_00368	UA17_01142	UA18_00825	UA19_00423	UA21_00424	Bmul_0494	core	core_yATCC	core	C1	C1	C1	C1	C1	C1	C1	C1	C1	C1	NA	COG0669	COG0669	COG0669	COG0669	COG0669	COG0669	COG0669	COG0669	COG0669	COG0669	Phosphopantetheine adenylyltransferase	H	Coenzyme transport and metabolism
969	9	sugar nucleotidyltransferase-like protein	UA11_04477	UA12_04304	UA14_04639	UA16_04316	UA17_04472	UA18_04826	UA19_04453	UA21_04443	Bmul_4470	core	core_yATCC	core	C2	C2	C2	C2	C2	C2	C2	C2	C2	C2	NA	COG1213	COG1213	COG1213	COG1213	COG1213	COG1213	COG1213	COG1213	COG1213	COG1213	Choline kinase	I	Lipid transport and metabolism
970	8	general substrate transporter	UA11_05823	UA12_05572	UA14_05525	UA16_05357	UA17_05870	UA18_06224	UA19_05652	UA21_05644	NA	core	core_nATCC	core	C3	C3	C3	C3	C3	C3	C3	C3	NA	C3	NA	COG2223	COG2223	COG2223	COG2223	COG2223	COG2223	COG2223	COG2223	NA	COG2223	Nitrate/nitrite transporter NarK	P	Inorganic ion transport and metabolism
971	9	high potential iron-sulfur protein	UA11_00147	UA12_00125	UA14_00126	UA16_00126	UA17_00904	UA18_00585	UA19_00174	UA21_00174	Bmul_3042	core	core_yATCC	core	C1	C1	C1	C1	C1	C1	C1	C1	C1	C1	NA	no_cog	no_cog	no_cog	no_cog	no_cog	no_cog	no_cog	no_cog	no_cog	no_cog	no_cog	no_cog	no_cog
972	9	diguanylate cyclase	UA11_03627	UA12_03514	UA14_03876	UA16_03553	UA17_03640	UA18_03993	UA19_03681	UA21_03671	Bmul_3617	core	core_yATCC	core	C2	C2	C2	C2	C2	C2	C2	C2	C2	C2	NA	COG2199	COG2199	COG2199	COG2199	COG2199	COG2199	COG2199	COG2199	COG2199	COG2199	GGDEF domain, diguanylate cyclase (c-di-GMP synthetase) or its enzymatically inactive variants	T	Signal transduction mechanisms
973	8	hypothetical protein	UA11_02255	UA12_02188	UA14_02137	UA16_02187	UA17_03025	UA18_02683	UA19_02267	UA21_02328	NA	core	core_nATCC	core	C1	C1	C1	C1	C1	C1	C1	C1	NA	C1	NA	no_cog	no_cog	no_cog	no_cog	no_cog	no_cog	no_cog	no_cog	NA	no_cog	no_cog	no_cog	no_cog
975	9	oligopeptide/dipeptide ABC transporter ATPase	UA11_00152	UA12_00130	UA14_00131	UA16_00131	UA17_00909	UA18_00590	UA19_00179	UA21_00179	Bmul_3037	core	core_yATCC	core	C1	C1	C1	C1	C1	C1	C1	C1	C1	C1	NA	COG0444	COG0444	COG0444	COG0444	COG0444	COG0444	COG0444	COG0444	COG0444	COG0444	ABC-type dipeptide/oligopeptide/nickel transport system, ATPase component	EP	mix
976	9	L-carnitine dehydratase/bile acid-inducible protein F	UA11_01495	UA12_01501	UA14_01484	UA16_01524	UA17_02343	UA18_02145	UA19_01591	UA21_01594	Bmul_1575	core	core_yATCC	core	C1	C1	C1	C1	C1	C1	C1	C1	C1	C1	NA	COG1804	COG1804	COG1804	COG1804	COG1804	COG1804	COG1804	COG1804	COG1804	COG1804	Crotonobetainyl-CoA:carnitine CoA-transferase CaiB and related acyl-CoA transferases	I	Lipid transport and metabolism
977	9	precorrin-6y C515-methyltransferase subunit CbiE	UA11_01487	UA12_01493	UA14_01476	UA16_01516	UA17_02335	UA18_02137	UA19_01583	UA21_01586	Bmul_1567	core	core_yATCC	core	C1	C1	C1	C1	C1	C1	C1	C1	C1	C1	NA	COG2242	COG2242	COG2242	COG2242	COG2242	COG2242	COG2242	COG2242	COG2242	COG2242	Precorrin-6B methylase 2	H	Coenzyme transport and metabolism
978	9	porin	UA11_00189	UA12_00166	UA14_00167	UA16_00167	UA17_00944	UA18_00625	UA19_00221	UA21_00221	Bmul_3002	core	core_yATCC	core	C1	C1	C1	C1	C1	C1	C1	C1	C1	C1	NA	COG3203	COG3203	COG3203	COG3203	COG3203	COG3203	COG3203	COG3203	COG3203	COG3203	Outer membrane protein (porin)	M	Cell wall/membrane/envelope biogenesis
979	9	ABC transporter-like protein	UA11_01480	UA12_01486	UA14_01469	UA16_01509	UA17_02327	UA18_02129	UA19_01576	UA21_01579	Bmul_1561	core	core_yATCC	core	C1	C1	C1	C1	C1	C1	C1	C1	C1	C1	NA	COG3842	COG3842	COG3842	COG3842	COG3842	COG3842	COG3842	COG3842	COG3842	COG3842	ABC-type Fe3+/spermidine/putrescine transport systems, ATPase components	E	Amino acid transport and metabolism
981	9	AraC family transcriptional regulator	UA11_03038	UA12_02926	UA14_02990	UA16_02965	UA17_00595	UA18_00256	UA19_03084	UA21_02864	Bmul_0134	core	core_yATCC	core	C1	C1	C1	C1	C1	C1	C1	C1	C1	C1	NA	COG2207	COG2207	COG2207	COG2207	COG2207	COG2207	COG2207	COG2207	COG2207	COG2207	AraC-type DNA-binding domain and AraC-containing proteins	K	Transcription
982	7	short chain fatty acid transporter	UA11_01607	UA12_01614	UA14_01596	UA16_01636	NA	NA	UA19_01704	UA21_01765	Bmul_1689	3ST_180_189_650	3ST_180_189_650_yATCC	ST	C1	C1	C1	C1	NA	NA	C1	C1	C1	C1	NA	COG2031	COG2031	COG2031	COG2031	NA	NA	COG2031	COG2031	COG2031	COG2031	Short chain fatty acids transporter	I	Lipid transport and metabolism
983	9	phosphonoacetaldehyde dehydrogenase	UA11_03438	UA12_03325	UA14_03694	UA16_03371	UA17_03447	UA18_03800	UA19_03484	UA21_03264	Bmul_3428	core	core_yATCC	core	C2	C2	C2	C2	C2	C2	C2	C2	C2	C2	NA	COG1012	COG1012	COG1012	COG1012	COG1012	COG1012	COG1012	COG1012	COG1012	COG1012	Acyl-CoA reductase or other NAD-dependent aldehyde dehydrogenase	C	Energy production and conversion
984	9	mannitol dehydrogenase domain-containing protein	UA11_00593	UA12_00570	UA14_00570	UA16_00572	UA17_01342	UA18_01083	UA19_00621	UA21_00623	Bmul_0712	core	core_yATCC	core	C1	C1	C1	C1	C1	C1	C1	C1	C1	C1	NA	COG0246	COG0246	COG0246	COG0246	COG0246	COG0246	COG0246	COG0246	COG0246	COG0246	Mannitol-1-phosphate/altronate dehydrogenases	G	Carbohydrate transport and metabolism
985	9	putative lipoprotein	UA11_00847	UA12_00815	UA14_00826	UA16_00827	UA17_01594	UA18_01444	UA19_00908	UA21_00911	Bmul_0959	core	core_yATCC	core	C1	C1	C1	C1	C1	C1	C1	C1	C1	C1	NA	no_cog	no_cog	no_cog	no_cog	no_cog	no_cog	no_cog	no_cog	no_cog	no_cog	no_cog	no_cog	no_cog
986	8	proQ/FINO family protein	UA11_05849	UA12_05598	UA14_05551	UA16_05383	UA17_05887	UA18_06241	UA19_05679	UA21_05671	NA	core	core_nATCC	core	C3	C3	C3	C3	C3	C3	C3	C3	NA	C3	NA	COG3109	COG3109	COG3109	COG3109	COG3109	COG3109	COG3109	COG3109	NA	COG3109	sRNA-binding protein	T	Signal transduction mechanisms
987	8	hypothetical protein	UA11_03735	UA12_03622	UA14_03984	UA16_03661	UA17_03751	UA18_04105	UA19_03794	UA21_03784	NA	core	core_nATCC	core	C2	C2	C2	C2	C2	C2	C2	C2	NA	C2	NA	COG3652	COG3652	COG3652	COG3652	COG3652	COG3652	COG3652	COG3652	NA	COG3652	Predicted outer membrane protein	S	Function unknown
988	9	hypothetical protein	UA11_05193	UA12_04943	UA14_03256	UA16_04890	UA17_05126	UA18_05478	UA19_05063	UA21_05064	Bmul_5197	core	core_yATCC	core	C2	C2	C2	C2	C2	C2	C2	C2	C2	C2	NA	COG3450	COG3450	COG3450	COG3450	COG3450	COG3450	COG3450	COG3450	COG3450	COG3450	Predicted enzyme of the cupin superfamily	R	General function prediction only
989	9	ABC transporter-like protein	UA11_03078	UA12_02966	UA14_03031	UA16_03006	UA17_00635	UA18_00296	UA19_03125	UA21_02905	Bmul_0091	core	core_yATCC	core	C1	C1	C1	C1	C1	C1	C1	C1	C1	C1	NA	COG0411	COG0411	COG0411	COG0411	COG0411	COG0411	COG0411	COG0411	COG0411	COG0411	ABC-type branched-chain amino acid transport system, ATPase component	E	Amino acid transport and metabolism
990	9	peptidase M20/M25/M40 family protein	UA11_01567	UA12_01573	UA14_01556	UA16_01596	UA17_02415	UA18_02217	UA19_01663	UA21_01666	Bmul_1647	core	core_yATCC	core	C1	C1	C1	C1	C1	C1	C1	C1	C1	C1	NA	COG0624	COG0624	COG0624	COG0624	COG0624	COG0624	COG0624	COG0624	COG0624	COG0624	Acetylornithine deacetylase/Succinyl-diaminopimelate desuccinylase or related deacylase	E	Amino acid transport and metabolism
991	9	amino acid carrier protein	UA11_02853	UA12_02741	UA14_02803	UA16_02778	UA17_00412	UA18_00059	UA19_02899	UA21_03346	Bmul_0307	core	core_yATCC	core	C1	C1	C1	C1	C1	C1	C1	C2_TL4B	C1	C1	TL4B	COG1115	COG1115	COG1115	COG1115	COG1115	COG1115	COG1115	COG1115	COG1115	COG1115	Na+/alanine symporter	E	Amino acid transport and metabolism
992	9	cytochrome B561	UA11_04801	UA12_04551	UA14_04834	UA16_04511	UA17_04718	UA18_05072	UA19_04699	UA21_04689	Bmul_4671	core	core_yATCC	core	C2	C2	C2	C2	C2	C2	C2	C2	C2	C2	NA	COG3038	COG3038	COG3038	COG3038	COG3038	COG3038	COG3038	COG3038	COG3038	COG3038	Cytochrome b561	C	Energy production and conversion
993	9	type VI secretion protein IcmF	UA11_02726	UA12_02661	UA14_02728	UA16_02652	UA17_00345	UA18_03154	UA19_02825	UA21_03420	Bmul_2907	core	core_yATCC	core	C1	C1	C1	C1	C1	C1	C1	C2_TL4B	C1	C1	TL4B	COG3523	COG3523	COG3523	COG3523	COG3523	COG3523	COG3523	COG3523	COG3523	COG3523	Type VI protein secretion system component VasK	U	Intracellular trafficking, secretion, and vesicular transport
994	9	porin	UA11_03581	UA12_03468	UA14_03830	UA16_03507	UA17_03594	UA18_03947	UA19_03635	UA21_03625	Bmul_3572	core	core_yATCC	core	C2	C2	C2	C2	C2	C2	C2	C2	C2	C2	NA	COG3203	COG3203	COG3203	COG3203	COG3203	COG3203	COG3203	COG3203	COG3203	COG3203	Outer membrane protein (porin)	M	Cell wall/membrane/envelope biogenesis
995	8	capsular synthesis regulator component B	UA11_05560	UA12_05310	UA14_05307	UA16_05164	UA17_05478	UA18_05832	UA19_05436	UA21_05428	NA	core	core_nATCC	core	C3	C3	C3	C3	C3	C3	C3	C3	NA	C3	NA	COG2197	COG2197	COG2197	COG2197	COG2197	COG2197	COG2197	COG2197	NA	COG2197	DNA-binding response regulator, NarL/FixJ family, contains REC and HTH domains	TK	mix
996	9	O-succinylhomoserine sulfhydrylase	UA11_04751	UA12_04501	UA14_04785	UA16_04462	UA17_04665	UA18_05019	UA19_04649	UA21_04639	Bmul_4614	core	core_yATCC	core	C2	C2	C2	C2	C2	C2	C2	C2	C2	C2	NA	COG0626	COG0626	COG0626	COG0626	COG0626	COG0626	COG0626	COG0626	COG0626	COG0626	Cystathionine beta-lyase/cystathionine gamma-synthase	E	Amino acid transport and metabolism
997	9	NADH dehydrogenase subunit J	UA11_00925	UA12_00894	UA14_00904	UA16_00905	UA17_01674	UA18_01524	UA19_00986	UA21_00989	Bmul_1037	core	core_yATCC	core	C1	C1	C1	C1	C1	C1	C1	C1	C1	C1	NA	COG0839	COG0839	COG0839	COG0839	COG0839	COG0839	COG0839	COG0839	COG0839	COG0839	NADH:ubiquinone oxidoreductase subunit 6 (chain J)	C	Energy production and conversion
998	9	4Fe-4S dicluster domain protein	UA11_03569	UA12_03456	UA14_03818	UA16_03495	UA17_03576	UA18_03929	UA19_03617	UA21_03607	Bmul_3550	core	core_yATCC	core	C2	C2	C2	C2	C2	C2	C2	C2	C2	C2	NA	COG0247	COG0247	COG0247	COG0247	COG0247	COG0247	COG0247	COG0247	COG0247	COG0247	Fe-S oxidoreductase	C	Energy production and conversion
999	9	30S ribosomal protein S17	UA11_02900	UA12_02788	UA14_02851	UA16_02826	UA17_00459	UA18_00106	UA19_02946	UA21_03299	Bmul_0258	core	core_yATCC	core	C1	C1	C1	C1	C1	C1	C1	C2_TL4B	C1	C1	TL4B	COG0186	COG0186	COG0186	COG0186	COG0186	COG0186	COG0186	COG0186	COG0186	COG0186	Ribosomal protein S17	J	Translation, ribosomal structure and biogenesis
1000	9	methyltransferase domain protein	UA11_02719	UA12_02654	UA14_02721	UA16_02645	UA17_00338	UA18_03147	UA19_02818	UA21_03427	Bmul_2900	core	core_yATCC	core	C1	C1	C1	C1	C1	C1	C1	C2_TL4B	C1	C1	TL4B	no_cog	no_cog	no_cog	no_cog	no_cog	no_cog	no_cog	no_cog	no_cog	no_cog	no_cog	no_cog	no_cog
1001	9	hypothetical protein	UA11_00862	UA12_00831	UA14_00841	UA16_00842	UA17_01611	UA18_01461	UA19_00923	UA21_00926	Bmul_0976	core	core_yATCC	core	C1	C1	C1	C1	C1	C1	C1	C1	C1	C1	NA	COG3171	COG3171	COG3171	COG3171	COG3171	COG3171	COG3171	COG3171	COG3171	COG3171	Uncharacterized conserved protein YggL, DUF469 family	S	Function unknown
1002	9	hypothetical protein	UA11_05197	UA12_04947	UA14_03260	UA16_04894	UA17_05130	UA18_05482	UA19_05067	UA21_05068	Bmul_5201	core	core_yATCC	core	C2	C2	C2	C2	C2	C2	C2	C2	C2	C2	NA	no_cog	no_cog	no_cog	no_cog	no_cog	no_cog	no_cog	no_cog	no_cog	no_cog	no_cog	no_cog	no_cog
1003	9	xylose isomerase domain-containing protein	UA11_01439	UA12_01445	UA14_01431	UA16_01471	UA17_02289	UA18_02091	UA19_01539	UA21_01542	Bmul_1525	core	core_yATCC	core	C1	C1	C1	C1	C1	C1	C1	C1	C1	C1	NA	no_cog	no_cog	no_cog	no_cog	no_cog	no_cog	no_cog	no_cog	no_cog	no_cog	no_cog	no_cog	no_cog
1004	9	peptidase S11 D-alanyl-D-alanine carboxypeptidase 1	UA11_01034	UA12_01003	UA14_01013	UA16_01014	UA17_01833	UA18_01632	UA19_01095	UA21_01098	Bmul_1137	core	core_yATCC	core	C1	C1	C1	C1	C1	C1	C1	C1	C1	C1	NA	COG1686	COG1686	COG1686	COG1686	COG1686	COG1686	COG1686	COG1686	COG1686	COG1686	D-alanyl-D-alanine carboxypeptidase	M	Cell wall/membrane/envelope biogenesis
1005	9	dipeptide ABC transporter permease	UA11_04436	UA12_04263	UA14_04598	UA16_04275	UA17_04430	UA18_04784	UA19_04413	UA21_04403	Bmul_4425	core	core_yATCC	core	C2	C2	C2	C2	C2	C2	C2	C2	C2	C2	NA	COG0601	COG0601	COG0601	COG0601	COG0601	COG0601	COG0601	COG0601	COG0601	COG0601	ABC-type dipeptide/oligopeptide/nickel transport system, permease component	EP	mix
1006	4	XRE family transcriptional regulator	UA11_04233	UA12_04060	NA	NA	NA	NA	UA19_04210	UA21_04200	NA	2ST_180_650	2ST_180_650_nATCC	ST	C2	C2	NA	NA	NA	NA	C2	C2	NA	C2	NA	COG1476	COG1476	NA	NA	NA	NA	COG1476	COG1476	NA	COG1476	DNA-binding transcriptional regulator, XRE-family HTH domain	K	Transcription
1008	9	hypothetical protein	UA11_01563	UA12_01569	UA14_01552	UA16_01592	UA17_02411	UA18_02213	UA19_01659	UA21_01662	Bmul_1643	core	core_yATCC	core	C1	C1	C1	C1	C1	C1	C1	C1	C1	C1	NA	no_cog	no_cog	no_cog	no_cog	no_cog	no_cog	no_cog	no_cog	no_cog	no_cog	no_cog	no_cog	no_cog
1009	9	signal recognition particle protein	UA11_02621	UA12_02556	UA14_02623	UA16_02546	UA17_00242	UA18_03051	UA19_02720	UA21_02709	Bmul_2793	core	core_yATCC	core	C1	C1	C1	C1	C1	C1	C1	C1	C1	C1	NA	COG0541	COG0541	COG0541	COG0541	COG0541	COG0541	COG0541	COG0541	COG0541	COG0541	Signal recognition particle GTPase	U	Intracellular trafficking, secretion, and vesicular transport
1010	9	pyruvate dehydrogenase	UA11_05201	UA12_04951	UA14_03264	UA16_04898	UA17_05134	UA18_05486	UA19_05071	UA21_05072	Bmul_5205	core	core_yATCC	core	C2	C2	C2	C2	C2	C2	C2	C2	C2	C2	NA	COG0028	COG0028	COG0028	COG0028	COG0028	COG0028	COG0028	COG0028	COG0028	COG0028	Acetolactate synthase large subunit or other thiamine pyrophosphate-requiring enzyme	EH	mix
1011	9	patatin	UA11_03834	UA12_03721	UA14_04081	UA16_03758	UA17_03857	UA18_04211	UA19_03891	UA21_03881	Bmul_3896	core	core_yATCC	core	C2	C2	C2	C2	C2	C2	C2	C2	C2	C2	NA	COG1752	COG1752	COG1752	COG1752	COG1752	COG1752	COG1752	COG1752	COG1752	COG1752	Predicted acylesterase/phospholipase RssA, containd patatin domain	R	General function prediction only
1012	9	RNA polymerase factor sigma-54	UA11_05483	UA12_05233	UA14_05230	UA16_05086	UA17_05397	UA18_05749	UA19_05365	UA21_05356	Bmul_5472	core	core_yATCC	core	C3	C3	C3	C3	C3	C3	C3	C3	C3	C3	NA	COG1508	COG1508	COG1508	COG1508	COG1508	COG1508	COG1508	COG1508	COG1508	COG1508	DNA-directed RNA polymerase specialized sigma subunit, sigma54 homolog	K	Transcription
1013	9	putative ATP-dependent helicase	UA11_01011	UA12_00980	UA14_00990	UA16_00991	UA17_01811	UA18_01610	UA19_01072	UA21_01075	Bmul_1116	core	core_yATCC	core	C1	C1	C1	C1	C1	C1	C1	C1	C1	C1	NA	COG1643	COG1643	COG1643	COG1643	COG1643	COG1643	COG1643	COG1643	COG1643	COG1643	HrpA-like RNA helicase	J	Translation, ribosomal structure and biogenesis
1014	9	major facilitator transporter	UA11_00985	UA12_00954	UA14_00964	UA16_00965	UA17_01785	UA18_01584	UA19_01046	UA21_01049	Bmul_1091	core	core_yATCC	core	C1	C1	C1	C1	C1	C1	C1	C1	C1	C1	NA	COG2223	COG2223	COG2223	COG2223	COG2223	COG2223	COG2223	COG2223	COG2223	COG2223	Nitrate/nitrite transporter NarK	P	Inorganic ion transport and metabolism
1015	9	binding-protein-dependent transport system inner membrane protein	UA11_03531	UA12_03418	UA14_03784	UA16_03461	UA17_03537	UA18_03890	UA19_03579	UA21_03569	Bmul_3510	core	core_yATCC	core	C2	C2	C2	C2	C2	C2	C2	C2	C2	C2	NA	COG1174	COG1174	COG1174	COG1174	COG1174	COG1174	COG1174	COG1174	COG1174	COG1174	ABC-type proline/glycine betaine transport system, permease component	E	Amino acid transport and metabolism
1016	9	binding-protein-dependent transport system inner membrane protein	UA11_03134	UA12_03022	UA14_03087	UA16_03062	UA17_00691	UA18_00352	UA19_03181	UA21_02961	Bmul_0034	core	core_yATCC	core	C1	C1	C1	C1	C1	C1	C1	C1	C1	C1	NA	COG0600	COG0600	COG0600	COG0600	COG0600	COG0600	COG0600	COG0600	COG0600	COG0600	ABC-type nitrate/sulfonate/bicarbonate transport system, permease component	P	Inorganic ion transport and metabolism
1018	9	malate synthase	UA11_01139	UA12_01145	UA14_01116	UA16_01157	UA17_01969	UA18_01770	UA19_01238	UA21_01241	Bmul_1225	core	core_yATCC	core	C1	C1	C1	C1	C1	C1	C1	C1	C1	C1	NA	COG2225	COG2225	COG2225	COG2225	COG2225	COG2225	COG2225	COG2225	COG2225	COG2225	Malate synthase	C	Energy production and conversion
1019	9	RND efflux system outer membrane lipoprotein	UA11_00571	UA12_00548	UA14_00548	UA16_00550	UA17_01319	UA18_01060	UA19_00599	UA21_00601	Bmul_0690	core	core_yATCC	core	C1	C1	C1	C1	C1	C1	C1	C1	C1	C1	NA	COG1538	COG1538	COG1538	COG1538	COG1538	COG1538	COG1538	COG1538	COG1538	COG1538	Outer membrane protein TolC	M	Cell wall/membrane/envelope biogenesis
1020	6	transporter	UA11_05106	UA12_04856	UA14_03178	UA16_04812	NA	NA	UA19_04986	UA21_04987	NA	3ST_180_189_650	3ST_180_189_650_nATCC	ST	C2	C2	C2	C2	NA	NA	C2	C2	NA	C2	NA	no_cog	no_cog	no_cog	no_cog	NA	NA	no_cog	no_cog	NA	no_cog	no_cog	no_cog	no_cog
1021	9	LysR family transcriptional regulator	UA11_03980	UA12_03868	UA14_04207	UA16_03884	UA17_03995	UA18_04348	UA19_04025	UA21_04015	Bmul_4032	core	core_yATCC	core	C2	C2	C2	C2	C2	C2	C2	C2	C2	C2	NA	COG0583	COG0583	COG0583	COG0583	COG0583	COG0583	COG0583	COG0583	COG0583	COG0583	DNA-binding transcriptional regulator, LysR family	K	Transcription
1022	8	O-antigen ligase like membrane family protein	UA11_04910	UA12_04660	UA14_04947	UA16_04624	UA17_04854	UA18_05207	NA	UA21_04796	Bmul_4912	random	random_yATCC	random	C2	C2	C2	C2	C2	C2	NA	C2	C2	C2	NA	no_cog	no_cog	no_cog	no_cog	no_cog	no_cog	NA	no_cog	no_cog	no_cog	no_cog	no_cog	no_cog
1023	2	hypothetical protein	UA11_00252	UA12_00229	NA	NA	NA	NA	NA	NA	NA	1ST_180	1ST_180_nATCC	ST	C1	C1	NA	NA	NA	NA	NA	NA	NA	C1	NA	no_cog	no_cog	NA	NA	NA	NA	NA	NA	NA	no_cog	no_cog	no_cog	no_cog
1024	9	protein moaF	UA11_03805	UA12_03692	UA14_04052	UA16_03729	UA17_03829	UA18_04183	UA19_03862	UA21_03852	Bmul_3803	core	core_yATCC	core	C2	C2	C2	C2	C2	C2	C2	C2	C2	C2	NA	no_cog	no_cog	no_cog	no_cog	no_cog	no_cog	no_cog	no_cog	no_cog	no_cog	no_cog	no_cog	no_cog
1025	9	molecular chaperone DnaJ	UA11_05256	UA12_05006	UA14_03319	UA16_04953	UA17_05181	UA18_05533	UA19_05126	UA21_05127	Bmul_5259	core	core_yATCC	core	C2	C2	C2	C2	C2	C2	C2	C2	C2	C2	NA	no_cog	no_cog	no_cog	no_cog	no_cog	no_cog	no_cog	no_cog	no_cog	no_cog	no_cog	no_cog	no_cog
1026	6	GntR family transcriptional regulator	UA11_04590	UA12_04417	UA14_04754	UA16_04431	NA	NA	UA19_04567	UA21_04557	NA	3ST_180_189_650	3ST_180_189_650_nATCC	ST	C2	C2	C2	C2	NA	NA	C2	C2	NA	C2	NA	COG1167	COG1167	COG1167	COG1167	NA	NA	COG1167	COG1167	NA	COG1167	DNA-binding transcriptional regulator, MocR family, contains an aminotransferase domain	KE	mix
1027	9	type VI secretion protein	UA11_02737	UA12_02675	UA14_02744	UA16_02668	UA17_00351	UA18_03160	UA19_02840	UA21_03405	Bmul_2926	core	core_yATCC	core	C1	C1	C1	C1	C1	C1	C1	C2_TL4B	C1	C1	TL4B	COG3519	COG3519	COG3519	COG3519	COG3519	COG3519	COG3519	COG3519	COG3519	COG3519	Type VI protein secretion system component VasA	U	Intracellular trafficking, secretion, and vesicular transport
1028	9	heavy metal sensor signal transduction histidine kinase	UA11_04323	UA12_04150	UA14_04485	UA16_04161	UA17_04288	UA18_04642	UA19_04300	UA21_04290	Bmul_4316	core	core_yATCC	core	C2	C2	C2	C2	C2	C2	C2	C2	C2	C2	NA	COG0642	COG0642	COG0642	COG0642	COG0642	COG0642	COG0642	COG0642	COG0642	COG0642	Signal transduction histidine kinase	T	Signal transduction mechanisms
1029	9	HAD family hydrolase	UA11_02110	UA12_02046	UA14_02008	UA16_02057	UA17_02896	UA18_02554	UA19_02132	UA21_02192	Bmul_2191	core	core_yATCC	core	C1	C1	C1	C1	C1	C1	C1	C1	C1	C1	NA	COG0546	COG0546	COG0546	COG0546	COG0546	COG0546	COG0546	COG0546	COG0546	COG0546	Phosphoglycolate phosphatase, HAD superfamily	C	Energy production and conversion
1030	9	major facilitator superfamily protein	UA11_01756	UA12_01763	UA14_01746	UA16_01786	UA17_02607	UA18_03262	UA19_01856	UA21_01917	Bmul_1904	core	core_yATCC	core	C1	C1	C1	C1	C1	C1	C1	C1	C1	C1	NA	no_cog	no_cog	no_cog	no_cog	no_cog	no_cog	no_cog	no_cog	no_cog	no_cog	no_cog	no_cog	no_cog
1031	9	MerR family transcriptional regulator	UA11_00953	UA12_00922	UA14_00932	UA16_00933	UA17_01702	UA18_01552	UA19_01014	UA21_01017	Bmul_1060	core	core_yATCC	core	C1	C1	C1	C1	C1	C1	C1	C1	C1	C1	NA	COG0789	COG0789	COG0789	COG0789	COG0789	COG0789	COG0789	COG0789	COG0789	COG0789	DNA-binding transcriptional regulator, MerR family	K	Transcription
1032	4	putative lipoprotein	UA11_00240	UA12_00217	UA14_00218	UA16_00219	NA	NA	NA	NA	NA	2ST_180_189	2ST_180_189_nATCC	ST	C1	C1	C1	C1	NA	NA	NA	NA	NA	C1	NA	no_cog	no_cog	no_cog	no_cog	NA	NA	NA	NA	NA	no_cog	no_cog	no_cog	no_cog
1033	9	acyltransferase family protein	UA11_03258	UA12_03146	UA14_03512	UA16_03189	UA17_03268	UA18_03621	UA19_03306	UA21_03086	Bmul_3260	core	core_yATCC	core	C2	C2	C2	C2	C2	C2	C2	C2	C2	C2	NA	COG4645	COG4645	COG4645	COG4645	COG4645	COG4645	COG4645	COG4645	COG4645	COG4645	Uncharacterized protein	S	Function unknown
1034	6	helix-hairpin-helix DNA-binding motif-containing protein	UA11_02170	UA12_02106	UA14_02068	UA16_02117	NA	NA	UA19_02192	UA21_02253	NA	3ST_180_189_650	3ST_180_189_650_nATCC	ST	C1	C1	C1	C1	NA	NA	C1	C1	NA	C1	NA	COG1555	COG1555	COG1555	COG1555	NA	NA	COG1555	COG1555	NA	COG1555	DNA uptake protein ComE and related DNA-binding proteins	L	Replication, recombination and repair
1035	9	ribonuclease activity regulator protein RraA	UA11_01137	UA12_01143	UA14_01114	UA16_01155	UA17_01967	UA18_01768	UA19_01236	UA21_01239	Bmul_1223	core	core_yATCC	core	C1	C1	C1	C1	C1	C1	C1	C1	C1	C1	NA	COG0684	COG0684	COG0684	COG0684	COG0684	COG0684	COG0684	COG0684	COG0684	COG0684	Regulator of RNase E activity RraA	J	Translation, ribosomal structure and biogenesis
1036	9	Na+/H+ antiporter NhaD permease-like protein	UA11_02120	UA12_02056	UA14_02018	UA16_02067	UA17_02906	UA18_02564	UA19_02142	UA21_02203	Bmul_2201	core	core_yATCC	core	C1	C1	C1	C1	C1	C1	C1	C1	C1	C1	NA	COG1055	COG1055	COG1055	COG1055	COG1055	COG1055	COG1055	COG1055	COG1055	COG1055	Na+/H+ antiporter NhaD or related arsenite permease	P	Inorganic ion transport and metabolism
1037	9	2-nitropropane dioxygenase	UA11_01468	UA12_01474	UA14_01458	UA16_01498	UA17_02317	UA18_02119	UA19_01565	UA21_01568	Bmul_1549	core	core_yATCC	core	C1	C1	C1	C1	C1	C1	C1	C1	C1	C1	NA	COG2070	COG2070	COG2070	COG2070	COG2070	COG2070	COG2070	COG2070	COG2070	COG2070	NAD(P)H-dependent flavin oxidoreductase YrpB, nitropropane dioxygenase family	R	General function prediction only
1038	9	peroxidase-like protein	UA11_03907	UA12_03795	UA14_04133	UA16_03810	UA17_03915	UA18_04268	UA19_03951	UA21_03941	Bmul_3953	core	core_yATCC	core	C2	C2	C2	C2	C2	C2	C2	C2	C2	C2	NA	COG2128	COG2128	COG2128	COG2128	COG2128	COG2128	COG2128	COG2128	COG2128	COG2128	Alkylhydroperoxidase family enzyme, contains CxxC motif	P	Inorganic ion transport and metabolism
1039	9	30S ribosomal protein S15	UA11_00910	UA12_00879	UA14_00889	UA16_00890	UA17_01659	UA18_01509	UA19_00971	UA21_00974	Bmul_1023	core	core_yATCC	core	C1	C1	C1	C1	C1	C1	C1	C1	C1	C1	NA	COG0184	COG0184	COG0184	COG0184	COG0184	COG0184	COG0184	COG0184	COG0184	COG0184	Ribosomal protein S15P/S13E	J	Translation, ribosomal structure and biogenesis
1040	2	integrase	UA11_02238	UA12_02174	NA	NA	NA	NA	NA	NA	NA	1ST_180	1ST_180_nATCC	ST	C1	C1	NA	NA	NA	NA	NA	NA	NA	C1	NA	COG0582	COG0582	NA	NA	NA	NA	NA	NA	NA	COG0582	Integrase	LX	mix
1041	6	amino acid metabolite efflux pump	UA11_05789	UA12_05538	UA14_05491	UA16_05323	NA	NA	UA19_05603	UA21_05595	NA	3ST_180_189_650	3ST_180_189_650_nATCC	ST	C3	C3	C3	C3	NA	NA	C3	C3	NA	C3	NA	COG0697	COG0697	COG0697	COG0697	NA	NA	COG0697	COG0697	NA	COG0697	Permease of the drug/metabolite transporter (DMT) superfamily	GER	mix
1042	9	aldose 1-epimerase	UA11_02588	UA12_02523	UA14_02590	UA16_02513	UA17_00210	UA18_03018	UA19_02687	UA21_02676	Bmul_2760	core	core_yATCC	core	C1	C1	C1	C1	C1	C1	C1	C1	C1	C1	NA	COG2017	COG2017	COG2017	COG2017	COG2017	COG2017	COG2017	COG2017	COG2017	COG2017	Galactose mutarotase or related enzyme	G	Carbohydrate transport and metabolism
1043	9	short-chain dehydrogenase/reductase SDR	UA11_05356	UA12_05106	UA14_05105	UA16_05419	UA17_05268	UA18_05620	UA19_05235	UA21_05223	Bmul_5346	core	core_yATCC	core	C3	C3	C3	C3	C3	C3	C3	C3	C3	C3	NA	COG1028	COG1028	COG1028	COG1028	COG1028	COG1028	COG1028	COG1028	COG1028	COG1028	NAD(P)-dependent dehydrogenase, short-chain alcohol dehydrogenase family	IQR	mix
1044	9	type II secretion system (T2SS) F family protein	UA11_01648	UA12_01655	UA14_01638	UA16_01678	UA17_02495	UA18_02297	UA19_01745	UA21_01806	Bmul_1729	core	core_yATCC	core	C1	C1	C1	C1	C1	C1	C1	C1	C1	C1	NA	COG4965	COG4965	COG4965	COG4965	COG4965	COG4965	COG4965	COG4965	COG4965	COG4965	Flp pilus assembly protein TadB	UW	mix
1045	9	sulfur carrier protein ThiS	UA11_03511	UA12_03398	UA14_03764	UA16_03441	UA17_03516	UA18_03869	UA19_03556	UA21_03546	Bmul_3490	core	core_yATCC	core	C2	C2	C2	C2	C2	C2	C2	C2	C2	C2	NA	no_cog	no_cog	no_cog	no_cog	no_cog	no_cog	no_cog	no_cog	no_cog	no_cog	no_cog	no_cog	no_cog
1046	9	hypothetical protein	UA11_02285	UA12_02218	UA14_02167	UA16_02217	UA17_03055	UA18_02713	UA19_02297	UA21_02358	Bmul_2435	core	core_yATCC	core	C1	C1	C1	C1	C1	C1	C1	C1	C1	C1	NA	no_cog	no_cog	no_cog	no_cog	no_cog	no_cog	no_cog	no_cog	no_cog	no_cog	no_cog	no_cog	no_cog
1047	9	hypothetical protein	UA11_00143	UA12_00121	UA14_00122	UA16_00122	UA17_00900	UA18_00581	UA19_00170	UA21_00170	Bmul_3048	core	core_yATCC	core	C1	C1	C1	C1	C1	C1	C1	C1	C1	C1	NA	no_cog	no_cog	no_cog	no_cog	no_cog	no_cog	no_cog	no_cog	no_cog	no_cog	no_cog	no_cog	no_cog
1048	9	fatty acid hydroxylase	UA11_00559	UA12_00536	UA14_00536	UA16_00538	UA17_01307	UA18_01048	UA19_00587	UA21_00589	Bmul_0678	core	core_yATCC	core	C1	C1	C1	C1	C1	C1	C1	C1	C1	C1	NA	COG3000	COG3000	COG3000	COG3000	COG3000	COG3000	COG3000	COG3000	COG3000	COG3000	Sterol desaturase/sphingolipid hydroxylase, fatty acid hydroxylase superfamily	I	Lipid transport and metabolism
1049	9	50S ribosomal protein L11	UA11_02921	UA12_02809	UA14_02872	UA16_02847	UA17_00480	UA18_00127	UA19_02967	UA21_03278	Bmul_0237	core	core_yATCC	core	C1	C1	C1	C1	C1	C1	C1	C2_TL4B	C1	C1	TL4B	COG0080	COG0080	COG0080	COG0080	COG0080	COG0080	COG0080	COG0080	COG0080	COG0080	Ribosomal protein L11	J	Translation, ribosomal structure and biogenesis
1050	2	hypothetical protein	UA11_05616	UA12_05365	NA	NA	NA	NA	NA	NA	NA	1ST_180	1ST_180_nATCC	ST	C3	C3	NA	NA	NA	NA	NA	NA	NA	C3	NA	no_cog	no_cog	NA	NA	NA	NA	NA	NA	NA	no_cog	no_cog	no_cog	no_cog
1051	9	putative membrane protein	UA11_04221	UA12_04048	UA14_04381	UA16_04057	UA17_04180	UA18_04534	UA19_04198	UA21_04188	Bmul_4212	core	core_yATCC	core	C2	C2	C2	C2	C2	C2	C2	C2	C2	C2	NA	no_cog	no_cog	no_cog	no_cog	no_cog	no_cog	no_cog	no_cog	no_cog	no_cog	no_cog	no_cog	no_cog
1052	9	ribosomal protein S12 methylthiotransferase	UA11_01402	UA12_01408	UA14_01394	UA16_01434	UA17_02245	UA18_02047	UA19_01502	UA21_01505	Bmul_1488	core	core_yATCC	core	C1	C1	C1	C1	C1	C1	C1	C1	C1	C1	NA	COG0621	COG0621	COG0621	COG0621	COG0621	COG0621	COG0621	COG0621	COG0621	COG0621	tRNA A37 methylthiotransferase MiaB	J	Translation, ribosomal structure and biogenesis
1053	9	2-aminoethylphosphonate ABC transporter permease	UA11_00023	UA12_00023	UA14_00024	UA16_00024	UA17_00741	UA18_00405	UA19_00023	UA21_00023	Bmul_3137	core	core_yATCC	core	C1	C1	C1	C1	C1	C1	C1	C1	C1	C1	NA	COG1178	COG1178	COG1178	COG1178	COG1178	COG1178	COG1178	COG1178	COG1178	COG1178	ABC-type Fe3+ transport system, permease component	P	Inorganic ion transport and metabolism
1054	9	apolipoprotein N-acyltransferase	UA11_00483	UA12_00460	UA14_00459	UA16_00461	UA17_01234	UA18_00920	UA19_00514	UA21_00516	Bmul_0600	core	core_yATCC	core	C1	C1	C1	C1	C1	C1	C1	C1	C1	C1	NA	COG0815	COG0815	COG0815	COG0815	COG0815	COG0815	COG0815	COG0815	COG0815	COG0815	Apolipoprotein N-acyltransferase	M	Cell wall/membrane/envelope biogenesis
1055	9	glyoxalase/bleomycin resistance protein/dioxygenase	UA11_02578	UA12_02513	UA14_02580	UA16_02503	UA17_00200	UA18_03008	UA19_02677	UA21_02666	Bmul_2750	core	core_yATCC	core	C1	C1	C1	C1	C1	C1	C1	C1	C1	C1	NA	COG2764	COG2764	COG2764	COG2764	COG2764	COG2764	COG2764	COG2764	COG2764	COG2764	Uncharacterized conserved protein PhnB, glyoxalase superfamily	R	General function prediction only
1056	8	putative methyl-accepting chemotaxis protein	UA11_01546	UA12_01552	UA14_01535	UA16_01575	UA17_02394	UA18_02196	UA19_01642	UA21_01645	NA	core	core_nATCC	core	C1	C1	C1	C1	C1	C1	C1	C1	NA	C1	NA	COG0840	COG0840	COG0840	COG0840	COG0840	COG0840	COG0840	COG0840	NA	COG0840	Methyl-accepting chemotaxis protein	NT	mix
1057	8	hypothetical protein	UA11_05417	UA12_05167	UA14_05164	UA16_05478	UA17_05326	UA18_05678	UA19_05294	UA21_05282	NA	core	core_nATCC	core	C3	C3	C3	C3	C3	C3	C3	C3	NA	C3	NA	no_cog	no_cog	no_cog	no_cog	no_cog	no_cog	no_cog	no_cog	NA	no_cog	no_cog	no_cog	no_cog
1058	9	endonuclease/exonuclease/phosphatase	UA11_05189	UA12_04939	UA14_03252	UA16_04886	UA17_05122	UA18_05474	UA19_05059	UA21_05060	Bmul_5193	core	core_yATCC	core	C2	C2	C2	C2	C2	C2	C2	C2	C2	C2	NA	COG2374	COG2374	COG2374	COG2374	COG2374	COG2374	COG2374	COG2374	COG2374	COG2374	Predicted extracellular nuclease	R	General function prediction only
1059	9	UDP-glucose 4-epimerase	UA11_02339	UA12_02272	UA14_02355	UA16_02277	UA17_03136	UA18_02770	UA19_02452	UA21_02439	Bmul_2501	core	core_yATCC	core	C1	C1	C1	C1	C1	C1	C1	C1	C1	C1	NA	COG1087	COG1087	COG1087	COG1087	COG1087	COG1087	COG1087	COG1087	COG1087	COG1087	UDP-glucose 4-epimerase	M	Cell wall/membrane/envelope biogenesis
1060	9	CobD/CbiB family protein	UA11_02150	UA12_02086	UA14_02048	UA16_02097	UA17_02936	UA18_02594	UA19_02172	UA21_02233	Bmul_2229	core	core_yATCC	core	C1	C1	C1	C1	C1	C1	C1	C1	C1	C1	NA	COG1270	COG1270	COG1270	COG1270	COG1270	COG1270	COG1270	COG1270	COG1270	COG1270	Cobalamin biosynthesis protein CobD/CbiB	H	Coenzyme transport and metabolism
1061	9	family M23 peptidase	UA11_01367	UA12_01373	UA14_01358	UA16_01398	UA17_02210	UA18_02012	UA19_01467	UA21_01470	Bmul_1452	core	core_yATCC	core	C1	C1	C1	C1	C1	C1	C1	C1	C1	C1	NA	COG0739	COG0739	COG0739	COG0739	COG0739	COG0739	COG0739	COG0739	COG0739	COG0739	Murein DD-endopeptidase MepM and murein hydrolase activator NlpD, contain LysM domain	M	Cell wall/membrane/envelope biogenesis
1062	9	type 11 methyltransferase	UA11_00638	UA12_00615	UA14_00616	UA16_00618	UA17_01387	UA18_01128	UA19_00666	UA21_00668	Bmul_0757	core	core_yATCC	core	C1	C1	C1	C1	C1	C1	C1	C1	C1	C1	NA	COG4106	COG4106	COG4106	COG4106	COG4106	COG4106	COG4106	COG4106	COG4106	COG4106	Trans-aconitate methyltransferase	C	Energy production and conversion
1063	9	group 1 glycosyl transferase	UA11_04745	UA12_04495	UA14_04779	UA16_04456	UA17_04659	UA18_05013	UA19_04643	UA21_04633	Bmul_4608	core	core_yATCC	core	C2	C2	C2	C2	C2	C2	C2	C2	C2	C2	NA	COG0438	COG0438	COG0438	COG0438	COG0438	COG0438	COG0438	COG0438	COG0438	COG0438	Glycosyltransferase involved in cell wall bisynthesis	M	Cell wall/membrane/envelope biogenesis
1064	9	inner membrane protein translocase component YidC	UA11_00005	UA12_00005	UA14_00005	UA16_00005	UA17_00716	UA18_00377	UA19_00005	UA21_00005	Bmul_3154	core	core_yATCC	core	C1	C1	C1	C1	C1	C1	C1	C1	C1	C1	NA	COG0706	COG0706	COG0706	COG0706	COG0706	COG0706	COG0706	COG0706	COG0706	COG0706	Membrane protein insertase Oxa1/YidC/SpoIIIJ, required for the localization of integral membrane proteins	M	Cell wall/membrane/envelope biogenesis
1065	9	FeS assembly protein IscX	UA11_01047	UA12_01016	UA14_01026	UA16_01028	UA17_01846	UA18_01645	UA19_01108	UA21_01111	Bmul_1150	core	core_yATCC	core	C1	C1	C1	C1	C1	C1	C1	C1	C1	C1	NA	COG2975	COG2975	COG2975	COG2975	COG2975	COG2975	COG2975	COG2975	COG2975	COG2975	Fe-S-cluster formation regulator IscX/YfhJ	O	Posttranslational modification, protein turnover, chaperones
1067	9	4-hydroxybenzoate 3-monooxygenase	UA11_05294	UA12_05044	UA14_03357	UA16_04991	UA17_05205	UA18_05557	UA19_05154	UA21_05155	Bmul_5289	core	core_yATCC	core	C2	C2	C2	C2	C2	C2	C2	C2	C2	C2	NA	COG0654	COG0654	COG0654	COG0654	COG0654	COG0654	COG0654	COG0654	COG0654	COG0654	2-polyprenyl-6-methoxyphenol hydroxylase and related FAD-dependent oxidoreductases	HC	mix
1068	4	hypothetical protein	UA11_04650	UA12_04477	NA	NA	NA	NA	UA19_04625	UA21_04615	NA	2ST_180_650	2ST_180_650_nATCC	ST	C2	C2	NA	NA	NA	NA	C2	C2	NA	C2	NA	no_cog	no_cog	NA	NA	NA	NA	no_cog	no_cog	NA	no_cog	no_cog	no_cog	no_cog
1069	9	FAD-binding 9 siderophore-interacting domain-containing protein	UA11_05313	UA12_05063	UA14_03394	UA16_05028	UA17_05224	UA18_05576	UA19_05192	UA21_05193	Bmul_5308	core	core_yATCC	core	C2	C2	C2	C2	C2	C2	C2	C2	C2	C2	NA	COG2375	COG2375	COG2375	COG2375	COG2375	COG2375	COG2375	COG2375	COG2375	COG2375	NADPH-dependent ferric siderophore reductase, contains FAD-binding and SIP domains	P	Inorganic ion transport and metabolism
1070	9	efflux system membrane protein	UA11_01720	UA12_01727	UA14_01710	UA16_01750	UA17_02571	UA18_03226	UA19_01820	UA21_01881	Bmul_1868	core	core_yATCC	core	C1	C1	C1	C1	C1	C1	C1	C1	C1	C1	NA	no_cog	no_cog	no_cog	no_cog	no_cog	no_cog	no_cog	no_cog	no_cog	no_cog	no_cog	no_cog	no_cog
1071	9	hypothetical protein	UA11_03382	UA12_03269	UA14_03642	UA16_03319	UA17_03378	UA18_03731	UA19_03429	UA21_03209	Bmul_3370	core	core_yATCC	core	C2	C2	C2	C2	C2	C2	C2	C2	C2	C2	NA	no_cog	no_cog	no_cog	no_cog	no_cog	no_cog	no_cog	no_cog	no_cog	no_cog	no_cog	no_cog	no_cog
1072	9	hydrophobic amino acid ABC transporter ATP-binding protein	UA11_03086	UA12_02974	UA14_03039	UA16_03014	UA17_00643	UA18_00304	UA19_03133	UA21_02913	Bmul_0083	core	core_yATCC	core	C1	C1	C1	C1	C1	C1	C1	C1	C1	C1	NA	COG0411	COG0411	COG0411	COG0411	COG0411	COG0411	COG0411	COG0411	COG0411	COG0411	ABC-type branched-chain amino acid transport system, ATPase component	E	Amino acid transport and metabolism
1073	9	AraC family transcriptional regulator	UA11_03767	UA12_03654	UA14_04016	UA16_03693	UA17_03785	UA18_04139	UA19_03826	UA21_03816	Bmul_3759	core	core_yATCC	core	C2	C2	C2	C2	C2	C2	C2	C2	C2	C2	NA	COG2207	COG2207	COG2207	COG2207	COG2207	COG2207	COG2207	COG2207	COG2207	COG2207	AraC-type DNA-binding domain and AraC-containing proteins	K	Transcription
1074	6	hypothetical protein	UA11_04265	UA12_04092	UA14_04426	UA16_04102	NA	NA	UA19_04242	UA21_04232	NA	3ST_180_189_650	3ST_180_189_650_nATCC	ST	C2	C2	C2	C2	NA	NA	C2	C2	NA	C2	NA	no_cog	no_cog	no_cog	no_cog	NA	NA	no_cog	no_cog	NA	no_cog	no_cog	no_cog	no_cog
1075	8	mRNA interferase MqsR	UA11_04204	UA12_04031	UA14_04364	UA16_04040	UA17_04163	UA18_04517	UA19_04181	UA21_04171	NA	core	core_nATCC	core	C2	C2	C2	C2	C2	C2	C2	C2	NA	C2	NA	no_cog	no_cog	no_cog	no_cog	no_cog	no_cog	no_cog	no_cog	NA	no_cog	no_cog	no_cog	no_cog
1076	9	substrate-binding region of ABC-type glycine betaine transport system	UA11_03509	UA12_03396	UA14_03762	UA16_03439	UA17_03514	UA18_03867	UA19_03554	UA21_03544	Bmul_3488	core	core_yATCC	core	C2	C2	C2	C2	C2	C2	C2	C2	C2	C2	NA	COG2113	COG2113	COG2113	COG2113	COG2113	COG2113	COG2113	COG2113	COG2113	COG2113	ABC-type proline/glycine betaine transport system, periplasmic component	E	Amino acid transport and metabolism
1077	6	OsmC family protein	UA11_05829	UA12_05578	UA14_05531	UA16_05363	NA	NA	UA19_05658	UA21_05650	NA	3ST_180_189_650	3ST_180_189_650_nATCC	ST	C3	C3	C3	C3	NA	NA	C3	C3	NA	C3	NA	COG1764	COG1764	COG1764	COG1764	NA	NA	COG1764	COG1764	NA	COG1764	Organic hydroperoxide reductase OsmC/OhrA	V	Defense mechanisms
1078	9	aspartate kinase	UA11_01113	UA12_01119	UA14_01090	UA16_01131	UA17_01943	UA18_01744	UA19_01212	UA21_01215	Bmul_1207	core	core_yATCC	core	C1	C1	C1	C1	C1	C1	C1	C1	C1	C1	NA	COG0527	COG0527	COG0527	COG0527	COG0527	COG0527	COG0527	COG0527	COG0527	COG0527	Aspartokinase	E	Amino acid transport and metabolism
1079	9	hypothetical protein	UA11_04968	UA12_04718	UA14_05006	UA16_04681	UA17_04913	UA18_05265	UA19_04853	UA21_04854	Bmul_4970	core	core_yATCC	core	C2	C2	C2	C2	C2	C2	C2	C2	C2	C2	NA	COG1786	COG1786	COG1786	COG1786	COG1786	COG1786	COG1786	COG1786	COG1786	COG1786	Swiveling domain associated with predicted aconitase	R	General function prediction only
1080	9	potassium-transporting ATPase subunit B	UA11_00878	UA12_00847	UA14_00857	UA16_00858	UA17_01627	UA18_01477	UA19_00939	UA21_00942	Bmul_0991	core	core_yATCC	core	C1	C1	C1	C1	C1	C1	C1	C1	C1	C1	NA	COG2216	COG2216	COG2216	COG2216	COG2216	COG2216	COG2216	COG2216	COG2216	COG2216	High-affinity K+ transport system, ATPase chain B	P	Inorganic ion transport and metabolism
1081	9	peptidase M20	UA11_03697	UA12_03584	UA14_03946	UA16_03623	UA17_03721	UA18_04075	UA19_03756	UA21_03746	Bmul_3703	core	core_yATCC	core	C2	C2	C2	C2	C2	C2	C2	C2	C2	C2	NA	COG0624	COG0624	COG0624	COG0624	COG0624	COG0624	COG0624	COG0624	COG0624	COG0624	Acetylornithine deacetylase/Succinyl-diaminopimelate desuccinylase or related deacylase	E	Amino acid transport and metabolism
1082	9	iron-sulfur cluster assembly transcription factor IscR	UA11_01040	UA12_01009	UA14_01019	UA16_01020	UA17_01839	UA18_01638	UA19_01101	UA21_01104	Bmul_1143	core	core_yATCC	core	C1	C1	C1	C1	C1	C1	C1	C1	C1	C1	NA	COG1959	COG1959	COG1959	COG1959	COG1959	COG1959	COG1959	COG1959	COG1959	COG1959	DNA-binding transcriptional regulator, IscR family	K	Transcription
1083	9	dehydratase	UA11_05814	UA12_05563	UA14_05516	UA16_05348	UA17_05861	UA18_06215	UA19_05643	UA21_05635	Bmul_6129	core	core_yATCC	core	C3	C3	C3	C3	C3	C3	C3	C3	C3	C3	NA	COG2030	COG2030	COG2030	COG2030	COG2030	COG2030	COG2030	COG2030	COG2030	COG2030	Acyl dehydratase	I	Lipid transport and metabolism
1084	9	bifunctional ornithine acetyltransferase/N-acetylglutamate synthase	UA11_02642	UA12_02577	UA14_02644	UA16_02567	UA17_00262	UA18_03071	UA19_02742	UA21_02731	Bmul_2826	core	core_yATCC	core	C1	C1	C1	C1	C1	C1	C1	C1	C1	C1	NA	COG1364	COG1364	COG1364	COG1364	COG1364	COG1364	COG1364	COG1364	COG1364	COG1364	N-acetylglutamate synthase (N-acetylornithine aminotransferase)	E	Amino acid transport and metabolism
1085	6	AraC family transcriptional regulator	UA11_03321	UA12_03208	UA14_03581	UA16_03258	NA	NA	UA19_03368	UA21_03148	NA	3ST_180_189_650	3ST_180_189_650_nATCC	ST	C2	C2	C2	C2	NA	NA	C2	C2	NA	C2	NA	COG4977	COG4977	COG4977	COG4977	NA	NA	COG4977	COG4977	NA	COG4977	Transcriptional regulator GlxA family, contains an amidase domain and an AraC-type DNA-binding HTH domain	K	Transcription
1086	9	5-methylaminomethyl-2-thiouridine methyltransferase	UA11_03102	UA12_02990	UA14_03055	UA16_03030	UA17_00659	UA18_00320	UA19_03149	UA21_02929	Bmul_0067	core	core_yATCC	core	C1	C1	C1	C1	C1	C1	C1	C1	C1	C1	NA	COG4121	COG4121	COG4121	COG4121	COG4121	COG4121	COG4121	COG4121	COG4121	COG4121	tRNA U34 5-methylaminomethyl-2-thiouridine-forming methyltransferase MnmC	J	Translation, ribosomal structure and biogenesis
1087	9	thymidylate kinase	UA11_01295	UA12_01301	UA14_01286	UA16_01326	UA17_02138	UA18_01940	UA19_01395	UA21_01398	Bmul_1381	core	core_yATCC	core	C1	C1	C1	C1	C1	C1	C1	C1	C1	C1	NA	COG0125	COG0125	COG0125	COG0125	COG0125	COG0125	COG0125	COG0125	COG0125	COG0125	Thymidylate kinase	F	Nucleotide transport and metabolism
1089	9	AsnC family transcriptional regulator	UA11_04313	UA12_04140	UA14_04475	UA16_04151	UA17_04278	UA18_04632	UA19_04290	UA21_04280	Bmul_4306	core	core_yATCC	core	C2	C2	C2	C2	C2	C2	C2	C2	C2	C2	NA	COG1522	COG1522	COG1522	COG1522	COG1522	COG1522	COG1522	COG1522	COG1522	COG1522	DNA-binding transcriptional regulator, Lrp family	K	Transcription
1090	9	hypothetical protein	UA11_02644	UA12_02579	UA14_02646	UA16_02569	UA17_00264	UA18_03073	UA19_02744	UA21_02733	Bmul_2828	core	core_yATCC	core	C1	C1	C1	C1	C1	C1	C1	C1	C1	C1	NA	no_cog	no_cog	no_cog	no_cog	no_cog	no_cog	no_cog	no_cog	no_cog	no_cog	no_cog	no_cog	no_cog
1091	9	HpcH/HpaI aldolase	UA11_04783	UA12_04533	UA14_04816	UA16_04493	UA17_04700	UA18_05054	UA19_04681	UA21_04671	Bmul_4652	core	core_yATCC	core	C2	C2	C2	C2	C2	C2	C2	C2	C2	C2	NA	COG2301	COG2301	COG2301	COG2301	COG2301	COG2301	COG2301	COG2301	COG2301	COG2301	Citrate lyase beta subunit	G	Carbohydrate transport and metabolism
1092	5	hypothetical protein	UA11_05013	UA12_04763	NA	NA	NA	NA	UA19_04901	UA21_04902	Bmul_5016	2ST_180_650	2ST_180_650_yATCC	ST	C2	C2	NA	NA	NA	NA	C2	C2	C2	C2	NA	no_cog	no_cog	NA	NA	NA	NA	no_cog	no_cog	no_cog	no_cog	no_cog	no_cog	no_cog
1093	9	integral membrane protein TerC	UA11_00537	UA12_00514	UA14_00514	UA16_00516	UA17_01285	UA18_01026	UA19_00565	UA21_00567	Bmul_0655	core	core_yATCC	core	C1	C1	C1	C1	C1	C1	C1	C1	C1	C1	NA	COG0861	COG0861	COG0861	COG0861	COG0861	COG0861	COG0861	COG0861	COG0861	COG0861	Membrane protein TerC, possibly involved in tellurium resistance	P	Inorganic ion transport and metabolism
1094	9	DNA-binding protein Fis	UA11_02523	UA12_02458	UA14_02526	UA16_02449	UA17_00143	UA18_02951	UA19_02622	UA21_02609	Bmul_2692	core	core_yATCC	core	C1	C1	C1	C1	C1	C1	C1	C1	C1	C1	NA	COG2901	COG2901	COG2901	COG2901	COG2901	COG2901	COG2901	COG2901	COG2901	COG2901	DNA-binding protein Fis (factor for inversion stimulation)	K	Transcription
1095	9	stringent starvation protein A	UA11_02813	UA12_02701	UA14_02763	UA16_02738	UA17_00372	UA18_00019	UA19_02859	UA21_03386	Bmul_0347	core	core_yATCC	core	C1	C1	C1	C1	C1	C1	C1	C2_TL4B	C1	C1	TL4B	COG0625	COG0625	COG0625	COG0625	COG0625	COG0625	COG0625	COG0625	COG0625	COG0625	Glutathione S-transferase	O	Posttranslational modification, protein turnover, chaperones
1096	9	Rieske (2Fe-2S) domain-containing protein	UA11_04953	UA12_04703	UA14_04991	UA16_04666	UA17_04898	UA18_05250	UA19_04838	UA21_04839	Bmul_4955	core	core_yATCC	core	C2	C2	C2	C2	C2	C2	C2	C2	C2	C2	NA	COG2146	COG2146	COG2146	COG2146	COG2146	COG2146	COG2146	COG2146	COG2146	COG2146	Ferredoxin subunit of nitrite reductase or a ring-hydroxylating dioxygenase	PQ	mix
1098	9	secretion protein HlyD family protein	UA11_04973	UA12_04723	UA14_05011	UA16_04686	UA17_04918	UA18_05270	UA19_04858	UA21_04859	Bmul_4975	core	core_yATCC	core	C2	C2	C2	C2	C2	C2	C2	C2	C2	C2	NA	COG1566	COG1566	COG1566	COG1566	COG1566	COG1566	COG1566	COG1566	COG1566	COG1566	Multidrug resistance efflux pump	V	Defense mechanisms
1099	9	ATP--cobalamin adenosyltransferase	UA11_02481	UA12_02416	UA14_02484	UA16_02407	UA17_00098	UA18_02906	UA19_02580	UA21_02567	Bmul_2650	core	core_yATCC	core	C1	C1	C1	C1	C1	C1	C1	C1	C1	C1	NA	COG2096	COG2096	COG2096	COG2096	COG2096	COG2096	COG2096	COG2096	COG2096	COG2096	Cob(I)alamin adenosyltransferase	H	Coenzyme transport and metabolism
1100	9	phosphorylase superfamily protein	UA11_03177	UA12_03065	UA14_03427	UA16_03104	UA17_03185	UA18_03503	UA19_03223	UA21_03003	Bmul_3176	core	core_yATCC	core	C2	C2	C2	C2	C2	C2	C2	C2	C2	C2	NA	COG0775	COG0775	COG0775	COG0775	COG0775	COG0775	COG0775	COG0775	COG0775	COG0775	Nucleoside phosphorylase	F	Nucleotide transport and metabolism
1101	9	alpha/beta hydrolase	UA11_04556	UA12_04383	UA14_04720	UA16_04397	UA17_04553	UA18_04907	UA19_04532	UA21_04522	Bmul_4549	core	core_yATCC	core	C2	C2	C2	C2	C2	C2	C2	C2	C2	C2	NA	COG0596	COG0596	COG0596	COG0596	COG0596	COG0596	COG0596	COG0596	COG0596	COG0596	Pimeloyl-ACP methyl ester carboxylesterase	HR	mix
1102	9	hypothetical protein	UA11_02081	UA12_02015	UA14_01979	UA16_02027	UA17_02867	UA18_02525	UA19_02103	UA21_02163	Bmul_2162	core	core_yATCC	core	C1	C1	C1	C1	C1	C1	C1	C1	C1	C1	NA	COG4394	COG4394	COG4394	COG4394	COG4394	COG4394	COG4394	COG4394	COG4394	COG4394	Uncharacterized protein	S	Function unknown
1104	9	amidohydrolase	UA11_05744	UA12_05493	UA14_05456	UA16_05288	UA17_05734	UA18_06088	UA19_05558	UA21_05550	Bmul_6039	core	core_yATCC	core	C3	C3	C3	C3	C3	C3	C3	C3	C3	C3	NA	COG2159	COG2159	COG2159	COG2159	COG2159	COG2159	COG2159	COG2159	COG2159	COG2159	Predicted metal-dependent hydrolase, TIM-barrel fold	R	General function prediction only
1105	9	N-glycosyltransferase	UA11_04492	UA12_04319	UA14_04654	UA16_04331	UA17_04487	UA18_04841	UA19_04468	UA21_04458	Bmul_4484	core	core_yATCC	core	C2	C2	C2	C2	C2	C2	C2	C2	C2	C2	NA	COG1215	COG1215	COG1215	COG1215	COG1215	COG1215	COG1215	COG1215	COG1215	COG1215	Glycosyltransferase, catalytic subunit of cellulose synthase and poly-beta-1,6-N-acetylglucosamine synthase	N	Cell motility
1106	9	rhodanese domain-containing protein	UA11_00343	UA12_00320	UA14_00319	UA16_00320	UA17_01097	UA18_00778	UA19_00375	UA21_00376	Bmul_0447	core	core_yATCC	core	C1	C1	C1	C1	C1	C1	C1	C1	C1	C1	NA	COG0607	COG0607	COG0607	COG0607	COG0607	COG0607	COG0607	COG0607	COG0607	COG0607	Rhodanese-related sulfurtransferase	P	Inorganic ion transport and metabolism
1107	9	phage SPO1 DNA polymerase-like protein	UA11_01148	UA12_01154	UA14_01125	UA16_01166	UA17_01978	UA18_01779	UA19_01247	UA21_01250	Bmul_1234	core	core_yATCC	core	C1	C1	C1	C1	C1	C1	C1	C1	C1	C1	NA	COG1573	COG1573	COG1573	COG1573	COG1573	COG1573	COG1573	COG1573	COG1573	COG1573	Uracil-DNA glycosylase	L	Replication, recombination and repair
1108	9	right handed beta helix region family protein	UA11_04392	UA12_04219	UA14_04554	UA16_04231	UA17_04365	UA18_04719	UA19_04369	UA21_04359	Bmul_4400	core	core_yATCC	core	C2	C2	C2	C2	C2	C2	C2	C2	C2	C2	NA	no_cog	no_cog	no_cog	no_cog	no_cog	no_cog	no_cog	no_cog	no_cog	no_cog	no_cog	no_cog	no_cog
1109	9	ATP-dependent protease ATP-binding subunit HslU	UA11_00105	UA12_00083	UA14_00083	UA16_00083	UA17_00861	UA18_00542	UA19_00131	UA21_00131	Bmul_3087	core	core_yATCC	core	C1	C1	C1	C1	C1	C1	C1	C1	C1	C1	NA	COG1220	COG1220	COG1220	COG1220	COG1220	COG1220	COG1220	COG1220	COG1220	COG1220	ATP-dependent protease HslVU (ClpYQ), ATPase subunit	O	Posttranslational modification, protein turnover, chaperones
1110	9	glycine cleavage system protein H	UA11_03030	UA12_02918	UA14_02982	UA16_02957	UA17_00589	UA18_00250	UA19_03076	UA21_02856	Bmul_0142	core	core_yATCC	core	C1	C1	C1	C1	C1	C1	C1	C1	C1	C1	NA	COG0509	COG0509	COG0509	COG0509	COG0509	COG0509	COG0509	COG0509	COG0509	COG0509	Glycine cleavage system H protein (lipoate-binding)	E	Amino acid transport and metabolism
1111	9	bacterial regulatory helix-turn-helix lysR family protein	UA11_04565	UA12_04392	UA14_04729	UA16_04406	UA17_04562	UA18_04916	UA19_04541	UA21_04531	Bmul_4558	core	core_yATCC	core	C2	C2	C2	C2	C2	C2	C2	C2	C2	C2	NA	COG0583	COG0583	COG0583	COG0583	COG0583	COG0583	COG0583	COG0583	COG0583	COG0583	DNA-binding transcriptional regulator, LysR family	K	Transcription
1112	9	peroxidase	UA11_02417	UA12_02352	UA14_02424	UA16_02347	UA17_00038	UA18_02845	UA19_02520	UA21_02507	Bmul_2571	core	core_yATCC	core	C1	C1	C1	C1	C1	C1	C1	C1	C1	C1	NA	COG0450	COG0450	COG0450	COG0450	COG0450	COG0450	COG0450	COG0450	COG0450	COG0450	Alkyl hydroperoxide reductase subunit AhpC (peroxiredoxin)	V	Defense mechanisms
1113	9	heat shock protein Hsp20	UA11_01976	UA12_01910	UA14_01877	UA16_01928	UA17_02760	UA18_03415	UA19_01998	UA21_02058	Bmul_2056	core	core_yATCC	core	C1	C1	C1	C1	C1	C1	C1	C1	C1	C1	NA	COG0071	COG0071	COG0071	COG0071	COG0071	COG0071	COG0071	COG0071	COG0071	COG0071	Molecular chaperone IbpA, HSP20 family	O	Posttranslational modification, protein turnover, chaperones
1114	5	alcohol dehydrogenase	UA11_05309	UA12_05059	NA	NA	UA17_05220	UA18_05572	NA	NA	Bmul_5304	2ST_180_287	2ST_180_287_yATCC	ST	C2	C2	NA	NA	C2	C2	NA	NA	C2	C2	NA	COG1063	COG1063	NA	NA	COG1063	COG1063	NA	NA	COG1063	COG1063	Threonine dehydrogenase or related Zn-dependent dehydrogenase	ER	mix
1115	9	bifunctional isocitrate dehydrogenase kinase/phosphatase	UA11_00273	UA12_00250	UA14_00252	UA16_00253	UA17_01029	UA18_00710	UA19_00304	UA21_00304	Bmul_0379	core	core_yATCC	core	C1	C1	C1	C1	C1	C1	C1	C1	C1	C1	NA	COG4579	COG4579	COG4579	COG4579	COG4579	COG4579	COG4579	COG4579	COG4579	COG4579	Isocitrate dehydrogenase kinase/phosphatase	T	Signal transduction mechanisms
1116	9	glycerol-3-phosphate acyltransferase PlsX	UA11_02103	UA12_02039	UA14_02001	UA16_02050	UA17_02889	UA18_02547	UA19_02125	UA21_02185	Bmul_2184	core	core_yATCC	core	C1	C1	C1	C1	C1	C1	C1	C1	C1	C1	NA	COG0416	COG0416	COG0416	COG0416	COG0416	COG0416	COG0416	COG0416	COG0416	COG0416	Fatty acid/phospholipid biosynthesis enzyme	I	Lipid transport and metabolism
1117	9	GntR family transcriptional regulator	UA11_02200	UA12_02136	UA14_02098	UA16_02147	UA17_02986	UA18_02644	UA19_02228	UA21_02289	Bmul_2372	core	core_yATCC	core	C1	C1	C1	C1	C1	C1	C1	C1	C1	C1	NA	COG1802	COG1802	COG1802	COG1802	COG1802	COG1802	COG1802	COG1802	COG1802	COG1802	DNA-binding transcriptional regulator, GntR family	K	Transcription
1118	9	carboxymethylenebutenolidase	UA11_02983	UA12_02871	UA14_02934	UA16_02909	UA17_00542	UA18_00203	UA19_03029	UA21_02809	Bmul_0184	core	core_yATCC	core	C1	C1	C1	C1	C1	C1	C1	C1	C1	C1	NA	COG0412	COG0412	COG0412	COG0412	COG0412	COG0412	COG0412	COG0412	COG0412	COG0412	Dienelactone hydrolase	Q	Secondary metabolites biosynthesis, transport and catabolism
1119	9	pyridoxamine 5'-phosphate oxidase-like protein	UA11_02979	UA12_02867	UA14_02930	UA16_02905	UA17_00538	UA18_00199	UA19_03025	UA21_02805	Bmul_0188	core	core_yATCC	core	C1	C1	C1	C1	C1	C1	C1	C1	C1	C1	NA	COG0748	COG0748	COG0748	COG0748	COG0748	COG0748	COG0748	COG0748	COG0748	COG0748	Putative heme iron utilization protein	P	Inorganic ion transport and metabolism
1120	9	malonate decarboxylase subunit gamma	UA11_01967	UA12_01901	UA14_01868	UA16_01919	UA17_02751	UA18_03406	UA19_01989	UA21_02049	Bmul_2047	core	core_yATCC	core	C1	C1	C1	C1	C1	C1	C1	C1	C1	C1	NA	no_cog	no_cog	no_cog	no_cog	no_cog	no_cog	no_cog	no_cog	no_cog	no_cog	no_cog	no_cog	no_cog
1121	9	hypothetical protein	UA11_05850	UA12_05599	UA14_05552	UA16_05384	UA17_05888	UA18_06242	UA19_05680	UA21_05672	Bmul_6156	core	core_yATCC	core	C3	C3	C3	C3	C3	C3	C3	C3	C3	C3	NA	no_cog	no_cog	no_cog	no_cog	no_cog	no_cog	no_cog	no_cog	no_cog	no_cog	no_cog	no_cog	no_cog
1122	9	3-hydroxyphenylpropionic transporter MhpT	UA11_03217	UA12_03105	UA14_03471	UA16_03148	UA17_03227	UA18_03545	UA19_03265	UA21_03045	Bmul_3217	core	core_yATCC	core	C2	C2	C2	C2	C2	C2	C2	C2	C2	C2	NA	COG2814	COG2814	COG2814	COG2814	COG2814	COG2814	COG2814	COG2814	COG2814	COG2814	Predicted arabinose efflux permease, MFS family	G	Carbohydrate transport and metabolism
1123	9	alphaalpha-trehalose-phosphate synthase	UA11_00778	UA12_00755	UA14_00757	UA16_00758	UA17_01527	UA18_01331	UA19_00806	UA21_00808	Bmul_0897	core	core_yATCC	core	C1	C1	C1	C1	C1	C1	C1	C1	C1	C1	NA	COG0380	COG0380	COG0380	COG0380	COG0380	COG0380	COG0380	COG0380	COG0380	COG0380	Trehalose-6-phosphate synthase	G	Carbohydrate transport and metabolism
1124	9	type VI secretion protein	UA11_03178	UA12_03066	UA14_03428	UA16_03105	UA17_03186	UA18_03504	UA19_03224	UA21_03004	Bmul_3177	core	core_yATCC	core	C2	C2	C2	C2	C2	C2	C2	C2	C2	C2	NA	COG3519	COG3519	COG3519	COG3519	COG3519	COG3519	COG3519	COG3519	COG3519	COG3519	Type VI protein secretion system component VasA	U	Intracellular trafficking, secretion, and vesicular transport
1125	9	ArsR family transcriptional regulator	UA11_05382	UA12_05132	UA14_05130	UA16_05444	UA17_05292	UA18_05644	UA19_05260	UA21_05248	Bmul_5370	core	core_yATCC	core	C3	C3	C3	C3	C3	C3	C3	C3	C3	C3	NA	COG0640	COG0640	COG0640	COG0640	COG0640	COG0640	COG0640	COG0640	COG0640	COG0640	DNA-binding transcriptional regulator, ArsR family	K	Transcription
1126	9	2-oxoglutarate dehydrogenase E1 component	UA11_01664	UA12_01671	UA14_01654	UA16_01694	UA17_02512	UA18_02314	UA19_01761	UA21_01822	Bmul_1747	core	core_yATCC	core	C1	C1	C1	C1	C1	C1	C1	C1	C1	C1	NA	COG0567	COG0567	COG0567	COG0567	COG0567	COG0567	COG0567	COG0567	COG0567	COG0567	2-oxoglutarate dehydrogenase complex, dehydrogenase (E1) component, and related enzymes	C	Energy production and conversion
1127	9	adenylylsulfate kinase	UA11_01003	UA12_00972	UA14_00982	UA16_00983	UA17_01803	UA18_01602	UA19_01064	UA21_01067	Bmul_1109	core	core_yATCC	core	C1	C1	C1	C1	C1	C1	C1	C1	C1	C1	NA	COG0529	COG0529	COG0529	COG0529	COG0529	COG0529	COG0529	COG0529	COG0529	COG0529	Adenylylsulfate kinase or related kinase	P	Inorganic ion transport and metabolism
1128	9	hutD family protein	UA11_00996	UA12_00965	UA14_00975	UA16_00976	UA17_01796	UA18_01595	UA19_01057	UA21_01060	Bmul_1101	core	core_yATCC	core	C1	C1	C1	C1	C1	C1	C1	C1	C1	C1	NA	COG3758	COG3758	COG3758	COG3758	COG3758	COG3758	COG3758	COG3758	COG3758	COG3758	Various environmental stresses-induced protein Ves (function unknown)	T	Signal transduction mechanisms
1129	2	transketolase	UA11_05602	UA12_05351	NA	NA	NA	NA	NA	NA	NA	1ST_180	1ST_180_nATCC	ST	C3	C3	NA	NA	NA	NA	NA	NA	NA	C3	NA	COG0021	COG0021	NA	NA	NA	NA	NA	NA	NA	COG0021	Transketolase	G	Carbohydrate transport and metabolism
1131	9	catalase/peroxidase HPI	UA11_02491	UA12_02426	UA14_02494	UA16_02417	UA17_00109	UA18_02917	UA19_02590	UA21_02577	Bmul_2660	core	core_yATCC	core	C1	C1	C1	C1	C1	C1	C1	C1	C1	C1	NA	COG0376	COG0376	COG0376	COG0376	COG0376	COG0376	COG0376	COG0376	COG0376	COG0376	Catalase (peroxidase I)	P	Inorganic ion transport and metabolism
1132	9	2Fe-2S ferredoxin	UA11_01046	UA12_01015	UA14_01025	UA16_01027	UA17_01845	UA18_01644	UA19_01107	UA21_01110	Bmul_1149	core	core_yATCC	core	C1	C1	C1	C1	C1	C1	C1	C1	C1	C1	NA	COG0633	COG0633	COG0633	COG0633	COG0633	COG0633	COG0633	COG0633	COG0633	COG0633	Ferredoxin	C	Energy production and conversion
1133	9	IclR family regulatory protein	UA11_04536	UA12_04363	UA14_04700	UA16_04377	UA17_04533	UA18_04887	UA19_04512	UA21_04502	Bmul_4529	core	core_yATCC	core	C2	C2	C2	C2	C2	C2	C2	C2	C2	C2	NA	COG1414	COG1414	COG1414	COG1414	COG1414	COG1414	COG1414	COG1414	COG1414	COG1414	DNA-binding transcriptional regulator, IclR family	K	Transcription
1134	9	DNA polymerase III subunit chi	UA11_00710	UA12_00687	UA14_00688	UA16_00689	UA17_01459	UA18_01262	UA19_00738	UA21_00740	Bmul_0829	core	core_yATCC	core	C1	C1	C1	C1	C1	C1	C1	C1	C1	C1	NA	COG2927	COG2927	COG2927	COG2927	COG2927	COG2927	COG2927	COG2927	COG2927	COG2927	DNA polymerase III, chi subunit	L	Replication, recombination and repair
1135	4	hypothetical protein	UA11_00238	UA12_00215	UA14_00216	UA16_00217	NA	NA	NA	NA	NA	2ST_180_189	2ST_180_189_nATCC	ST	C1	C1	C1	C1	NA	NA	NA	NA	NA	C1	NA	no_cog	no_cog	no_cog	no_cog	NA	NA	NA	NA	NA	no_cog	no_cog	no_cog	no_cog
1136	9	acyl-CoA-binding protein	UA11_01145	UA12_01151	UA14_01122	UA16_01163	UA17_01975	UA18_01776	UA19_01244	UA21_01247	Bmul_1231	core	core_yATCC	core	C1	C1	C1	C1	C1	C1	C1	C1	C1	C1	NA	COG4281	COG4281	COG4281	COG4281	COG4281	COG4281	COG4281	COG4281	COG4281	COG4281	Acyl-CoA-binding protein	I	Lipid transport and metabolism
1137	3	transposase	UA11_04157	UA12_03984	NA	NA	NA	UA18_00841	NA	NA	NA	random	random_nATCC	random	C2	C2	NA	NA	NA	C1	NA	NA	NA	conflict	NA	COG2963	COG2963	NA	NA	NA	COG2963	NA	NA	NA	COG2963	Transposase and inactivated derivatives	X	Mobilome: prophages, transposons
1138	9	LysR family transcriptional regulator	UA11_03811	UA12_03698	UA14_04058	UA16_03735	UA17_03835	UA18_04189	UA19_03868	UA21_03858	Bmul_3810	core	core_yATCC	core	C2	C2	C2	C2	C2	C2	C2	C2	C2	C2	NA	COG0583	COG0583	COG0583	COG0583	COG0583	COG0583	COG0583	COG0583	COG0583	COG0583	DNA-binding transcriptional regulator, LysR family	K	Transcription
1139	9	MerR family transcriptional regulator	UA11_01431	UA12_01437	UA14_01423	UA16_01463	UA17_02281	UA18_02083	UA19_01531	UA21_01534	Bmul_1517	core	core_yATCC	core	C1	C1	C1	C1	C1	C1	C1	C1	C1	C1	NA	COG0789	COG0789	COG0789	COG0789	COG0789	COG0789	COG0789	COG0789	COG0789	COG0789	DNA-binding transcriptional regulator, MerR family	K	Transcription
1140	9	type III secretion system apparatus protein YscQ/HrcQ	UA11_03763	UA12_03650	UA14_04012	UA16_03689	UA17_03781	UA18_04135	UA19_03822	UA21_03812	Bmul_3755	core	core_yATCC	core	C2	C2	C2	C2	C2	C2	C2	C2	C2	C2	NA	COG1886	COG1886	COG1886	COG1886	COG1886	COG1886	COG1886	COG1886	COG1886	COG1886	Flagellar motor switch/type III secretory pathway protein FliN	NU	mix
1141	9	NADH:flavin oxidoreductase/NADH oxidase	UA11_03568	UA12_03455	UA14_03817	UA16_03494	UA17_03575	UA18_03928	UA19_03616	UA21_03606	Bmul_3549	core	core_yATCC	core	C2	C2	C2	C2	C2	C2	C2	C2	C2	C2	NA	COG1902	COG1902	COG1902	COG1902	COG1902	COG1902	COG1902	COG1902	COG1902	COG1902	2,4-dienoyl-CoA reductase or related NADH-dependent reductase, Old Yellow Enzyme (OYE) family	C	Energy production and conversion
1142	9	electron transfer flavoprotein subunit alpha	UA11_03570	UA12_03457	UA14_03819	UA16_03496	UA17_03577	UA18_03930	UA19_03618	UA21_03608	Bmul_3551	core	core_yATCC	core	C2	C2	C2	C2	C2	C2	C2	C2	C2	C2	NA	COG2025	COG2025	COG2025	COG2025	COG2025	COG2025	COG2025	COG2025	COG2025	COG2025	Electron transfer flavoprotein, alpha subunit	C	Energy production and conversion
1143	9	NADH-ubiquinone oxidoreductase 24 kD subunit-like protein	UA11_02192	UA12_02128	UA14_02090	UA16_02139	UA17_02978	UA18_02636	UA19_02220	UA21_02281	Bmul_2364	core	core_yATCC	core	C1	C1	C1	C1	C1	C1	C1	C1	C1	C1	NA	COG1905	COG1905	COG1905	COG1905	COG1905	COG1905	COG1905	COG1905	COG1905	COG1905	NADH:ubiquinone oxidoreductase 24 kD subunit (chain E)	C	Energy production and conversion
1144	4	hypothetical protein	UA11_05432	UA12_05182	NA	NA	UA17_05341	UA18_05693	NA	NA	NA	2ST_180_287	2ST_180_287_nATCC	ST	C3	C3	NA	NA	C3	C3	NA	NA	NA	C3	NA	no_cog	no_cog	NA	NA	no_cog	no_cog	NA	NA	NA	no_cog	no_cog	no_cog	no_cog
1145	2	hypothetical protein	UA11_02251	UA12_02185	NA	NA	NA	NA	NA	NA	NA	1ST_180	1ST_180_nATCC	ST	C1	C1	NA	NA	NA	NA	NA	NA	NA	C1	NA	no_cog	no_cog	NA	NA	NA	NA	NA	NA	NA	no_cog	no_cog	no_cog	no_cog
1146	9	hypothetical protein	UA11_03923	UA12_03811	UA14_04150	UA16_03827	UA17_03932	UA18_04285	UA19_03968	UA21_03958	Bmul_3970	core	core_yATCC	core	C2	C2	C2	C2	C2	C2	C2	C2	C2	C2	NA	no_cog	no_cog	no_cog	no_cog	no_cog	no_cog	no_cog	no_cog	no_cog	no_cog	no_cog	no_cog	no_cog
1148	9	acetoacetyl-CoA reductase	UA11_00428	UA12_00405	UA14_00404	UA16_00406	UA17_01179	UA18_00865	UA19_00460	UA21_00462	Bmul_0544	core	core_yATCC	core	C1	C1	C1	C1	C1	C1	C1	C1	C1	C1	NA	COG1028	COG1028	COG1028	COG1028	COG1028	COG1028	COG1028	COG1028	COG1028	COG1028	NAD(P)-dependent dehydrogenase, short-chain alcohol dehydrogenase family	IQR	mix
1150	9	rubredoxin-type Fe(Cys)4 protein	UA11_02372	UA12_02307	UA14_02379	UA16_02302	UA17_03159	UA18_02800	UA19_02475	UA21_02462	Bmul_2526	core	core_yATCC	core	C1	C1	C1	C1	C1	C1	C1	C1	C1	C1	NA	COG1773	COG1773	COG1773	COG1773	COG1773	COG1773	COG1773	COG1773	COG1773	COG1773	Rubredoxin	C	Energy production and conversion
1151	2	hypothetical protein	UA11_03851	UA12_03738	NA	NA	NA	NA	NA	NA	NA	1ST_180	1ST_180_nATCC	ST	C2	C2	NA	NA	NA	NA	NA	NA	NA	C2	NA	no_cog	no_cog	NA	NA	NA	NA	NA	NA	NA	no_cog	no_cog	no_cog	no_cog
1152	6	flp/Fap pilin component family protein	UA11_01655	UA12_01662	UA14_01645	UA16_01685	NA	NA	UA19_01752	UA21_01813	NA	3ST_180_189_650	3ST_180_189_650_nATCC	ST	C1	C1	C1	C1	NA	NA	C1	C1	NA	C1	NA	COG3847	COG3847	COG3847	COG3847	NA	NA	COG3847	COG3847	NA	COG3847	Flp pilus assembly protein, pilin Flp	UW	mix
1153	9	2-C-methyl-D-erythritol 4-phosphate cytidylyltransferase	UA11_01241	UA12_01247	UA14_01230	UA16_01271	UA17_02084	UA18_01886	UA19_01340	UA21_01343	Bmul_1328	core	core_yATCC	core	C1	C1	C1	C1	C1	C1	C1	C1	C1	C1	NA	COG1211	COG1211	COG1211	COG1211	COG1211	COG1211	COG1211	COG1211	COG1211	COG1211	2-C-methyl-D-erythritol 4-phosphate cytidylyltransferase	I	Lipid transport and metabolism
1154	9	hypothetical protein	UA11_01280	UA12_01286	UA14_01271	UA16_01311	UA17_02123	UA18_01925	UA19_01380	UA21_01383	Bmul_1366	core	core_yATCC	core	C1	C1	C1	C1	C1	C1	C1	C1	C1	C1	NA	COG0397	COG0397	COG0397	COG0397	COG0397	COG0397	COG0397	COG0397	COG0397	COG0397	Uncharacterized conserved protein YdiU, UPF0061 family	S	Function unknown
1155	9	CGNR zinc finger	UA11_03286	UA12_03173	UA14_03539	UA16_03216	UA17_03294	UA18_03647	UA19_03333	UA21_03113	Bmul_3285	core	core_yATCC	core	C2	C2	C2	C2	C2	C2	C2	C2	C2	C2	NA	COG5516	COG5516	COG5516	COG5516	COG5516	COG5516	COG5516	COG5516	COG5516	COG5516	Conserved protein containing a Zn-ribbon-like motif, possibly RNA-binding	R	General function prediction only
1156	9	methylmalonate-semialdehyde dehydrogenase	UA11_01735	UA12_01742	UA14_01725	UA16_01765	UA17_02586	UA18_03241	UA19_01835	UA21_01896	Bmul_1883	core	core_yATCC	core	C1	C1	C1	C1	C1	C1	C1	C1	C1	C1	NA	COG1012	COG1012	COG1012	COG1012	COG1012	COG1012	COG1012	COG1012	COG1012	COG1012	Acyl-CoA reductase or other NAD-dependent aldehyde dehydrogenase	C	Energy production and conversion
1157	7	transcriptional regulator	UA11_03899	UA12_03787	NA	NA	UA17_03907	UA18_04260	UA19_03943	UA21_03933	Bmul_3945	3ST_180_287_650	3ST_180_287_650_yATCC	ST	C2	C2	NA	NA	C2	C2	C2	C2	C2	C2	NA	COG1167	COG1167	NA	NA	COG1167	COG1167	COG1167	COG1167	COG1167	COG1167	DNA-binding transcriptional regulator, MocR family, contains an aminotransferase domain	KE	mix
1158	9	two component sigma54 specific Fis family transcriptional regulator	UA11_00328	UA12_00305	UA14_00304	UA16_00305	UA17_01082	UA18_00763	UA19_00360	UA21_00361	Bmul_0432	core	core_yATCC	core	C1	C1	C1	C1	C1	C1	C1	C1	C1	C1	NA	COG2204	COG2204	COG2204	COG2204	COG2204	COG2204	COG2204	COG2204	COG2204	COG2204	DNA-binding transcriptional response regulator, NtrC family, contains REC, AAA-type ATPase, and a Fis-type DNA-binding domains	T	Signal transduction mechanisms
1159	9	catalase	UA11_01918	UA12_01852	UA14_01818	UA16_01859	UA17_02711	UA18_03366	UA19_01940	UA21_02000	Bmul_2003	core	core_yATCC	core	C1	C1	C1	C1	C1	C1	C1	C1	C1	C1	NA	COG0753	COG0753	COG0753	COG0753	COG0753	COG0753	COG0753	COG0753	COG0753	COG0753	Catalase	P	Inorganic ion transport and metabolism
1160	9	hypothetical protein	UA11_00310	UA12_00287	UA14_00285	UA16_00286	UA17_01064	UA18_00745	UA19_00342	UA21_00343	Bmul_0413	core	core_yATCC	core	C1	C1	C1	C1	C1	C1	C1	C1	C1	C1	NA	COG2921	COG2921	COG2921	COG2921	COG2921	COG2921	COG2921	COG2921	COG2921	COG2921	Putative lipoic acid-binding regulatory protein	T	Signal transduction mechanisms
1161	8	protein tyrosine phosphatase	UA11_04915	UA12_04665	UA14_04952	UA16_04629	UA17_04859	UA18_05212	NA	UA21_04801	Bmul_4917	random	random_yATCC	random	C2	C2	C2	C2	C2	C2	NA	C2	C2	C2	NA	COG0394	COG0394	COG0394	COG0394	COG0394	COG0394	NA	COG0394	COG0394	COG0394	Protein-tyrosine-phosphatase	T	Signal transduction mechanisms
1162	9	hypothetical protein	UA11_04095	UA12_03922	UA14_04262	UA16_03939	UA17_04051	UA18_04405	UA19_04079	UA21_04069	Bmul_4087	core	core_yATCC	core	C2	C2	C2	C2	C2	C2	C2	C2	C2	C2	NA	COG3665	COG3665	COG3665	COG3665	COG3665	COG3665	COG3665	COG3665	COG3665	COG3665	Uncharacterized conserved protein YcgI, DUF1989 family	S	Function unknown
1163	9	hypothetical protein	UA11_01418	UA12_01424	UA14_01410	UA16_01450	UA17_02268	UA18_02070	UA19_01518	UA21_01521	Bmul_1504	core	core_yATCC	core	C1	C1	C1	C1	C1	C1	C1	C1	C1	C1	NA	no_cog	no_cog	no_cog	no_cog	no_cog	no_cog	no_cog	no_cog	no_cog	no_cog	no_cog	no_cog	no_cog
1164	9	polyhydroxyalkanoate depolymerase intracellular	UA11_00841	UA12_00809	UA14_00820	UA16_00821	UA17_01584	UA18_01438	UA19_00902	UA21_00905	Bmul_0953	core	core_yATCC	core	C1	C1	C1	C1	C1	C1	C1	C1	C1	C1	NA	COG4553	COG4553	COG4553	COG4553	COG4553	COG4553	COG4553	COG4553	COG4553	COG4553	Poly-beta-hydroxyalkanoate depolymerase	I	Lipid transport and metabolism
1165	9	LD-carboxypeptidase A	UA11_01217	UA12_01223	UA14_01206	UA16_01247	UA17_02060	UA18_01862	UA19_01316	UA21_01319	Bmul_1303	core	core_yATCC	core	C1	C1	C1	C1	C1	C1	C1	C1	C1	C1	NA	COG1619	COG1619	COG1619	COG1619	COG1619	COG1619	COG1619	COG1619	COG1619	COG1619	Muramoyltetrapeptide carboxypeptidase LdcA (peptidoglycan recycling)	M	Cell wall/membrane/envelope biogenesis
1166	9	esterase	UA11_03989	UA12_03877	UA14_04216	UA16_03893	UA17_04004	UA18_04357	UA19_04034	UA21_04024	Bmul_4037	core	core_yATCC	core	C2	C2	C2	C2	C2	C2	C2	C2	C2	C2	NA	COG2382	COG2382	COG2382	COG2382	COG2382	COG2382	COG2382	COG2382	COG2382	COG2382	Enterochelin esterase or related enzyme	P	Inorganic ion transport and metabolism
1167	9	transcriptional regulator	UA11_03914	UA12_03802	UA14_04140	UA16_03817	UA17_03922	UA18_04275	UA19_03958	UA21_03948	Bmul_3960	core	core_yATCC	core	C2	C2	C2	C2	C2	C2	C2	C2	C2	C2	NA	COG1167	COG1167	COG1167	COG1167	COG1167	COG1167	COG1167	COG1167	COG1167	COG1167	DNA-binding transcriptional regulator, MocR family, contains an aminotransferase domain	KE	mix
1168	9	glyoxalase/bleomycin resistance protein/dioxygenase	UA11_05815	UA12_05564	UA14_05517	UA16_05349	UA17_05862	UA18_06216	UA19_05644	UA21_05636	Bmul_6130	core	core_yATCC	core	C3	C3	C3	C3	C3	C3	C3	C3	C3	C3	NA	no_cog	no_cog	no_cog	no_cog	COG0346	COG0346	no_cog	no_cog	no_cog	no_cog	no_cog	no_cog	no_cog
1169	9	hydroxymethylglutaryl-coenzyme A reductase family protein	UA11_03921	UA12_03809	UA14_04148	UA16_03825	UA17_03930	UA18_04283	UA19_03966	UA21_03956	Bmul_3968	core	core_yATCC	core	C2	C2	C2	C2	C2	C2	C2	C2	C2	C2	NA	no_cog	no_cog	no_cog	no_cog	no_cog	no_cog	no_cog	no_cog	no_cog	no_cog	no_cog	no_cog	no_cog
1170	9	chemotaxis-specific methylesterase	UA11_04541	UA12_04368	UA14_04705	UA16_04382	UA17_04538	UA18_04892	UA19_04517	UA21_04507	Bmul_4534	core	core_yATCC	core	C2	C2	C2	C2	C2	C2	C2	C2	C2	C2	NA	COG2201	COG2201	COG2201	COG2201	COG2201	COG2201	COG2201	COG2201	COG2201	COG2201	Chemotaxis response regulator CheB, contains REC and protein-glutamate methylesterase domains	NT	mix
1171	9	major facilitator transporter	UA11_03721	UA12_03608	UA14_03970	UA16_03647	UA17_04769	UA18_05123	UA19_03780	UA21_03770	Bmul_4700	core	core_yATCC	core	C2	C2	C2	C2	C2	C2	C2	C2	C2	C2	NA	COG2814	COG2814	COG2814	COG2814	COG2814	COG2814	COG2814	COG2814	COG2814	COG2814	Predicted arabinose efflux permease, MFS family	G	Carbohydrate transport and metabolism
1172	9	RpiR family transcriptional regulator	UA11_00441	UA12_00418	UA14_00417	UA16_00419	UA17_01192	UA18_00878	UA19_00473	UA21_00475	Bmul_0558	core	core_yATCC	core	C1	C1	C1	C1	C1	C1	C1	C1	C1	C1	NA	COG1737	COG1737	COG1737	COG1737	COG1737	COG1737	COG1737	COG1737	COG1737	COG1737	DNA-binding transcriptional regulator, MurR/RpiR family, contains HTH and SIS domains	K	Transcription
1174	9	hypothetical protein	UA11_02418	UA12_02353	UA14_02425	UA16_02348	UA17_00039	UA18_02846	UA19_02521	UA21_02508	Bmul_2572	core	core_yATCC	core	C1	C1	C1	C1	C1	C1	C1	C1	C1	C1	NA	COG4575	COG4575	COG4575	COG4575	COG4575	COG4575	COG4575	COG4575	COG4575	COG4575	Membrane-anchored ribosome-binding protein, inhibits growth in stationary phase, ElaB/YqjD/DUF883 family	J	Translation, ribosomal structure and biogenesis
1175	9	sigma-54 dependent trancsriptional regulator	UA11_04388	UA12_04215	UA14_04550	UA16_04227	UA17_04361	UA18_04715	UA19_04365	UA21_04355	Bmul_4396	core	core_yATCC	core	C2	C2	C2	C2	C2	C2	C2	C2	C2	C2	NA	COG2204	COG2204	COG2204	COG2204	COG2204	COG2204	COG2204	COG2204	COG2204	COG2204	DNA-binding transcriptional response regulator, NtrC family, contains REC, AAA-type ATPase, and a Fis-type DNA-binding domains	T	Signal transduction mechanisms
1176	9	cytochrome c biogenesis protein transmembrane region	UA11_05366	UA12_05116	UA14_05115	UA16_05429	UA17_05278	UA18_05630	UA19_05245	UA21_05233	Bmul_5356	core	core_yATCC	core	C3	C3	C3	C3	C3	C3	C3	C3	C3	C3	NA	COG0785	COG0785	COG0785	COG0785	COG0785	COG0785	COG0785	COG0785	COG0785	COG0785	Cytochrome c biogenesis protein CcdA	CO	mix
1178	2	glcG protein	UA11_05120	UA12_04870	NA	NA	NA	NA	NA	NA	NA	1ST_180	1ST_180_nATCC	ST	C2	C2	NA	NA	NA	NA	NA	NA	NA	C2	NA	COG3193	COG3193	NA	NA	NA	NA	NA	NA	NA	COG3193	Uncharacterized conserved protein GlcG, DUF336 family	S	Function unknown
1179	9	LysR family transcriptional regulator	UA11_02549	UA12_02484	UA14_02551	UA16_02474	UA17_00167	UA18_02975	UA19_02646	UA21_02633	Bmul_2716	core	core_yATCC	core	C1	C1	C1	C1	C1	C1	C1	C1	C1	C1	NA	COG0583	COG0583	COG0583	COG0583	COG0583	COG0583	COG0583	COG0583	COG0583	COG0583	DNA-binding transcriptional regulator, LysR family	K	Transcription
1180	9	putative phospholipid-binding lipoprotein	UA11_02969	UA12_02857	UA14_02920	UA16_02895	UA17_00528	UA18_00189	UA19_03015	UA21_02795	Bmul_0199	core	core_yATCC	core	C1	C1	C1	C1	C1	C1	C1	C1	C1	C1	NA	COG2823	COG2823	COG2823	COG2823	COG2823	COG2823	COG2823	COG2823	COG2823	COG2823	Osmotically-inducible protein OsmY, contains BON domain	S	Function unknown
1181	9	L-arabinose transporter permease	UA11_02590	UA12_02525	UA14_02592	UA16_02515	UA17_00212	UA18_03020	UA19_02689	UA21_02678	Bmul_2762	core	core_yATCC	core	C1	C1	C1	C1	C1	C1	C1	C1	C1	C1	NA	COG1172	COG1172	COG1172	COG1172	COG1172	COG1172	COG1172	COG1172	COG1172	COG1172	Ribose/xylose/arabinose/galactoside ABC-type transport system, permease component	G	Carbohydrate transport and metabolism
1182	9	succinate CoA transferase	UA11_04473	UA12_04300	UA14_04635	UA16_04312	UA17_04468	UA18_04822	UA19_04449	UA21_04439	Bmul_4466	core	core_yATCC	core	C2	C2	C2	C2	C2	C2	C2	C2	C2	C2	NA	COG0427	COG0427	COG0427	COG0427	COG0427	COG0427	COG0427	COG0427	COG0427	COG0427	Acyl-CoA hydrolase	C	Energy production and conversion
1183	9	putative transmembrane protein	UA11_05528	UA12_05278	UA14_05275	UA16_05132	UA17_05442	UA18_05794	UA19_05410	UA21_05402	Bmul_5515	core	core_yATCC	core	C3	C3	C3	C3	C3	C3	C3	C3	C3	C3	NA	no_cog	no_cog	no_cog	no_cog	no_cog	no_cog	no_cog	no_cog	no_cog	no_cog	no_cog	no_cog	no_cog
1184	9	D-isomer specific 2-hydroxyacid dehydrogenase	UA11_02404	UA12_02339	UA14_02411	UA16_02334	UA17_00025	UA18_02832	UA19_02507	UA21_02494	Bmul_2558	core	core_yATCC	core	C1	C1	C1	C1	C1	C1	C1	C1	C1	C1	NA	COG1052	COG1052	COG1052	COG1052	COG1052	COG1052	COG1052	COG1052	COG1052	COG1052	Lactate dehydrogenase or related 2-hydroxyacid dehydrogenase	CHR	mix
1185	9	4-alpha-glucanotransferase	UA11_05499	UA12_05249	UA14_05246	UA16_05102	UA17_05413	UA18_05765	UA19_05381	UA21_05372	Bmul_5486	core	core_yATCC	core	C3	C3	C3	C3	C3	C3	C3	C3	C3	C3	NA	COG1640	COG1640	COG1640	COG1640	COG1640	COG1640	COG1640	COG1640	COG1640	COG1640	4-alpha-glucanotransferase	G	Carbohydrate transport and metabolism
1186	9	Flp pilus assembly protein CpaB	UA11_01652	UA12_01659	UA14_01642	UA16_01682	UA17_02499	UA18_02301	UA19_01749	UA21_01810	Bmul_1733	core	core_yATCC	core	C1	C1	C1	C1	C1	C1	C1	C1	C1	C1	NA	COG3745	COG3745	COG3745	COG3745	COG3745	COG3745	COG3745	COG3745	COG3745	COG3745	Flp pilus assembly protein CpaB	UW	mix
1187	2	hypothetical protein	UA11_04809	UA12_04559	NA	NA	NA	NA	NA	NA	NA	1ST_180	1ST_180_nATCC	ST	C2	C2	NA	NA	NA	NA	NA	NA	NA	C2	NA	no_cog	no_cog	NA	NA	NA	NA	NA	NA	NA	no_cog	no_cog	no_cog	no_cog
1188	9	major facilitator transporter	UA11_01008	UA12_00977	UA14_00987	UA16_00988	UA17_01808	UA18_01607	UA19_01069	UA21_01072	Bmul_1113	core	core_yATCC	core	C1	C1	C1	C1	C1	C1	C1	C1	C1	C1	NA	COG2270	no_cog	COG2270	COG2270	COG2270	COG2270	COG2270	COG2270	COG2270	COG2270	MFS-type transporter involved in bile tolerance, Atg22 family	R	General function prediction only
1189	9	abortive infection protein	UA11_04133	UA12_03960	UA14_04301	UA16_03977	UA17_04094	UA18_04448	UA19_04117	UA21_04107	Bmul_4130	core	core_yATCC	core	C2	C2	C2	C2	C2	C2	C2	C2	C2	C2	NA	no_cog	no_cog	no_cog	no_cog	no_cog	no_cog	no_cog	no_cog	no_cog	no_cog	no_cog	no_cog	no_cog
1190	9	30S ribosomal protein S2	UA11_01171	UA12_01177	UA14_01148	UA16_01189	UA17_02001	UA18_01802	UA19_01270	UA21_01273	Bmul_1257	core	core_yATCC	core	C1	C1	C1	C1	C1	C1	C1	C1	C1	C1	NA	COG0052	COG0052	COG0052	COG0052	COG0052	COG0052	COG0052	COG0052	COG0052	COG0052	Ribosomal protein S2	J	Translation, ribosomal structure and biogenesis
1191	9	high potential iron-sulfur protein	UA11_05679	UA12_05428	UA14_05391	UA16_05223	UA17_05671	UA18_06025	UA19_05493	UA21_05485	Bmul_5974	core	core_yATCC	core	C3	C3	C3	C3	C3	C3	C3	C3	C3	C3	NA	no_cog	no_cog	no_cog	no_cog	no_cog	no_cog	no_cog	no_cog	no_cog	no_cog	no_cog	no_cog	no_cog
1192	9	PepSY-associated TM helix domain-containing protein	UA11_03585	UA12_03472	UA14_03834	UA16_03511	UA17_03598	UA18_03951	UA19_03639	UA21_03629	Bmul_3576	core	core_yATCC	core	C2	C2	C2	C2	C2	C2	C2	C2	C2	C2	NA	COG3295	COG3295	COG3295	COG3295	COG3295	COG3295	COG3295	COG3295	COG3295	COG3295	Uncharacterized protein	S	Function unknown
1193	9	short-chain dehydrogenase/reductase SDR	UA11_05228	UA12_04978	UA14_03291	UA16_04925	UA17_05154	UA18_05506	UA19_05098	UA21_05099	Bmul_5233	core	core_yATCC	core	C2	C2	C2	C2	C2	C2	C2	C2	C2	C2	NA	COG1028	COG1028	COG1028	COG1028	COG1028	COG1028	COG1028	COG1028	COG1028	COG1028	NAD(P)-dependent dehydrogenase, short-chain alcohol dehydrogenase family	IQR	mix
1194	9	glutamate/aspartate ABC transporter permease GltJ	UA11_02546	UA12_02481	UA14_02548	UA16_02471	UA17_00164	UA18_02972	UA19_02643	UA21_02630	Bmul_2713	core	core_yATCC	core	C1	C1	C1	C1	C1	C1	C1	C1	C1	C1	NA	COG0765	COG0765	COG0765	COG0765	COG0765	COG0765	COG0765	COG0765	COG0765	COG0765	ABC-type amino acid transport system, permease component	E	Amino acid transport and metabolism
1195	9	nitrate ABC transporter periplasmic nitrate-binding protein	UA11_01210	UA12_01216	UA14_01199	UA16_01240	UA17_02053	UA18_01855	UA19_01309	UA21_01312	Bmul_1296	core	core_yATCC	core	C1	C1	C1	C1	C1	C1	C1	C1	C1	C1	NA	COG0715	COG0715	COG0715	COG0715	COG0715	COG0715	COG0715	COG0715	COG0715	COG0715	ABC-type nitrate/sulfonate/bicarbonate transport system, periplasmic component	P	Inorganic ion transport and metabolism
1196	9	small multidrug resistance protein	UA11_01330	UA12_01336	UA14_01321	UA16_01361	UA17_02173	UA18_01975	UA19_01430	UA21_01433	Bmul_1415	core	core_yATCC	core	C1	C1	C1	C1	C1	C1	C1	C1	C1	C1	NA	no_cog	no_cog	no_cog	no_cog	no_cog	no_cog	no_cog	no_cog	no_cog	no_cog	no_cog	no_cog	no_cog
1197	9	LysR family transcriptional regulator	UA11_00692	UA12_00669	UA14_00670	UA16_00671	UA17_01441	UA18_01182	UA19_00720	UA21_00722	Bmul_0812	core	core_yATCC	core	C1	C1	C1	C1	C1	C1	C1	C1	C1	C1	NA	COG0583	COG0583	COG0583	COG0583	COG0583	COG0583	COG0583	COG0583	COG0583	COG0583	DNA-binding transcriptional regulator, LysR family	K	Transcription
1198	9	GntR family transcriptional regulator	UA11_04282	UA12_04109	UA14_04444	UA16_04120	UA17_04247	UA18_04601	UA19_04259	UA21_04249	Bmul_4275	core	core_yATCC	core	C2	C2	C2	C2	C2	C2	C2	C2	C2	C2	NA	COG1802	COG1802	COG1802	COG1802	COG1802	COG1802	COG1802	COG1802	COG1802	COG1802	DNA-binding transcriptional regulator, GntR family	K	Transcription
1199	8	hypothetical protein	UA11_01771	UA12_01778	UA14_01761	UA16_01801	UA17_02626	UA18_03281	UA19_01871	UA21_01932	NA	core	core_nATCC	core	C1	C1	C1	C1	C1	C1	C1	C1	NA	C1	NA	no_cog	no_cog	no_cog	no_cog	no_cog	no_cog	no_cog	no_cog	NA	no_cog	no_cog	no_cog	no_cog
1200	9	glucosamine--fructose-6-phosphate aminotransferase	UA11_04494	UA12_04321	UA14_04656	UA16_04333	UA17_04489	UA18_04843	UA19_04470	UA21_04460	Bmul_4486	core	core_yATCC	core	C2	C2	C2	C2	C2	C2	C2	C2	C2	C2	NA	COG0449	COG0449	COG0449	COG0449	COG0449	COG0449	COG0449	COG0449	COG0449	COG0449	Glucosamine 6-phosphate synthetase, contains amidotransferase and phosphosugar isomerase domains	M	Cell wall/membrane/envelope biogenesis
1201	9	ABC transporter-like protein	UA11_00806	UA12_00774	UA14_00785	UA16_00786	UA17_01549	UA18_01403	UA19_00867	UA21_00870	Bmul_0918	core	core_yATCC	core	C1	C1	C1	C1	C1	C1	C1	C1	C1	C1	NA	COG0488	COG0488	COG0488	COG0488	COG0488	COG0488	COG0488	COG0488	COG0488	COG0488	ATPase components of ABC transporters with duplicated ATPase domains	R	General function prediction only
1202	9	lysine exporter protein LysE/YggA	UA11_02956	UA12_02844	UA14_02907	UA16_02882	UA17_00515	UA18_00162	UA19_03002	UA21_02782	Bmul_0211	core	core_yATCC	core	C1	C1	C1	C1	C1	C1	C1	C1	C1	C1	NA	COG1280	COG1280	COG1280	COG1280	COG1280	COG1280	COG1280	COG1280	COG1280	COG1280	Threonine/homoserine/homoserine lactone efflux protein	E	Amino acid transport and metabolism
1203	9	lysM domain protein	UA11_04803	UA12_04553	UA14_04836	UA16_04513	UA17_04720	UA18_05074	UA19_04701	UA21_04691	Bmul_4673	core	core_yATCC	core	C2	C2	C2	C2	C2	C2	C2	C2	C2	C2	NA	COG4942	COG4942	COG4942	COG4942	COG4942	COG4942	COG4942	COG4942	COG4942	COG4942	Septal ring factor EnvC, activator of murein hydrolases AmiA and AmiB	D	Cell cycle control, cell division, chromosome partitioning
1204	9	30S ribosomal protein S13	UA11_02886	UA12_02774	UA14_02837	UA16_02812	UA17_00445	UA18_00092	UA19_02932	UA21_03313	Bmul_0272	core	core_yATCC	core	C1	C1	C1	C1	C1	C1	C1	C2_TL4B	C1	C1	TL4B	COG0099	COG0099	COG0099	COG0099	COG0099	COG0099	COG0099	COG0099	COG0099	COG0099	Ribosomal protein S13	J	Translation, ribosomal structure and biogenesis
1205	9	glucarate dehydratase	UA11_02966	UA12_02854	UA14_02917	UA16_02892	UA17_00525	UA18_00172	UA19_03012	UA21_02792	Bmul_0201	core	core_yATCC	core	C1	C1	C1	C1	C1	C1	C1	C1	C1	C1	NA	COG4948	COG4948	COG4948	COG4948	COG4948	COG4948	COG4948	COG4948	COG4948	COG4948	L-alanine-DL-glutamate epimerase or related enzyme of enolase superfamily	MR	mix
1206	9	peptidase S53 propeptide	UA11_04790	UA12_04540	UA14_04823	UA16_04500	UA17_04707	UA18_05061	UA19_04688	UA21_04678	Bmul_4660	core	core_yATCC	core	C2	C2	C2	C2	C2	C2	C2	C2	C2	C2	NA	COG4934	COG4934	COG4934	COG4934	COG4934	COG4934	COG4934	COG4934	COG4934	COG4934	Serine protease, subtilase family	O	Posttranslational modification, protein turnover, chaperones
1207	9	transposase	UA11_04919	UA12_04669	UA14_04956	UA16_04633	UA17_04864	UA18_05216	UA19_04804	UA21_04805	Bmul_4921	core	core_yATCC	core	C2	C2	C2	C2	C2	C2	C2	C2	C2	C2	NA	COG3293	COG3293	COG3293	COG3293	COG3293	COG3293	COG3293	COG3293	COG3293	COG3293	Transposase	X	Mobilome: prophages, transposons
1208	9	helix-turn-helix domain protein	UA11_00087	UA12_00065	UA14_00066	UA16_00066	UA17_00843	UA18_00524	UA19_00114	UA21_00114	Bmul_3100	core	core_yATCC	core	C1	C1	C1	C1	C1	C1	C1	C1	C1	C1	NA	COG2207	COG2207	COG2207	COG2207	COG2207	COG2207	COG2207	COG2207	COG2207	COG2207	AraC-type DNA-binding domain and AraC-containing proteins	K	Transcription
1209	9	AMP-binding domain-containing protein	UA11_03062	UA12_02950	UA14_03015	UA16_02990	UA17_00619	UA18_00280	UA19_03109	UA21_02889	Bmul_0108	core	core_yATCC	core	C1	C1	C1	C1	C1	C1	C1	C1	C1	C1	NA	COG0318	COG0318	COG0318	COG0318	COG0318	COG0318	COG0318	COG0318	COG0318	COG0318	Acyl-CoA synthetase (AMP-forming)/AMP-acid ligase II	IQ	mix
1210	9	RNA-binding S1 domain-containing protein	UA11_01390	UA12_01396	UA14_01381	UA16_01421	UA17_02233	UA18_02035	UA19_01490	UA21_01493	Bmul_1476	core	core_yATCC	core	C1	C1	C1	C1	C1	C1	C1	C1	C1	C1	NA	COG2183	COG2183	COG2183	COG2183	COG2183	COG2183	COG2183	COG2183	COG2183	COG2183	Transcriptional accessory protein Tex/SPT6	K	Transcription
1211	4	amino acid permease	UA11_04769	UA12_04519	NA	NA	NA	NA	UA19_04667	UA21_04657	NA	2ST_180_650	2ST_180_650_nATCC	ST	C2	C2	NA	NA	NA	NA	C2	C2	NA	C2	NA	COG0833	COG0833	NA	NA	NA	NA	COG0833	COG0833	NA	COG0833	Amino acid permease	E	Amino acid transport and metabolism
1212	9	16S rRNA-processing protein RimM	UA11_02154	UA12_02090	UA14_02052	UA16_02101	UA17_02940	UA18_02598	UA19_02176	UA21_02237	Bmul_2233	core	core_yATCC	core	C1	C1	C1	C1	C1	C1	C1	C1	C1	C1	NA	COG0806	COG0806	COG0806	COG0806	COG0806	COG0806	COG0806	COG0806	COG0806	COG0806	Ribosomal 30S subunit maturation factor RimM, required for 16S rRNA processing	J	Translation, ribosomal structure and biogenesis
1213	9	3'-5' exonuclease	UA11_01369	UA12_01375	UA14_01360	UA16_01400	UA17_02212	UA18_02014	UA19_01469	UA21_01472	Bmul_1454	core	core_yATCC	core	C1	C1	C1	C1	C1	C1	C1	C1	C1	C1	NA	COG3298	COG3298	COG3298	COG3298	COG3298	COG3298	COG3298	COG3298	COG3298	COG3298	Predicted 3-5 exonuclease related to the exonuclease domain of PolB	L	Replication, recombination and repair
1214	9	putative methionine aminopeptidase	UA11_02071	UA12_02005	UA14_01969	UA16_02017	UA17_02857	UA18_02515	UA19_02093	UA21_02153	Bmul_2156	core	core_yATCC	core	C1	C1	C1	C1	C1	C1	C1	C1	C1	C1	NA	COG0024	COG0024	COG0024	COG0024	COG0024	COG0024	COG0024	COG0024	COG0024	COG0024	Methionine aminopeptidase	J	Translation, ribosomal structure and biogenesis
1215	9	hypothetical protein	UA11_05394	UA12_05144	UA14_05142	UA16_05456	UA17_05304	UA18_05656	UA19_05272	UA21_05260	Bmul_5382	core	core_yATCC	core	C3	C3	C3	C3	C3	C3	C3	C3	C3	C3	NA	no_cog	no_cog	no_cog	no_cog	no_cog	no_cog	no_cog	no_cog	no_cog	no_cog	no_cog	no_cog	no_cog
1216	9	lysine exporter protein LysE/YggA	UA11_03455	UA12_03342	UA14_03710	UA16_03387	UA17_03463	UA18_03816	UA19_03500	UA21_03489	Bmul_3439	core	core_yATCC	core	C2	C2	C2	C2	C2	C2	C2	C2	C2	C2	NA	COG1280	COG1280	COG1280	COG1280	COG1280	COG1280	COG1280	COG1280	COG1280	COG1280	Threonine/homoserine/homoserine lactone efflux protein	E	Amino acid transport and metabolism
1217	9	PpiC-type peptidyl-prolyl cis-trans isomerase	UA11_05399	UA12_05149	UA14_05147	UA16_05461	UA17_05309	UA18_05661	UA19_05277	UA21_05265	Bmul_5387	core	core_yATCC	core	C3	C3	C3	C3	C3	C3	C3	C3	C3	C3	NA	COG0760	COG0760	COG0760	COG0760	COG0760	COG0760	COG0760	COG0760	COG0760	COG0760	Parvulin-like peptidyl-prolyl isomerase	O	Posttranslational modification, protein turnover, chaperones
1218	9	lysine exporter protein LysE/YggA	UA11_05304	UA12_05054	UA14_03367	UA16_05001	UA17_05215	UA18_05567	UA19_05164	UA21_05165	Bmul_5299	core	core_yATCC	core	C2	C2	C2	C2	C2	C2	C2	C2	C2	C2	NA	COG1279	COG1279	COG1279	COG1279	COG1279	COG1279	COG1279	COG1279	COG1279	COG1279	Arginine exporter protein ArgO	E	Amino acid transport and metabolism
1219	9	MerR family regulatory protein	UA11_00202	UA12_00179	UA14_00180	UA16_00180	UA17_00960	UA18_00641	UA19_00234	UA21_00234	Bmul_2985	core	core_yATCC	core	C1	C1	C1	C1	C1	C1	C1	C1	C1	C1	NA	COG1396	COG1396	COG1396	COG1396	COG1396	COG1396	COG1396	COG1396	COG1396	COG1396	Transcriptional regulator, contains XRE-family HTH domain	K	Transcription
1220	9	L-carnitine dehydratase/bile acid-inducible protein F	UA11_00643	UA12_00620	UA14_00621	UA16_00623	UA17_01392	UA18_01133	UA19_00671	UA21_00673	Bmul_0762	core	core_yATCC	core	C1	C1	C1	C1	C1	C1	C1	C1	C1	C1	NA	COG1804	COG1804	COG1804	COG1804	COG1804	COG1804	COG1804	COG1804	COG1804	COG1804	Crotonobetainyl-CoA:carnitine CoA-transferase CaiB and related acyl-CoA transferases	I	Lipid transport and metabolism
1221	9	D-alanyl-D-alanine dipeptidase	UA11_04008	UA12_03896	UA14_04235	UA16_03912	UA17_04023	UA18_04376	UA19_04053	UA21_04043	Bmul_4059	core	core_yATCC	core	C2	C2	C2	C2	C2	C2	C2	C2	C2	C2	NA	COG2173	COG2173	COG2173	COG2173	COG2173	COG2173	COG2173	COG2173	COG2173	COG2173	D-alanyl-D-alanine dipeptidase	M	Cell wall/membrane/envelope biogenesis
1222	9	F0F1 ATP synthase subunit B	UA11_03068	UA12_02956	UA14_03021	UA16_02996	UA17_00625	UA18_00286	UA19_03115	UA21_02895	Bmul_0102	core	core_yATCC	core	C1	C1	C1	C1	C1	C1	C1	C1	C1	C1	NA	COG0711	COG0711	COG0711	COG0711	COG0711	COG0711	COG0711	COG0711	COG0711	COG0711	FoF1-type ATP synthase, membrane subunit b or b	C	Energy production and conversion
1223	9	signal peptidase I	UA11_02090	UA12_02024	UA14_01988	UA16_02037	UA17_02876	UA18_02534	UA19_02112	UA21_02172	Bmul_2171	core	core_yATCC	core	C1	C1	C1	C1	C1	C1	C1	C1	C1	C1	NA	COG0681	COG0681	COG0681	COG0681	COG0681	COG0681	COG0681	COG0681	COG0681	COG0681	Signal peptidase I	U	Intracellular trafficking, secretion, and vesicular transport
1224	8	hypothetical protein	UA11_03794	UA12_03681	UA14_04042	UA16_03719	UA17_03818	UA18_04172	UA19_03852	UA21_03842	NA	core	core_nATCC	core	C2	C2	C2	C2	C2	C2	C2	C2	NA	C2	NA	no_cog	no_cog	no_cog	no_cog	no_cog	no_cog	no_cog	no_cog	NA	no_cog	no_cog	no_cog	no_cog
1225	9	flagellar basal body P-ring protein	UA11_00178	UA12_00155	UA14_00156	UA16_00156	UA17_00933	UA18_00614	UA19_00210	UA21_00210	Bmul_3013	core	core_yATCC	core	C1	C1	C1	C1	C1	C1	C1	C1	C1	C1	NA	COG1706	COG1706	COG1706	COG1706	COG1706	COG1706	COG1706	COG1706	COG1706	COG1706	Flagellar basal body P-ring protein FlgI	N	Cell motility
1226	9	histone family protein nucleoid-structuring protein H-NS	UA11_03009	UA12_02897	UA14_02961	UA16_02936	UA17_00568	UA18_00229	UA19_03055	UA21_02835	Bmul_0158	core	core_yATCC	core	C1	C1	C1	C1	C1	C1	C1	C1	C1	C1	NA	COG2916	COG2916	COG2916	COG2916	COG2916	COG2916	COG2916	COG2916	COG2916	COG2916	DNA-binding protein H-NS	K	Transcription
1227	9	Asp/Glu/hydantoin racemase	UA11_04555	UA12_04382	UA14_04719	UA16_04396	UA17_04552	UA18_04906	UA19_04531	UA21_04521	Bmul_4548	core	core_yATCC	core	C2	C2	C2	C2	C2	C2	C2	C2	C2	C2	NA	COG3473	COG3473	COG3473	COG3473	COG3473	COG3473	COG3473	COG3473	COG3473	COG3473	Maleate cis-trans isomerase	Q	Secondary metabolites biosynthesis, transport and catabolism
1228	9	acyl-CoA dehydrogenase domain-containing protein	UA11_00322	UA12_00299	UA14_00298	UA16_00299	UA17_01076	UA18_00757	UA19_00354	UA21_00355	Bmul_0426	core	core_yATCC	core	C1	C1	C1	C1	C1	C1	C1	C1	C1	C1	NA	COG1960	COG1960	COG1960	COG1960	COG1960	COG1960	COG1960	COG1960	COG1960	COG1960	Acyl-CoA dehydrogenase related to the alkylation response protein AidB	I	Lipid transport and metabolism
1229	9	cupin	UA11_05229	UA12_04979	UA14_03292	UA16_04926	UA17_05155	UA18_05507	UA19_05099	UA21_05100	Bmul_5234	core	core_yATCC	core	C2	C2	C2	C2	C2	C2	C2	C2	C2	C2	NA	COG3837	COG3837	COG3837	COG3837	COG3837	COG3837	COG3837	COG3837	COG3837	COG3837	Uncharacterized conserved protein, cupin superfamily	S	Function unknown
1230	6	Branched-chain amino acid ABC transporter periplasmic branched-chain amino acid-binding protein	UA11_04634	UA12_04461	NA	NA	UA17_04623	UA18_04977	UA19_04609	UA21_04599	NA	3ST_180_287_650	3ST_180_287_650_nATCC	ST	C2	C2	NA	NA	C2	C2	C2	C2	NA	C2	NA	COG0683	COG0683	NA	NA	COG0683	COG0683	COG0683	COG0683	NA	COG0683	ABC-type branched-chain amino acid transport system, periplasmic component	E	Amino acid transport and metabolism
1231	2	PRC-barrel domain-containing protein	UA11_05572	UA12_05324	NA	NA	NA	NA	NA	NA	NA	1ST_180	1ST_180_nATCC	ST	C3	C3	NA	NA	NA	NA	NA	NA	NA	C3	NA	COG1873	COG1873	NA	NA	NA	NA	NA	NA	NA	COG1873	Sporulation protein YlmC, PRC-barrel domain family	R	General function prediction only
1232	9	inner-membrane translocator	UA11_03635	UA12_03522	UA14_03884	UA16_03561	UA17_03647	UA18_04000	UA19_03694	UA21_03684	Bmul_3624	core	core_yATCC	core	C2	C2	C2	C2	C2	C2	C2	C2	C2	C2	NA	COG0559	COG0559	COG0559	COG0559	COG0559	COG0559	COG0559	COG0559	COG0559	COG0559	Branched-chain amino acid ABC-type transport system, permease component	E	Amino acid transport and metabolism
1233	9	ATPase	UA11_05425	UA12_05175	UA14_05172	UA16_05486	UA17_05334	UA18_05686	UA19_05302	UA21_05290	Bmul_5411	core	core_yATCC	core	C3	C3	C3	C3	C3	C3	C3	C3	C3	C3	NA	COG0542	COG0542	COG0542	COG0542	COG0542	COG0542	COG0542	COG0542	COG0542	COG0542	ATP-dependent Clp protease ATP-binding subunit ClpA	O	Posttranslational modification, protein turnover, chaperones
1234	9	hypothetical protein	UA11_04109	UA12_03936	UA14_04276	UA16_03953	UA17_04065	UA18_04419	UA19_04093	UA21_04083	Bmul_4104	core	core_yATCC	core	C2	C2	C2	C2	C2	C2	C2	C2	C2	C2	NA	COG3123	COG3123	COG3123	COG3123	COG3123	COG3123	COG3123	COG3123	COG3123	COG3123	Uncharacterized conserved protein YaiE, UPF0345 family	S	Function unknown
1235	9	L-arabinose transporter permease	UA11_03208	UA12_03096	UA14_03462	UA16_03139	UA17_03218	UA18_03536	UA19_03256	UA21_03036	Bmul_3208	core	core_yATCC	core	C2	C2	C2	C2	C2	C2	C2	C2	C2	C2	NA	COG1172	COG1172	COG1172	COG1172	COG1172	COG1172	COG1172	COG1172	COG1172	COG1172	Ribose/xylose/arabinose/galactoside ABC-type transport system, permease component	G	Carbohydrate transport and metabolism
1236	9	2OG-Fe(II) oxygenase	UA11_04475	UA12_04302	UA14_04637	UA16_04314	UA17_04470	UA18_04824	UA19_04451	UA21_04441	Bmul_4468	core	core_yATCC	core	C2	C2	C2	C2	C2	C2	C2	C2	C2	C2	NA	no_cog	no_cog	no_cog	no_cog	no_cog	no_cog	no_cog	no_cog	no_cog	no_cog	no_cog	no_cog	no_cog
1237	2	sperm-specific protein Phi-1	UA11_05570	UA12_05322	NA	NA	NA	NA	NA	NA	NA	1ST_180	1ST_180_nATCC	ST	C3	C3	NA	NA	NA	NA	NA	NA	NA	C3	NA	no_cog	no_cog	NA	NA	NA	NA	NA	NA	NA	no_cog	no_cog	no_cog	no_cog
1238	9	hypothetical protein	UA11_01299	UA12_01305	UA14_01290	UA16_01330	UA17_02142	UA18_01944	UA19_01399	UA21_01402	Bmul_1385	core	core_yATCC	core	C1	C1	C1	C1	C1	C1	C1	C1	C1	C1	NA	no_cog	no_cog	no_cog	no_cog	no_cog	no_cog	no_cog	no_cog	no_cog	no_cog	no_cog	no_cog	no_cog
1239	9	NUDIX hydrolase	UA11_01205	UA12_01211	UA14_01194	UA16_01235	UA17_02048	UA18_01850	UA19_01304	UA21_01307	Bmul_1291	core	core_yATCC	core	C1	C1	C1	C1	C1	C1	C1	C1	C1	C1	NA	COG1051	COG1051	COG1051	COG1051	no_cog	no_cog	COG1051	COG1051	no_cog	COG1051	ADP-ribose pyrophosphatase YjhB, NUDIX family	F	Nucleotide transport and metabolism
1240	9	hydrophobe/amphiphile efflux-1 (HAE1) family protein	UA11_03386	UA12_03273	UA14_03646	UA16_03323	UA17_03382	UA18_03735	UA19_03433	UA21_03213	Bmul_3374	core	core_yATCC	core	C2	C2	C2	C2	C2	C2	C2	C2	C2	C2	NA	COG0841	COG0841	COG0841	COG0841	COG0841	COG0841	COG0841	COG0841	COG0841	COG0841	Multidrug efflux pump subunit AcrB	V	Defense mechanisms
1241	9	periplasmic binding protein/LacI transcriptional regulator	UA11_03206	UA12_03094	UA14_03460	UA16_03137	UA17_03216	UA18_03534	UA19_03254	UA21_03034	Bmul_3206	core	core_yATCC	core	C2	C2	C2	C2	C2	C2	C2	C2	C2	C2	NA	COG1879	COG1879	COG1879	COG1879	COG1879	COG1879	COG1879	COG1879	COG1879	COG1879	ABC-type sugar transport system, periplasmic component, contains N-terminal xre family HTH domain	G	Carbohydrate transport and metabolism
1242	9	S-adenosyl-L-homocysteine hydrolase	UA11_02987	UA12_02875	UA14_02939	UA16_02914	UA17_00546	UA18_00207	UA19_03033	UA21_02813	Bmul_0180	core	core_yATCC	core	C1	C1	C1	C1	C1	C1	C1	C1	C1	C1	NA	COG0499	COG0499	COG0499	COG0499	COG0499	COG0499	COG0499	COG0499	COG0499	COG0499	S-adenosylhomocysteine hydrolase	H	Coenzyme transport and metabolism
1243	9	putative lipoprotein	UA11_01477	UA12_01483	UA14_01466	UA16_01506	UA17_02324	UA18_02126	UA19_01573	UA21_01576	Bmul_1558	core	core_yATCC	core	C1	C1	C1	C1	C1	C1	C1	C1	C1	C1	NA	no_cog	no_cog	no_cog	no_cog	no_cog	no_cog	no_cog	no_cog	no_cog	no_cog	no_cog	no_cog	no_cog
1244	9	eamA-like transporter family protein	UA11_00817	UA12_00785	UA14_00796	UA16_00797	UA17_01560	UA18_01414	UA19_00878	UA21_00881	Bmul_0929	core	core_yATCC	core	C1	C1	C1	C1	C1	C1	C1	C1	C1	C1	NA	COG0697	COG0697	COG0697	COG0697	COG0697	COG0697	COG0697	COG0697	COG0697	COG0697	Permease of the drug/metabolite transporter (DMT) superfamily	GER	mix
1245	9	putative flavin-binding monooxygenase	UA11_03967	UA12_03855	UA14_04194	UA16_03871	UA17_03982	UA18_04335	UA19_04012	UA21_04002	Bmul_4019	core	core_yATCC	core	C2	C2	C2	C2	C2	C2	C2	C2	C2	C2	NA	COG2072	COG2072	COG2072	COG2072	COG2072	COG2072	COG2072	COG2072	COG2072	COG2072	Predicted flavoprotein CzcO associated with the cation diffusion facilitator CzcD	P	Inorganic ion transport and metabolism
[truncated: 5,083 more rows]
